# Supplementary material for: A simplified liquid chromatography‐mass spectrometry methodology to probe the shikimate and aromatic amino acid biosynthetic pathways in plants
Source: Plant J. 2024 Oct 28;120(5):2286–304. doi: 10.1111/tpj.17105 (PMC11629745; doi:10.1111/tpj.17105)
Supplement: Supplementary file 2 — Data S1. Untargeted metabolomic analysis of glyphosate‐treated plants. [file TPJ-120-2286-s002.xlsx]

## Sheet: all_features
List of all features detected in the untargeted metabolomics pipeline using MZmine and SIRIUS. Features listed by their row ID. Feature abundance is expressed as the feature integrated peak area divided by the recovery factor of isovitexin and the mass of tissue in mg of fresh weight. Features that were not detected in a given sample were asigned the value of 1 in order to calculate fold change b…
row ID	row m/z	row retention time	correlation group ID	0_wtr_p1	0_wtr_p3	0_wtr_p4	0_wtr_p6	0_wtr_p8	4_wtr_p1	4_wtr_p2	4_wtr_p3	4_wtr_p4	0_buf_p1	0_buf_p3	0_buf_p4	0_buf_p6	0_buf_p8	0_buf_p10	4_buf_p1	4_buf_p2	4_buf_p3	4_buf_p4	4_buf_p5	AVG_0_wtr	AVG_0_buf	AVG_4_wtr	AVG_4_buf	FoldWTR	FoldBUF	ttestWTR	ttestBUF	BufVSWtr	best hit name	ConfidenceScore	molecularFormula	adduct	InChI	smiles
10	349.075	1.8521		4538.97	5331.92	2155.53	1471.48	1502.57	9294.51	10876.7	5842.46	8492.14	4550.9	4987.16	5616.8	4152.85	3918.73	5362.56	9521.36	12841	7636.17	9053.18	4852.51	3000.09	4764.84	8626.46	8780.84	2.8754	1.84284	0.00347696	0.00907399	1.0179
26	204.088	1.05874	62	1	1	1	1	1	1	1	1	1	1100.33	1105.53	910.318	1550.06	1153.68	1524.11	2960.31	2160.33	1807.34	4002.4	2864.56	1	1224	1	2758.99	1	2.25407	#DIV/0!	0.00211944	2758.99	null	0.068475	C8H15NO5	[M - H]-	InChI=1S/C8H15NO5/c1-2-13-5-7(10)9-3-4-14-6-8(11)12/h2-6H2,1H3,(H,9,10)(H,11,12)	CCOCC(=O)NCCOCC(=O)O
28	144.066	1.05761	62	1	1	1	1	1	1	1	1	1	2709.91	2229.43	4308.29	2045.93	2001.22	4860.8	4957.87	5686.34	5145.85	4862.44	3456.53	1	3025.93	1	4821.8	1	1.5935	#DIV/0!	0.0225956	4821.8	Oxamic Acid/Ester, 40	0.104607	C6H11NO3	[M - H]-	InChI=1S/C6H11NO3/c1-4(2)3-7-5(8)6(9)10/h4H,3H2,1-2H3,(H,7,8)(H,9,10)	CC(C)CNC(=O)C(=O)O
34	277.182	1.06133		8434.07	10263.7	13106.3	8081.21	8518.6	18938.9	22128.3	12802.8	18273.7	2709.36	9138.76	10990	7636.7	7343.9	10342.6	16225.5	22653.7	13556.8	17670.5	8880.33	9680.79	8026.88	18035.9	15797.4	1.86307	1.96806	0.0042057	0.0114359	0.875882	Fenozan	0.0914732	C17H26O3	[M - H]-	InChI=1S/C17H26O3/c1-16(2,3)12-9-11(7-8-14(18)19)10-13(15(12)20)17(4,5)6/h9-10,20H,7-8H2,1-6H3,(H,18,19)	CC(C)(C)C1=CC(=CC(=C1O)C(C)(C)C)CCC(=O)O
37	301.167	1.06443	122	9915.96	11843.3	14363.7	9540.32	9811.23	21106.6	24248.8	14309.5	20378.8	8307.51	10034.6	12219.5	8727.37	8374.29	11826.9	18119.8	24746.9	15059.2	20018.6	10112	11094.9	9915.03	20010.9	17611.3	1.80361	1.77622	0.00379878	0.00951674	0.880085	null	0.140785	C16H22N4O2	[M - H]-	InChI=1S/C16H22N4O2/c1-4-5-15-18-13-6-7-20(8-12(13)16(21)19-15)9-14-10(2)22-11(3)17-14/h4-9H2,1-3H3,(H,18,19,21)	CCCC1=NC2=C(CN(CC2)CC3=C(OC(=N3)C)C)C(=O)N1
51	197.808	1.05907		1164.93	616.996	292.225	1	163.709	1528.88	1260.88	146.884	598.304	45.9078	1	1011.13	1695.6	1	1745.61	684.085	1806.79	1448.58	2127.12	1773.76	447.771	750.042	883.736	1568.07	1.97363	2.09064	0.266726	0.0967463	1.77436
61	126.909	1.09001	18	1423.72	1052.29	1358.9	1240.02	781.489	767.762	741.28	738.065	444.49	1177.3	1001.64	1248.41	1225.92	669.445	729.795	824.356	834.14	981.653	477.851	1008.63	1171.28	1008.75	672.899	825.327	0.574497	0.818167	0.01189	0.232902	0.861235
63	126.899	1.09189	18	736.833	1050.65	1199.98	1357.05	834.652	670.698	637.844	807.233	388.99	1277.5	1017.94	1342.31	1256.34	660.807	712.067	725.654	757.554	924.763	564.499	1020.7	1035.83	1044.5	626.191	798.635	0.604529	0.764613	0.0295258	0.142153	1.00836
66	126.904	1.09002	18	213292	168722	212102	205552	118971	143723	142543	134271	95727.4	178155	146841	185084	185331	102945	118947	129188	145287	138938	97530.6	155617	183728	152884	129066	133312	0.702485	0.871982	0.0478795	0.317094	0.832122
67	226.831	1.09878		1519.93	1227.45	1468.46	1585.87	863.433	906.891	890.48	801.348	562.651	1862.39	1195.66	1433.75	1346.06	663.575	679.469	880.813	1017.87	840.866	492.553	908.956	1333.03	1196.82	790.342	828.211	0.592893	0.692012	0.0133879	0.134247	0.897818
71	160.097	1.09621		1	1	1	1	1	1	1	1	1	930.273	950.36	1111.36	948.155	952.664	1282.54	1817	2482.42	1690.74	1894.45	1226.46	1	1029.23	1	1822.22	1	1.77047	#DIV/0!	0.00262771	1822.22
76	287.995	1.10521	122	14573.3	16539.5	18323.6	14957.9	14243.7	36849.9	50523	24481.5	36328.2	15121.9	14905.8	16520.2	13966.8	10900.6	21734.3	32211.7	40563	26001.8	39543.6	14417.6	15727.6	15525	37045.7	30547.6	2.35546	1.96764	0.00285198	0.0102122	0.824592	2-(2,4,6-trinitrophenyl)sulfanylethanol	0.0805155	C8H7N3O7S	[M - H]-	InChI=1S/C8H7N3O7S/c12-1-2-19-8-6(10(15)16)3-5(9(13)14)4-7(8)11(17)18/h3-4,12H,1-2H2	C1=C(C=C(C(=C1[N+](=O)[O-])SCCO)[N+](=O)[O-])[N+](=O)[O-]
81	299.12	1.12573	125	1	1	1	1	1	1	1	1	1	373.45	702.474	709.668	765.36	784.43	1233.44	1671.02	1401.85	1305.69	3070.57	1886.05	1	761.471	1	1867.04	1	2.45188	#DIV/0!	0.00634903	1867.04
82	321.168	1.12119	125	1	1	1	1	1	1	1	1	1	1502.42	1093.51	1035.42	1170.31	972.852	1533.61	3081.59	2397.91	1735.98	3885.32	2706.6	1	1218.02	1	2761.48	1	2.26719	#DIV/0!	0.00141738	2761.48	null	0.128509	C13H26N2O7	[M - H]-	InChI=1S/C13H26N2O7/c1-11(3-6-16)22-13(18)15-5-8-21-10-9-20-7-4-14-12(17)19-2/h11,16H,3-10H2,1-2H3,(H,14,17)(H,15,18)	CC(CCO)OC(=O)NCCOCCOCCNC(=O)OC
88	261.146	1.12119	125	1	1	1	1	1	1	1	1	1	5079.41	3668.92	3531.79	3807.07	3304.09	5026	10168.5	7331.57	5816.86	13103.6	8625.77	1	4069.55	1	9009.26	1	2.21382	#DIV/0!	0.00238068	9009.26	null	0.129282	C11H22N2O5	[M - H]-	InChI=1S/C11H22N2O5/c1-9(11(16)12-8-10(14)15)13(4-6-17-2)5-7-18-3/h9H,4-8H2,1-3H3,(H,12,16)(H,14,15)	CC(C(=O)NCC(=O)O)N(CCOC)CCOC
90	297.123	1.12233	125	1	1	1	1	1	1	1	1	1	1330.53	2235.07	2340.96	2597.99	2449.63	3926.67	5751	4916.27	4136.53	10250.5	6256.92	1	2480.14	1	6262.25	1	2.52496	#DIV/0!	0.00512027	6262.25	null	0.0926923	C11H22N2O5	[M + Cl]-	InChI=1S/C11H22N2O5/c1-11(2,3)18-10(16)13-17-7-5-4-6-8(12)9(14)15/h8H,4-7,12H2,1-3H3,(H,13,16)(H,14,15)	CC(C)(C)OC(=O)NOCCCCC(C(=O)O)N
93	203.104	1.12348	125	1	1	1	1	1	1	1	1	1	1252.33	756.768	355.318	721.161	1283	529.201	1927.56	897.02	686.601	4057.79	1400.36	1	816.297	1	1793.87	1	2.19757	#DIV/0!	0.12188	1793.87	N-(2-((1-Carboxyethyl)amino)ethyl)alanine	0.100535	C8H16N2O4	[M - H]-	InChI=1S/C8H16N2O4/c1-5(7(11)12)9-3-4-10-6(2)8(13)14/h5-6,9-10H,3-4H2,1-2H3,(H,11,12)(H,13,14)	CC(C(=O)O)NCCNC(C)C(=O)O
94	333.168	1.13596		1	1	1	1	1	1	1	1	1	1375.17	1264.43	1317.76	1033.81	658.499	1138.52	4835.59	1963.39	1185.05	2121.13	1102.13	1	1131.37	1	2241.46	1	1.9812	#DIV/0!	0.109318	2241.46	null	0.123978	C14H26N2O7	[M - H]-	InChI=1S/C14H26N2O7/c1-14(2,3)23-13(20)16-10(12(19)21-4)6-8-22-11(18)9(15)5-7-17/h9-10,17H,5-8,15H2,1-4H3,(H,16,20)	CC(C)(C)OC(=O)NC(CCOC(=O)C(CCO)N)C(=O)OC
111	316.74	1.11687		2581.41	2056.91	2760.29	2998.57	1593.93	1110.42	1178.26	1553.45	662.596	2036.73	1265	1751.61	1849.19	796.622	780.885	760.804	696.998	1043.84	326.876	1069.74	2398.22	1413.34	1126.18	779.651	0.46959	0.551638	0.0062076	0.0469167	0.589328
137	227.14	1.1753		1	1	1	1	1	1	1	1	1	1042.01	1033.4	1249.04	987.433	889.155	1075.37	1730.83	1110.97	1158.17	1961.29	979.803	1	1046.07	1	1388.21	1	1.32708	#DIV/0!	0.0927565	1388.21
141	627.151	1.38055	84	2056.68	1903.74	1485.34	1438.92	735.828	3977.99	2589.89	1691.68	3908.61	1358.76	2124.86	1872.13	2188.51	1316.61	1784.21	1632.65	2565.22	2579.37	4503.95	2916.4	1524.1	1774.18	3042.04	2839.52	1.99596	1.60047	0.0281858	0.0435957	0.933425	null	0.196909	C28H32O14	[M + Cl]-	InChI=1S/C28H32O14/c1-36-16-9-14(10-17(37-2)23(16)31)5-7-21(29)40-13-20-25(33)26(34)27(35)28(41-20)42-22(30)8-6-15-11-18(38-3)24(32)19(12-15)39-4/h5-12,20,25-28,31-35H,13H2,1-4H3	COC1=CC(=CC(=C1O)OC)C=CC(=O)OCC2C(C(C(C(O2)OC(=O)C=CC3=CC(=C(C(=C3)OC)O)OC)O)O)O
143	206.103	1.1895	16	1	1	1	1	1	1	1	1	1	1283.96	1193.35	1381.78	1214.29	1182.76	2017.86	2710.92	3051.29	2382.13	4209.24	2309.02	1	1379	1	2932.52	1	2.12655	#DIV/0!	0.00145111	2932.52	null	0.085606	C9H13N5O	[M - H]-	InChI=1S/C9H13N5O/c1-5(2)14-4-11-7-6(8(14)15)13(3)9(10)12-7/h4-5H,1-3H3,(H2,10,12)	CC(C)N1C=NC2=C(C1=O)N(C(=N2)N)C
149	191.056	1.19833	21	1183.59	1047.73	1208.64	1252.11	888.579	1868.44	1642.92	954.486	1516.23	696.268	588.013	621.341	620.464	309.79	329.718	1033	1125.21	206.477	791.377	505.38	1116.13	527.599	1495.52	732.29	1.33991	1.38797	0.0816141	0.260216	0.489656
152	101.023	1.41782	21	6730.37	11670.6	12539.4	5729.33	5334.58	10754.4	19914	3521.05	9159.86	11120.2	13982	13248	16487.4	12458.8	15930.1	17941.7	11659.7	17927.2	26281.9	16778.4	8400.85	13871.1	10837.3	18117.8	1.29003	1.30616	0.503686	0.0994847	1.6718	3-Deoxytetronate	0.158229	C4H8O4	[M - H2O - H]-	InChI=1S/C4H8O4/c5-2-1-3(6)4(7)8/h3,5-6H,1-2H2,(H,7,8)	C(CO)C(C(=O)O)O
153	127.003	1.24207		1084.74	1976.73	1275.34	1521.38	883.298	4788.45	4276.91	1374.37	4557.46	124.87	102.575	39.4054	72.1602	26.588	86.2111	327.948	157.436	173.515	331.479	351.851	1348.3	75.3017	3749.3	268.446	2.78077	3.56493	0.0136049	0.00124453	0.0715989
156	206.082	1.21599		1	1	1	1	1	1	1	1	1	60.1658	68.7313	22.001	22.3983	23.0126	1	4561.42	1040.34	60.3883	10301.3	175.759	1	32.8848	1	3227.85	1	98.1561	#DIV/0!	0.102702	3227.85	null	N/A	C9H11N4O2	[M - H]-	InChI=1S/C9H12N4O2/c1-10-5-11(2)7-6(10)8(14)13(4)9(15)12(7)3/h1-4H3/q+1	CN1[C]=[N+](C2=C1N(C(=O)N(C2=O)C)C)C
158	152.996	1.27262		3005.88	12268.4	14588.7	9758.16	9638.09	10054	8846.31	6175.18	11391.2	7908.2	9674.81	11795.7	8631.43	8139.66	11694.4	18636.1	25313	15283.5	21654.4	10688.5	9851.84	9640.69	9116.67	18315.1	0.925377	1.89977	0.768739	0.00577184	2.00897	null	0.140649	C5H4N2O5	[M - H2O - H]-	InChI=1S/C5H4N2O5/c8-3-1-2(4(9)10)7(12)5(11)6-3/h1,12H,(H,9,10)(H,6,8,11)	C1=C(N(C(=O)NC1=O)O)C(=O)O
166	177.04	1.22088		12288.3	10617.4	9549.68	10534.3	9474.34	56992.7	38970.4	24582.8	65551.5	1104.03	752.44	552.468	1438.69	641.972	709.198	2600.63	1745.41	1348.49	3648.59	2373.52	10492.8	866.467	46524.4	2343.33	4.43393	2.70446	0.00293612	0.0041549	0.0503678
168	154.992	1.28181		5509.55	6234.35	7642.56	4860.15	4888.58	7870.99	14312.2	7989.77	4851.64	3972.69	4859.07	5837.64	4382.95	4058.53	5925.28	9844.77	13647.7	7972.66	11926	5576.14	5827.04	4839.36	8756.14	9793.47	1.50267	2.02371	0.156105	0.00500024	1.11847
169	144.03	1.23388		2033.79	3564.99	2428.05	1726.14	2588.46	1703.58	1506.15	4627.47	1933.18	18.9871	1	64.1423	56.8438	47.0398	106.187	76.0013	296.081	123.032	762.048	177.917	2468.29	49.0333	2442.59	287.016	0.989591	5.8535	0.973109	0.0653298	0.117505	null	0.124333	C5H7NO4	[M - H]-	InChI=1S/C5H7NO4/c6-3(5(9)10)1-2-4(7)8/h3H,1-2H2,(H,7,8)(H,9,10)	C(CC(=O)O)C(C(=O)O)[N]
170	392.242	1.16618		1	1	1	1	1	1	1	1	1	1363.24	1336.35	1514.34	1046.36	878.311	1553.67	1814.98	2100.28	1438.72	2349.24	1115.09	1	1282.05	1	1763.66	1	1.37566	#DIV/0!	0.0694155	1763.66
174	224.804	1.20662		2801.04	2929.15	3480.45	2125.51	1949.42	3090.35	3234.92	2829.46	2281.14	1656.64	2137.61	2921.84	2254.45	1775.34	2541.44	1947.26	2882.1	2637.8	2321.56	2244.16	2657.11	2214.55	2858.97	2406.58	1.07597	1.08671	0.5986	0.476883	0.841764
175	223.061	1.24427		5363.26	4246.35	4033.79	4466.43	3641.25	3774.96	3109.49	4088.89	3680.74	32991.5	34204.7	21829.6	26535.8	18727.2	24286.9	65869.6	43276.8	35589	103746	37017.4	4350.21	26429.3	3663.52	57099.8	0.842147	2.16048	0.107488	0.0302369	15.5861	Sinapate	0.26819	C11H12O5	[M - H]-	InChI=1S/C11H12O5/c1-15-8-5-7(3-4-10(12)13)6-9(16-2)11(8)14/h3-6,14H,1-2H3,(H,12,13)	COC1=CC(=CC(=C1O)OC)C=CC(=O)O
176	204.051	1.23692		1305.79	2052.07	1259.3	1119.05	1683.35	1064.47	782.659	2865.44	1188.57	1	1	1	23.7301	55.7688	68.4069	1	125.244	72.3083	735.169	139.296	1483.91	25.151	1475.28	214.604	0.994187	8.53262	0.98545	0.149673	0.145466	null	0.111685	C7H11NO6	[M - H]-	InChI=1S/C7H11NO6/c8-3(1-4(10)7(13)14)6(12)5(11)2-9/h2-3,5-6,11-12H,1,8H2,(H,13,14)	C(C(C(C(C=O)O)O)N)C(=O)C(=O)O
183	170.082	1.28064	78	43.0989	52.4601	127.562	1	1	1	175.157	90.0539	1	1481.82	1897.55	1249.04	1267.01	820.96	1314.68	3011.05	2456.7	1508.63	2718.2	1672.18	45.0242	1338.51	66.8026	2273.35	1.4837	1.69842	0.64416	0.0142475	34.0309	4-(2-oxopyrrolidin-1-yl)butanoate	0.131968	C8H13NO3	[M - H]-	InChI=1S/C8H13NO3/c10-7-3-1-5-9(7)6-2-4-8(11)12/h1-6H2,(H,11,12)	C1CC(=O)N(C1)CCCC(=O)O
184	218.104	1.2731	78	1	1	1	1	1	1	1	1	1	1240.92	1012.47	742.153	872.822	570.954	735.35	2413.2	1410.11	1057.48	1648.1	1113.45	1	862.445	1	1528.47	1	1.77225	#DIV/0!	0.0241427	1528.47	null	0.104433	C9H17NO5	[M - H]-	InChI=1S/C9H17NO5/c1-9(2,8(14)15)3-7(13)10-6(4-11)5-12/h6,11-12H,3-5H2,1-2H3,(H,10,13)(H,14,15)	CC(C)(CC(=O)NC(CO)CO)C(=O)O
193	129.019	1.28287	45	30908.2	29458.8	22421.9	33919.7	22874.6	78079.9	40033.6	34785.5	62246.1	3766.7	3168.33	4387.82	3940.85	3606.04	4355.94	14225.4	11650.9	7687.62	9976.75	7705.03	27916.7	3870.95	53786.3	10249.1	1.92667	2.64771	0.0260052	0.000338973	0.190553	itaconate	0.0877465	C5H6O4	[M - H]-	InChI=1S/C5H6O4/c1-3(5(8)9)2-4(6)7/h1-2H2,(H,6,7)(H,8,9)	C=C(CC(=O)O)C(=O)O
194	207.009	1.2824		9476.91	10931.1	13879.8	8862.01	8776.43	22884.9	25153.9	13905	21489.7	7507.21	7271.08	11551.2	8183.99	7695.05	11360.9	18371.1	25286.8	15010.1	21944.9	10224.2	10385.2	8928.23	20858.4	18167.4	2.00846	2.03483	0.00329383	0.00535825	0.870989
196	308.999	1.28952	7	12897.4	6968.18	18843.6	6672.3	11792.8	31108.3	34607.3	18844.3	29001.9	10387.2	12571.5	15635	11102.3	10371	15258.1	25039.7	34985	20246.1	29720.5	13702.6	11434.9	12554.2	28390.4	24738.8	2.4828	1.97056	0.00339229	0.00689694	0.871377	null	N/A	C11H6N2O9	[M - H]-	InChI=1S/C11H6N2O9/c1-21-9-6(12(17)18)3-4-2-5(10(14)15)11(16)22-8(4)7(9)13(19)20/h2-3H,1H3,(H,14,15)	COC1=C(C=C2C=C(C(=O)OC2=C1[N+](=O)[O-])C(=O)O)[N+](=O)[O-]
201	323.015	1.31085	7	15020.6	17537.2	21866.8	13743.5	13639.3	36384	40284	22117	34217.5	12085.5	14711.8	18305.7	13044	12164.8	10545.1	29348.3	41000	23807.6	34896	16111.7	16361.5	13476.2	33250.6	29032.7	2.03225	2.15438	0.00325849	0.00415365	0.873149	null	0.0878727	C13H12N2O4S2	[M - H]-	InChI=1S/C13H12N2O4S2/c1-7(16)14-10-4-3-9(21-10)12(17)15-8-5-6-20-11(8)13(18)19-2/h3-6H,1-2H3,(H,14,16)(H,15,17)	CC(=O)NC1=CC=C(S1)C(=O)NC2=C(SC=C2)C(=O)OC
203	142.992	1.32894	7	4511.06	9366.63	11753.2	4115.07	3492.37	19458.9	21925.1	5842.07	13426.4	6515.94	7979.72	9791.84	6967.3	6433.03	5083.54	15902.5	22568.5	7058.27	18792.3	8565.41	6647.66	7128.56	15163.1	14577.4	2.28097	2.04493	0.0529171	0.0250102	0.961372
204	373.012	1.30048	7	9001.67	10589.3	13207.3	3348.18	8382.77	21512.9	24294.9	5309.28	8547.83	7379.86	8795.05	11098.8	7927.59	3608.12	10812.8	7870.74	24466.9	6536.16	21049.4	9787.38	8905.84	8270.37	14916.2	13942.1	1.67488	1.68579	0.224662	0.143605	0.934695
205	194.988	1.31083		8030.11	9861.94	13605.8	7104.91	7395.92	22238.6	23905.9	13358.9	19394.1	5937.79	7703.97	8112.5	6396.71	6613.01	10322	16008	24025.5	13639.1	18025.7	7091.45	9199.73	7514.33	19724.4	15758	2.14401	2.09705	0.00357759	0.0113637	0.798909	null	0.151339	C4H8N2O3S2	[M - H]-	InChI=1S/C4H8N2O3S2/c5-3(7)1-11(8,9)2-4(6)10/h1-2H2,(H2,5,7)(H2,6,10)	C(C(=O)N)S(=O)(=O)CC(=S)N
206	272.115	1.30829		1	1	1	1	1	1	1	1	1	51.6303	1	1	54.9246	1	1	20191.4	3899.89	1890.38	24377.4	5752.23	1	18.4258	1	11222.3	1	609.051	#DIV/0!	0.0245832	11222.3	null	0.169425	C12H19NO6	[M - H]-	InChI=1S/C12H19NO6/c1-8(14)4-5-9(12(17)19-3)13-10(15)6-7-11(16)18-2/h9H,4-7H2,1-3H3,(H,13,15)	CC(=O)CCC(C(=O)OC)NC(=O)CCC(=O)OC
207	225.113	1.33083		68.4791	55.3746	46.4463	206.231	132.155	2899.25	4377.82	269.117	397.997	69.3954	147.756	157.107	65.7723	155.473	89.4643	2789.94	4402.07	302.978	507.075	290.297	101.737	114.161	1986.05	1658.47	19.5213	14.5274	0.0694703	0.0699645	0.835061
208	187.025	1.31335		1565.56	1344.97	847.579	1774.11	1387.8	5998.63	3565.13	2612.71	4952.24	186.616	144.574	138.852	270.296	218.717	223.119	602.171	528.905	375.895	993.308	579.152	1384	197.029	4282.18	615.886	3.09405	3.12586	0.00370731	0.0017075	0.143825
209	351.01	1.30349	7	7936.68	9146.95	11489.2	7369.47	7219.27	18738.5	21128.8	11676.8	17785.3	6537.75	7741	9692.95	6997.81	6398.46	9342.34	15408.3	21218.7	12319.6	8158.3	8546.58	8632.32	7785.05	17332.4	13130.3	2.00784	1.6866	0.00319383	0.0434204	0.757559
213	291.008	1.31645	7	21149.1	24696.8	31071.4	19551.1	11233.8	51412.1	28073.9	31617.2	49700.6	16724.8	20639	25789.3	9422.69	16995.5	12694.2	42108.7	58826	17354.8	24655.5	12721.8	21540.4	17044.2	40200.9	31133.4	1.8663	1.82662	0.0232629	0.117359	0.774443	Oprea1_301002	0.0876078	C12H8N2O5S	[M - H]-	InChI=1S/C12H8N2O5S/c15-11(10-2-1-5-20-10)13-9-6-7(14(18)19)3-4-8(9)12(16)17/h1-6H,(H,13,15)(H,16,17)	C1=CSC(=C1)C(=O)NC2=C(C=CC(=C2)[N+](=O)[O-])C(=O)O
214	276.992	1.31869	7	12231.3	6193.99	17696.7	11068.5	4343.89	12564.7	17362	17500.6	27256.2	9712.84	11649	14600.8	10513.8	9778.05	14612.5	23858.4	32932.1	19198.8	27769.1	7026.62	10306.9	11811.2	18670.9	22157	1.8115	1.87594	0.0640091	0.0328235	1.18671	8-nitro-N-(oxomethylidene)naphthalene-1-sulfonamide	0.156501	C11H6N2O5S	[M - H]-	InChI=1S/C11H6N2O5S/c14-7-12-19(17,18)10-6-2-4-8-3-1-5-9(11(8)10)13(15)16/h1-6H	C1=CC2=C(C(=C1)[N+](=O)[O-])C(=CC=C2)S(=O)(=O)N=C=O
217	226.995	1.32021	7	18295.7	17367	17345.7	16705.2	15187	27752.3	31544.8	18186.5	41028.3	8989.4	10853.8	10413.3	11105.6	8334.42	14299.7	21460.3	31102	19635.2	25275.1	12688.1	16980.1	10666	29628	22032.1	1.74486	2.06563	0.0194675	0.00358993	0.743626	null	0.0602773	C6H8O7	[M + Cl]-	InChI=1S/C6H8O7/c7-1-2(8)3(9)4(10)5(11)6(12)13/h1-4,8-10H,(H,12,13)	C(=O)C(C(C(C(=O)C(=O)O)O)O)O
218	225	1.3177	7	8924.99	10468.3	13178	3945.58	3477.74	13068.3	23989.2	4879.42	20257.5	3488.9	8612.96	10904.7	7776.29	7109.83	10781.1	17595.3	24253.3	6483.23	20772.4	9393.53	7998.93	8112.3	15548.6	15699.6	1.94383	1.93528	0.120609	0.0462583	1.00971
220	128.982	1.32894		784.64	414.827	242.892	827.694	442.524	4009.66	3023.57	1299.7	4012	37.9929	1	1	1	1	1	103.141	1	1	1	1	542.516	7.16549	3086.23	21.4281	5.68875	2.99047	0.00309631	0.486587	0.00694313	2,3,4-trioxobutanoic acid	0.259244	C4H2O5	[M - H]-	InChI=1S/C4H2O5/c5-1-2(6)3(7)4(8)9/h1H,(H,8,9)	C(=O)C(=O)C(=O)C(=O)O
222	305.024	1.32365	7	11662.2	13630.9	16993	10692	10681.6	15907.8	30948.8	16909.4	26527.1	9333.95	11387.2	14004.8	10045.4	9450.95	13994.8	22828.2	31430.6	18407.8	26917.5	12528	12732	11369.5	22573.3	22422.4	1.77296	1.97215	0.0261358	0.00628943	0.993317
223	341.005	1.32021	7	12076.9	14040.3	17318.1	11042.4	10934	12916	31860.6	7809.76	27147.3	9557.15	11745.6	14421.7	10527.2	9727.13	14281.6	23629.4	32451.9	19083.6	19167.4	12980.6	13082.3	11710.1	19933.4	21462.6	1.52369	1.83283	0.228427	0.0113594	1.07671	null	0.169287	C8H11N4O7P	[M + Cl]-	InChI=1S/C8H11N4O7P/c9-1-5-10-3-12(11-5)8-7(14)6(13)4(19-8)2-18-20(15,16)17/h3-4,6-8,13-14H,2H2,(H2,15,16,17)	C1=NC(=NN1C2C(C(C(O2)COP(=O)(O)O)O)O)C#N
224	355.021	1.31522	7	10814.4	12749.4	16040.6	9930.33	9851.23	10640.5	29304.9	15734.5	24884.4	8768.78	10566.9	13111.1	9398.09	8780.58	13000.5	21412.3	29596.2	17340.9	12266.4	11631.7	11877.2	10604.3	20141.1	18449.5	1.69577	1.73981	0.0750066	0.0331267	0.916014	(2,5-dinitrophenyl) 2-oxochromene-3-carboxylate	0.25265	C16H8N2O8	[M - H]-	InChI=1S/C16H8N2O8/c19-15-11(7-9-3-1-2-4-13(9)25-15)16(20)26-14-8-10(17(21)22)5-6-12(14)18(23)24/h1-8H	C1=CC=C2C(=C1)C=C(C(=O)O2)C(=O)OC3=C(C=CC(=C3)[N+](=O)[O-])[N+](=O)[O-]
231	337.031	1.32022	7	8320.2	9767.79	12383.2	7862.61	7793.39	20360.6	13103.4	12357.1	19352	6868.01	8257.14	10228.1	7373.08	6807.79	10040.7	16632.9	23035.9	13509.1	20040.7	9026.71	9225.45	8262.47	16293.3	16449.1	1.76612	1.99082	0.0111841	0.00640259	1.00956	null	0.099976	C8H10N6O7	[M + Cl]-	InChI=1S/C8H10N6O7/c1-5(15)3-4-8(13(18)19,14(20)21)11-6(2)9-7(10-11)12(16)17/h3-4H2,1-2H3	CC1=NC(=NN1C(CCC(=O)C)([N+](=O)[O-])[N+](=O)[O-])[N+](=O)[O-]
234	191.013	1.32521	48	15541.2	17594.1	21469.5	14271.9	14404	35096.7	38533.3	18680.8	26864	12196.1	14886	18003.4	13279.4	12673.8	14271.6	28395.3	30848.1	23631.6	28074.6	16458.2	16656.1	14218.4	29793.7	25481.6	1.78875	1.79216	0.0164219	0.00140345	0.855267	null	0.101052	C5H8N2O4S	[M - H]-	InChI=1S/C5H8N2O4S/c6-2-3-7-12(10,11)4-1-5(8)9/h7H,1,3-4H2,(H,8,9)	C(CS(=O)(=O)NCC#N)C(=O)O
239	259.002	1.3227	7	25761.4	19544.5	37909.6	23732.6	23600.9	62718.6	47330.5	38002.8	59766	20335.8	24531.6	30956.8	22199.5	20722.1	30967.8	50308.8	70275.2	40641.5	60715.3	27849.4	26109.8	24952.3	51954.5	49958	1.98985	2.00214	0.00400523	0.00629521	0.961573	2-acetamido-5-nitrobenzenesulfonic acid	0.0905476	C8H8N2O6S	[M - H]-	InChI=1S/C8H8N2O6S/c1-5(11)9-7-3-2-6(10(12)13)4-8(7)17(14,15)16/h2-4H,1H3,(H,9,11)(H,14,15,16)	CC(=O)NC1=C(C=C(C=C1)[N+](=O)[O-])S(=O)(=O)O
245	247.083	1.34232	101	1	1	1	1	1	1	1	1	1	141.658	111.362	105.536	168.43	90.2526	110.253	10668.5	9331.46	1144.77	13340.3	3131.91	1	121.249	1	7523.38	1	62.0493	#DIV/0!	0.00625765	7523.38
257	242.104	1.34571	101	1	1	1	1	1	1	1	1	1	35.0742	1	1	1	1	1	5132.9	846.095	419.245	3280.01	720.371	1	6.67904	1	2079.72	1	311.381	#DIV/0!	0.0339149	2079.72	null	0.0653242	C11H17NO5	[M - H]-	InChI=1S/C11H17NO5/c13-9-4-2-6-12(9)8(7-11(16)17)3-1-5-10(14)15/h8H,1-7H2,(H,14,15)(H,16,17)	C1CC(=O)N(C1)C(CCCC(=O)O)CC(=O)O
258	236.005	1.35137	45	1700.13	1722.31	1487.41	1810.32	1364.46	2202.98	1137.14	1629.44	1657.58	1	1	1	1	1	1	80.6645	1	1	1	1	1616.93	1	1656.78	16.9329	1.02465	16.9329	0.856798	0.296665	0.0102203
261	268.032	1.34828	45	6687.01	6618.6	5654.37	6930.95	5389.77	9973.5	4940.01	6348.56	7388.16	130.849	62.4849	57.3357	48.7017	1	1	619.041	282.89	108.498	158.196	79.7727	6256.14	50.2286	7162.56	249.679	1.14488	4.97086	0.393171	0.0575648	0.034859	null	0.155345	C6H12N3O7P	[M - H]-	InChI=1S/C6H12N3O7P/c7-1-4(10)14-17(13,15-5(11)2-8)16-6(12)3-9/h1-3,7-9H2	C(C(=O)OP(=O)(OC(=O)CN)OC(=O)CN)N
264	233.031	1.35606	45	17326.3	13984.8	10630.2	17477.4	11551.2	38715.9	20469.8	19507.8	30890	959.088	523.612	422.657	375.621	107.933	160.076	3702.48	2107.61	764.093	1087.71	294.045	14194	424.831	27395.9	1591.19	1.9301	3.74546	0.0185035	0.0686547	0.0580813
267	112.987	1.35587	45	18167.2	17606.8	12333.3	18405.4	13601.7	37549.7	20391.4	17436.1	28549.8	703.219	467.579	245.959	229.825	1	1	2743.5	1387.98	643.877	1	1	16022.9	274.764	25981.7	955.472	1.62154	3.47743	0.050325	0.190593	0.0367747
272	208.985	1.33913	45	8308.69	7290.03	5734.75	5760.49	4478	10629.7	6037.51	5572.73	6353.42	3361.15	4007.29	4961.94	3674.34	1043.72	4954.61	7998.54	10855.7	6503.87	9047.19	4331.43	6314.39	3667.18	7148.34	7747.34	1.13207	2.11262	0.53493	0.00769827	1.08379	gamma-lactone	0.114148	C6H6O6	[M + Cl]-	InChI=1S/C6H6O6/c7-1-2(8)5-3(9)4(10)6(11)12-5/h2,5,7-8H,1H2	C(C(C1C(=O)C(=O)C(=O)O1)O)O
280	99.0078	1.33071	45	11372.5	9999.65	8398.47	11016.8	7954.82	22350.1	13807.9	12159.1	19765.1	2139.11	1943.19	759.427	1978.02	1502.54	2091.91	5354.28	5549.66	3043.21	4747.91	2332.82	9748.45	1735.7	17020.5	4205.58	1.74597	2.42299	0.0146123	0.00343959	0.247088	null	0.141548	C4H4O3	[M - H]-	InChI=1S/C4H4O3/c1-2-3(5)4(6)7/h1H,2H2,(H,6,7)	[CH]CC(=O)C(=O)O
281	85.0285	1.19054	45	4493.45	4320.37	3377	4497.74	3431.44	9349.06	5373.64	4686.52	7423.28	121.464	1435.59	443.16	750.367	899.971	1143.83	2533.76	2824.8	1965.9	2225.16	1381.83	4024	799.063	6708.12	2186.29	1.66703	2.73607	0.0278838	0.00152103	0.325917
285	142.998	1.31688	45	35260	30994.3	21446.1	31162.5	21900.1	57377.4	29979.5	29458.2	39995.8	1428.94	1188.17	856.829	1526.1	222.956	309.153	4791.86	4220.24	1921.77	4783.54	1742.05	28152.6	922.024	39202.7	3491.89	1.39251	3.7872	0.134291	0.00394948	0.0890727	null	0.0968618	C5H4O5	[M - H]-	InChI=1S/C5H4O5/c6-1-2(7)4(9)5(10)3(1)8/h1,4,6,9H	C1(C(=O)C(C(=O)C1=O)O)O
286	173.009	1.35447	45	71567.8	66981.5	48316.5	72215.6	54277.7	135220	71254.9	70968.5	102395	3086.94	2494.6	1782.62	1895.16	1034.97	1440.49	10408.8	8509.89	3326.21	4663.52	2148.58	62671.8	1955.79	94959.7	5811.4	1.51519	2.97138	0.0615236	0.026571	0.0611986	gamma-lactone	0.195907	C6H6O6	[M - H]-	InChI=1S/C6H6O6/c7-1-2(8)5-3(9)4(10)6(11)12-5/h2,5,7-8H,1H2	C(C(C1C(=O)C(=O)C(=O)O1)O)O
287	115.003	1.76977	41	2011.1	6831.85	1730.91	5458.05	1203.44	11838.9	7914.05	3726.09	11009	4824.74	6648.92	7598.62	4903.38	3774.69	6974.24	15793.2	19350.7	11011.2	18603.8	7859.66	3447.07	5787.43	8622.02	14523.7	2.50126	2.50952	0.0403261	0.00253555	1.68449	fumarate	0.102778	C4H4O4	[M - H]-	InChI=1S/C4H4O4/c5-3(6)1-2-4(7)8/h1-2H,(H,5,6)(H,7,8)	C(=CC(=O)O)C(=O)O
293	319.029	1.3572	45	4407.22	4184.02	3190.72	3889.17	2964.63	5291.96	2219.36	3324.24	3761.01	49.4056	1	1	1	1	1	134.432	1	1	1	1	3727.15	9.0676	3649.14	27.6863	0.97907	3.05333	0.90682	0.486973	0.00758708	null	0.195746	C12H8N4O7	[M - H]-	InChI=1S/C12H8N4O7/c17-11-8(2-1-3-9(11)15(19)20)12(18)14-13-6-7-4-5-10(23-7)16(21)22/h1-6,17H,(H,14,18)	C1=CC(=C(C(=C1)[N+](=O)[O-])O)C(=O)NN=CC2=CC=C(O2)[N+](=O)[O-]
296	205.035	1.32019	45	57372.8	50339.1	36767.8	51413.7	40140.7	98754.4	55622.6	49180.5	76771.5	2668.3	1976.18	1572.13	2321.06	921.033	1125.65	9657.95	6291.08	3298.57	6097.28	3472.8	47206.8	1764.06	70082.2	5763.54	1.48458	3.2672	0.0711901	0.00518369	0.0822396	Glucoascorbic acid	0.120746	C7H10O7	[M - H]-	InChI=1S/C7H10O7/c8-1-2(9)3(10)6-4(11)5(12)7(13)14-6/h2-3,6,8-12H,1H2	C(C(C(C1C(=C(C(=O)O1)O)O)O)O)O
299	301.039	1.35832	45	3400.91	2879.51	2206.53	2964.44	2289.62	4464.85	2088.45	2971.19	3562.39	38.7861	1	1	1	1	1	158.595	1	1	1	1	2748.2	7.29768	3271.72	32.519	1.19049	4.45607	0.335795	0.411554	0.00993942
301	241.011	1.3533	45	83433.9	83096	60091.4	61826.1	46811.4	131868	88254.9	66461.8	80788.7	15653.3	21231.5	34280.7	16802.9	23062.7	34222.2	32122.6	43942.7	31159	45412.7	31891.2	67051.8	24208.9	91843.3	36905.6	1.36974	1.52447	0.137095	0.024402	0.401833	null	0.0959691	C7H10O7	[M + Cl]-	InChI=1S/C7H10O7/c8-3(1-2-4(9)10)5(11)6(12)7(13)14/h3,5,8,11H,1-2H2,(H,9,10)(H,13,14)	C(CC(=O)O)C(C(C(=O)C(=O)O)O)O
302	71.0128	1.42943	45	1668.49	2249.61	2088.62	1581.85	2115.95	5841.25	3237.61	2881.58	5196.37	1426.31	1272.19	800.272	1235.49	846.312	1364.53	2605.09	1775.92	1621.98	2585.87	1436.2	1940.9	1157.52	4289.2	2005.01	2.2099	1.73217	0.00890217	0.00864108	0.467456
303	83.0128	1.43131	45	2386.72	2062.98	1858.51	2372.39	1785.13	4304.13	4023.63	3231.11	4485.31	379.259	317.164	235.178	368.37	217.506	258.003	1292	413.293	329.919	446.792	516.16	2093.15	295.913	4011.04	599.634	1.91627	2.02638	0.000251226	0.0929087	0.149496
304	111.008	1.35077	45	15858.2	14513.8	11455.6	16796.5	10868.5	32701.1	20752.3	16675.3	28078.4	2026.92	2415.17	1502.23	2265.32	1250.08	2195.86	4771.71	5626.02	3085.78	4196.65	1841.31	13898.5	1942.6	24551.8	3904.29	1.7665	2.00983	0.0171958	0.0126297	0.159023	null	0.0903519	C5H4O3	[M - H]-	InChI=1S/C5H4O3/c6-2-1-5(3-7)4-8/h1-4H	C(=C(C=O)C=O)C=O
306	145.014	1.35605	45	13815.2	12329.8	10673.8	13426.4	8972.14	29897.1	15702.7	13462	23748.7	1659.41	1282.82	926.238	1450.92	626.56	799.719	7074.28	3085.66	2150.98	6085.25	3458.26	11843.5	1124.28	20702.6	4370.89	1.74802	3.88773	0.0380024	0.00460682	0.211127	null	0.109358	C5H6O5	[M - H]-	InChI=1S/C5H6O5/c6-1-3(8)5(10)4(9)2-7/h1,4,7,9H,2H2	C(C(C(=O)C(=O)C=O)O)O
307	175.024	1.22717		2325.94	2422.67	1767.63	2078.91	2233.02	6378.97	3707.55	3010.61	6540.09	72.7707	75.4246	32.816	146.031	90.3152	64.9683	544.678	317.447	155.056	672.904	282.826	2165.63	80.3877	4909.31	394.582	2.26692	4.90849	0.0114457	0.0053938	0.0803743
308	210.983	1.36815	45	2420.73	2420.5	1807.11	1882.47	1545.79	2907.42	1548.86	1737.29	2268.86	55.7573	71.1464	208.247	56.1054	99.5288	135.131	354.046	92.5561	339.277	416.285	249.737	2015.32	104.319	2115.61	290.38	1.04976	2.78357	0.772033	0.0100592	0.137256
309	243.01	1.34659	45	21984.9	19316.6	13480.3	16376.9	11740.9	38214.4	15492.5	14555.9	17708.2	474.655	487.949	491.898	692.663	297.469	261.227	2205.04	1751.62	1093.83	1852.97	911.038	16579.9	450.977	21492.7	1562.9	1.29631	3.46559	0.390313	0.000928582	0.0727176
310	269.012	1.35713	45	1747.1	1539.89	1212.55	1513.5	1224.31	1741.34	720.071	1292.25	1162.4	1	1	1	1	1	1	1	1	1	1	1	1447.47	1	1229.01	1	0.849076	1	0.34916	#DIV/0!	0.000813662	null	N/A	C5H11N4O5PS	[M - H]-	InChI=1S/C5H11N4O5PS/c6-4-2-1-3-8(5(4)10)15(11)9(7)16(12,13)14/h4H,1-3,6-7H2/p+1	C1CC(C(=O)N(C1)[P+](=O)N(N)S(=O)(=O)O)N
311	333.045	1.35579	45	1455.42	1441.97	1113.44	1380.37	1083.66	1996.81	838.898	1270.2	1473.34	1	1	1	1	1	1	1	1	1	1	1	1294.97	1	1394.81	1	1.0771	1	0.677741	#DIV/0!	0.000716943	null	0.113332	C11H14N4O4S	[M + Cl]-	InChI=1S/C11H14N4O4S/c1-7-12-11-9(14(7)4)5-8(6-10(11)15(16)17)20(18,19)13(2)3/h5-6H,1-4H3	CC1=NC2=C(N1C)C=C(C=C2[N+](=O)[O-])S(=O)(=O)N(C)C
312	351.036	1.35712	45	2103.31	2005.1	1527.73	1824.45	1452.03	2537.21	1041.39	1576.75	1608.34	1	1	1	1	1	1	1	1	1	1	1	1782.52	1	1690.92	1	0.948614	1	0.775577	#DIV/0!	0.000591392	Ambcb5108175	0.184022	C10H12N4O8	[M + Cl]-	InChI=1S/C10H12N4O8/c15-3-1-11(2-4-16)10-8(13(19)20)5-7(12(17)18)6-9(10)14(21)22/h5-6,15-16H,1-4H2	C1=C(C=C(C(=C1[N+](=O)[O-])N(CCO)CCO)[N+](=O)[O-])[N+](=O)[O-]
314	265.057	1.36006	45	1964.23	1717.7	1369.41	1920.77	1357.34	3776.77	1546.2	2069.5	3306.84	1	1	1	1	1	1	57.6556	1	1	1	1	1665.89	1	2674.83	12.3311	1.60564	12.3311	0.0739674	0.296665	0.00461006	Diglycoaldehyde	0.109442	C10H10N4O5	[M - H]-	InChI=1S/C10H10N4O5/c15-1-6(2-16)19-7(3-17)14-5-13-8-9(14)11-4-12-10(8)18/h1,3-7,16H,2H2,(H,11,12,18)	C1=NC2=C(C(=O)N1)N=CN2C(C=O)OC(CO)C=O
316	347.026	1.36125	45	5655.53	4667.31	2151.51	5402.9	3099.76	3191.86	610.772	2286.27	1724.26	1	1	1	1	1	1	1	1	1	1	1	4195.4	1	1953.29	1	0.465579	1	0.0420652	#DIV/0!	0.000511957	null	0.12191	C12H12O12	[M - H]-	InChI=1S/C12H12O12/c13-3-1-19-11-5(3)21-7(15)9(11,17)24-12-6(4(14)2-20-12)22-8(16)10(12,18)23-11/h3-6,13-14,17-18H,1-2H2	C1C(C2C3(O1)C(C(=O)O2)(OC45C(C(CO4)O)OC(=O)C5(O3)O)O)O
327	186.113	1.23444		2947.13	3527.07	4380.23	2915.75	2945.64	6572.95	7500.13	4329.19	6380.61	1949.95	3480.16	4141.82	3136.23	2835.18	4208.63	5851.6	8115.29	5016.47	6012.39	3484.98	3343.16	3291.99	6195.72	5696.15	1.85325	1.7303	0.00373808	0.0131493	0.919368	8-amino-7-oxononanoate	0.0800829	C9H17NO3	[M - H]-	InChI=1S/C9H17NO3/c1-7(10)8(11)5-3-2-4-6-9(12)13/h7H,2-6,10H2,1H3,(H,12,13)	CC(C(=O)CCCCCC(=O)O)N
328	255.027	1.35127	48	11116.6	12891.7	16077.1	10300	10323.4	26267.7	29436.6	16346.3	25276.3	7033.95	10753.8	13262.2	9634.02	9051.5	13256.1	21040.7	29086.5	17260.2	25452.4	12043.4	12141.8	10498.6	24331.7	20976.7	2.00397	1.99804	0.00307775	0.00587626	0.862112
330	259.131	1.37473		1	1	1	1	1	1	1	1	1	1321.2	1383.04	838.211	1556.96	1094.38	1031.32	3507.33	2866.54	2279.82	3819.42	3131.19	1	1204.18	1	3120.86	1	2.59168	#DIV/0!	5.26848e-05	3120.86	null	0.100159	C11H22N2O6	[M - H2O - H]-	InChI=1S/C11H22N2O6/c1-18-6-3-4-13(5-7-19-2)11(17)12-8-9(14)10(15)16/h9,14H,3-8H2,1-2H3,(H,12,17)(H,15,16)	COCCCN(CCOC)C(=O)NCC(C(=O)O)O
332	288.998	1.375		693.942	839.22	324.433	858.07	670.81	749.672	575.225	385.002	3491.93	1	1	1	1	1	1	1	1	1	1	1	677.295	1	1300.46	1	1.92007	1	0.372413	#DIV/0!	0.000768961	null	0.233876	C8H6N4O6	[M + Cl]-	InChI=1S/C8H6N4O6/c13-8(14)4-9-10-6-2-1-5(11(15)16)3-7(6)12(17)18/h1-3H,4H2,(H,13,14)	C1=CC(=C(C=C1[N+](=O)[O-])[N+](=O)[O-])N=NCC(=O)O
341	173.02	1.38276		2500.94	3880.4	4005.49	1804.95	4786.35	397.972	182.117	1154.49	244.661	70.1207	44.9297	1	49.6608	69.9528	1	1	1	1	1	46.788	3395.63	39.444	494.81	10.1576	0.14572	0.25752	0.00281313	0.10866	0.0116161
345	82.9531	1.38187	69	2763.32	3914.14	2199.48	3042.26	3684.76	4487.74	5354.2	1960.34	29754.3	2394.62	4114.64	2599.68	3357.82	4007.22	3226.96	4237.14	5854.25	2495.06	19652.4	4620.33	3120.79	3283.49	10389.1	7371.83	3.32901	2.24512	0.244105	0.182651	0.709571
346	84.9501	1.38182	69	844.095	1295.15	645.173	1009.73	1250.33	1358.74	1867.93	675.813	10487.3	797.881	1394.26	1423.23	1149.37	1357.46	1710.42	1396.84	1910.66	1464.38	6988.63	1014.4	1008.9	1305.44	3597.44	2554.98	3.56572	1.95718	0.243628	0.250876	0.710221
347	188.998	1.3857		6419.17	7604.39	16562.1	6064.31	5888.34	27691.1	31281.1	9437.86	26628.3	5530.37	6196.7	13776.7	10003.1	9484.11	7426.76	22319.6	15810.1	10485.7	12972	6365.82	8507.67	8736.29	23759.6	13590.6	2.79272	1.55565	0.0165014	0.114448	0.572007	null	0.112518	C5H6N2O4S	[M - H]-	InChI=1S/C5H6N2O4S/c1-12(10,11)4-3(5(8)9)2-6-7-4/h2H,1H3,(H,6,7)(H,8,9)	CS(=O)(=O)C1=C(C=NN1)C(=O)O
351	111.019	1.3886		1773.64	1926.65	1974.97	3131.99	2568.37	3321.39	66237.2	4101.13	3562.09	1798.26	2242.82	2373.2	3871.86	3284.02	3490.79	3873.91	75238.7	5075.38	4691.09	6479.56	2275.12	2843.49	19305.5	19071.7	8.48545	6.70716	0.255236	0.232818	0.987894
357	277.076	1.39753		175.901	217.648	127.292	212.491	242.54	1978.63	2004.2	1051.15	2146.49	144.078	258.115	133.356	189.3	207.988	125.907	1877.5	1877.21	1067.57	1977.31	872.446	195.174	176.457	1795.12	1534.41	9.19751	8.69564	0.000173329	0.000123477	0.854766
366	157.05	1.40647		1498.38	1565.96	1975.36	1450.69	1392.48	4101.29	4226.88	2219.12	3463.02	1102.45	1272.95	1564.49	1178.63	1132.11	1735.77	3118.21	3885.36	2425	3383.59	1586.55	1576.57	1331.07	3502.58	2879.74	2.22164	2.16348	0.00253377	0.00276139	0.822177	null	N/A	C5H8N3O3	[M - H]-	InChI=1S/C5H8N3O3/c1-2-3-4(9)5(7-6)8(10)11/h9H,2-3H2,1H3	CCCC(=C(N=[N])[N+](=O)[O-])O
367	159.007	1.40492	48	23011.1	25938.4	29830.7	24206.1	19915.5	47511.8	63343.7	33103.5	54871.9	18015.8	21284.2	30431	19398.9	21256.1	26680.4	40802.3	50631.5	38845	45493.6	23713.8	24580.4	22844.4	49707.7	39897.2	2.02225	1.74648	0.00385109	0.00495856	0.802637	null	0.0896564	C3H8O5	[M + Cl]-	InChI=1S/C3H8O5/c4-1-2(5)3(6,7)8/h2,4-8H,1H2	C(C(C(O)(O)O)O)O
373	123.901	1.41948	42	3647	6521.78	4557.54	2626.81	3145.65	6204.9	7635.73	5258.39	6026.4	4366.2	3207.6	4216.8	3252.99	2805.42	4151.69	10313.2	6562.12	5108.86	6189.6	3719.37	4099.76	3666.79	6281.36	6378.63	1.53213	1.73957	0.0439678	0.0280127	1.01549
380	134.864	1.42314	42	10862.2	13634.7	12818.8	10088.7	8337.97	27296.3	26004.5	14476.6	18523.5	4016.45	6717.23	8757.35	7036.08	7054.41	13184.3	10423.2	18538.5	13369.9	17243.8	8671.15	11148.5	7794.3	21575.2	13649.3	1.93526	1.75119	0.00868165	0.0259049	0.632638
381	132.867	1.42403	42	27540.6	59032.8	68689.8	34711.8	36515.1	36314.1	42077.1	28476.8	29776.2	22649.2	34490.6	49543.9	37652.8	39838.2	60215	17083.3	30808.1	63142.7	27382.5	46709.6	45298	40731.6	34161	37025.2	0.754139	0.909005	0.272307	0.70057	0.899192
382	136.863	1.42383	42	5171.23	15834.3	18340.5	4012.19	9785.64	9570.14	10820.5	5789.43	7873.87	5208.34	2930.52	6227.61	2746.94	10707.6	16235.3	4909.33	7749.84	6741.95	8086.93	4963.64	10628.8	7342.71	8513.48	6490.34	0.800984	0.883915	0.548417	0.734597	0.690834
388	156.912	1.42165	42	2865.47	4078.22	4387.77	3270.75	5023.3	7629.32	7449.78	4457.99	5584.11	3910.86	2353.68	3112.44	3665.33	2131.35	3373.83	3825.13	5503.82	4050.1	4971.93	2513.33	3925.1	3091.25	6280.3	4172.86	1.60004	1.34989	0.0217357	0.0880444	0.664437
389	180.956	1.42382	42	2540.79	2671.57	4087.48	2878.84	3177.82	5334.74	6326.83	4086.83	5521.85	2283.79	1828.57	4469.31	2869.28	2740.28	3779.35	3937.59	9062.6	5243.4	6218.83	3065.77	3071.3	2995.1	5317.56	5505.64	1.73137	1.83822	0.00324777	0.0384963	1.03537	null	N/A	C2H2N2O6S	[M - H]-	InChI=1S/C2H2N2O6S/c3-1(5)9-10-2(6)4-11(7)8/h(H2,3,5)	C(=O)(N)OOC(=O)N=S(=O)=O
391	591.174	1.43488	84	16890.1	17268.2	14019.8	16640.9	8487.68	34621.8	23873.4	18267.6	55014.8	14344.9	12354.6	11031.3	11609.5	4691.58	6855.65	20116.7	15482.7	12963.9	32995.3	11085	14661.3	10147.9	32944.4	18528.7	2.24703	1.82586	0.0418822	0.0601794	0.562424	1,2-di-O-sinapoyl-beta-D-glucose	0.211665	C28H32O14	[M - H]-	InChI=1S/C28H32O14/c1-36-16-9-14(10-17(37-2)23(16)32)5-7-21(30)41-27-26(35)25(34)20(13-29)40-28(27)42-22(31)8-6-15-11-18(38-3)24(33)19(12-15)39-4/h5-12,20,25-29,32-35H,13H2,1-4H3	COC1=CC(=CC(=C1O)OC)C=CC(=O)OC2C(C(C(OC2OC(=O)C=CC3=CC(=C(C(=C3)OC)O)OC)CO)O)O
393	138.055	1.44452		774.445	709.974	787.825	752.788	636.531	553.274	659.527	537.63	504.638	1124.4	1068.45	999.519	1057.64	993.832	988.189	699.191	711.546	709.983	691.724	819.341	732.313	1038.67	563.767	726.357	0.769845	0.699313	0.00557482	4.84796e-06	1.41835	4(1H)-Pyridinone, 3-methoxy-1-methyl-	0.058292	C7H9NO2	[M - H]-	InChI=1S/C7H9NO2/c1-8-4-3-6(9)7(5-8)10-2/h3-5H,1-2H3	CN1C=CC(=O)C(=C1)OC
396	190.108	1.45817		1	1	1	1	1	1	1	1	1	1097.75	1014.72	847.914	1094.11	756.532	923.635	2116.76	1712.83	1343.38	2125.55	1755.29	1	955.777	1	1810.76	1	1.89454	#DIV/0!	0.000234852	1810.76	null	0.0676661	C8H17NO4	[M - H]-	InChI=1S/C8H17NO4/c1-12-5-7(3-4-10)9-8(11)6-13-2/h7,10H,3-6H2,1-2H3,(H,9,11)	COCC(CCO)NC(=O)COC
398	131.071	1.40793		6685.89	7554.04	9448.33	6190.8	6533.31	14614	17159.8	10074.1	14210.5	5239.83	5964.49	7220.47	5507.45	6275.55	7495.62	11343.7	15616.5	8261.97	13228.2	6838.26	7282.47	6283.9	14014.6	11057.7	1.92443	1.75969	0.00235884	0.0111951	0.789017	L-Leucate	0.103357	C6H12O3	[M - H]-	InChI=1S/C6H12O3/c1-4(2)3-5(7)6(8)9/h4-5,7H,3H2,1-2H3,(H,8,9)	CC(C)CC(C(=O)O)O
402	119.034	1.40513	21	10141.5	11811.6	14185.2	9531.17	9246.86	23822.5	24934.2	14377	22114.3	3272.65	2990.06	13224	3411.95	9916.82	14112.8	5356.94	26549.4	17285.8	24164.1	4406.18	10983.3	7821.37	21312	15552.5	1.94041	1.98846	0.00308	0.140904	0.729752	Tetrulose	0.0923888	C4H8O4	[M - H]-	InChI=1S/C4H8O4/c5-1-3(7)4(8)2-6/h3,5-7H,1-2H2	C(C(C(=O)CO)O)O
403	155.012	1.44534		5098.09	5758.08	7103.66	4566.2	4625.15	11949.4	12629.1	7177.77	10850	4336.85	5284.63	6503	2870.75	2776.07	3703.73	9742.37	13097.7	8214.66	11799.1	3990.07	5430.24	4245.84	10651.6	9368.78	1.96153	2.20658	0.003238	0.00989227	0.879567	2-Deoxytetronate	0.0952546	C4H8O4	[M + Cl]-	InChI=1S/C4H8O4/c5-2-3(6)1-4(7)8/h3,5-6H,1-2H2,(H,7,8)	C(C(CO)O)C(=O)O
408	179.056	1.49137	21	246.477	131.369	152.294	276.662	128.738	1701.21	989.483	403.484	1592.24	2256.85	2040.91	1579.72	2445.35	1612.11	2050.03	3511.4	2442.87	2068.5	3052.39	3423.04	187.108	1997.5	1171.6	2899.64	6.26165	1.45164	0.00763046	0.0140959	2.47493	Santheose	0.0850741	C7H8N4O2	[M - H]-	InChI=1S/C7H8N4O2/c1-10-3-8-5-4(10)6(12)9-7(13)11(5)2/h3H,1-2H3,(H,9,12,13)	CN1C=NC2=C1C(=O)NC(=O)N2C
409	214.067	1.49424	21	1	1	1	1	1	1	1	1	1	1296.59	1731.44	2081.96	2227.26	2128.29	2772.75	3147.35	3731.66	3595.59	5292.78	2869.07	1	2039.72	1	3727.29	1	1.82736	#DIV/0!	0.00404017	3727.29
410	212.07	1.49308	21	1	1	1	1	1	1	1	1	1	4233.67	5477.12	6563.46	7201.91	6775.21	8897.46	10115.4	12186.8	11553.5	17588.3	9494.42	1	6524.8	1	12187.7	1	1.8679	#DIV/0!	0.00401807	12187.7	Oprea1_163716	0.149054	C8H11N5	[M + Cl]-	InChI=1S/C8H11N5/c1-2-3-9-7-6-8(11-4-10-6)13-5-12-7/h4-5H,2-3H2,1H3,(H2,9,10,11,12,13)	CCCNC1=NC=NC2=C1NC=N2
413	176.092	1.49487	21	1	1	1	1	1	1	1	1	1	45092	43101.7	44613.4	42874.9	37815.4	46939.9	92698.4	92279.4	77110.3	108661	52161	1	43406.2	1	84582.1	1	1.94862	#DIV/0!	0.00107431	84582.1	null	0.0809323	C7H15NO4	[M - H]-	InChI=1S/C7H15NO4/c9-4-6(5-10)8-3-1-2-7(11)12/h6,8-10H,1-5H2,(H,11,12)	C(CC(=O)O)CNC(CO)CO
421	236.114	1.49397	21	1	1	1	1	1	1	1	1	1	847.431	807.856	840.697	823.834	723.63	933.629	1836.57	1779.63	1455.82	2077.06	1036.44	1	829.513	1	1637.1	1	1.97357	#DIV/0!	0.000863106	1637.1	null	0.0762634	C10H15N5O2	[M - H]-	InChI=1S/C10H15N5O2/c1-4-11-9-12-6-7(13-9)14(3)10(17)15(5-2)8(6)16/h4-5H2,1-3H3,(H2,11,12,13)	CCNC1=NC2=C(N1)C(=O)N(C(=O)N2C)CC
423	221.046	1.50349	21	1	1	1	1	1	1	1	1	1	2208.8	2419.04	2127.24	3915.46	3332.77	3264.99	5883.47	4041.35	3729.48	17281.5	5838.85	1	2878.05	1	7354.93	1	2.55553	#DIV/0!	0.0833718	7354.93	null	0.0582021	C5H11N4O4P	[M - H]-	InChI=1S/C5H11N4O4P/c6-13-4(1-2-14(10,11)12)5-7-3-8-9-5/h3-4H,1-2,6H2,(H,7,8,9)(H2,10,11,12)	C1=NNC(=N1)C(CCP(=O)(O)O)ON
428	315.029	1.52117		6087.16	4051.26	8612.28	5596.51	3654.3	8112.96	8576.12	5639.68	6777.49	4829.67	5883.63	6936.18	4998.69	4830.37	6875.55	11913	15439.3	9208.96	12985.9	5507.09	5600.3	5725.68	7276.56	11010.8	1.29932	1.92306	0.190561	0.00917215	1.51319	null	0.142622	C11H12N2O7S	[M - H]-	InChI=1S/C11H12N2O7S/c1-2-21(19,20)12(6-5-11(15)16)8-3-4-10(14)9(7-8)13(17)18/h2-4,7,14H,1,5-6H2,(H,15,16)	C=CS(=O)(=O)N(CCC(=O)O)C1=CC(=C(C=C1)O)[N+](=O)[O-]
429	200.006	1.53661	58	1	1	1	1	1	1	1	1	1	1562.6	2605.05	4443.01	1891.01	3063.48	2155.69	633.179	1680.51	1510.26	627.071	974.867	1	2620.14	1	1085.18	1	0.414168	#DIV/0!	0.0145123	2620.14	null	0.190454	C4H11NO4S2	[M - H]-	InChI=1S/C4H11NO4S2/c5-3-1-2-4-10-9-11(6,7)8/h1-5H2,(H,6,7,8)	C(CCSOS(=O)(=O)O)CN
430	456.189	1.53425	58	1	1	1	1	1	1	1	1	1	1577.44	1178.98	1296.89	1224.42	580.652	1143.57	1476.45	1284.49	1098.54	1772.47	926.205	1	1166.99	1	1311.63	1	1.12394	#DIV/0!	0.484777	1311.63	null	0.239437	C21H31NO10	[M - H]-	InChI=1S/C21H31NO10/c1-10-15(24)18(27)19(28)21(31-10)30-9-13-16(25)17(26)14(22-11(2)23)20(32-13)29-8-12-6-4-3-5-7-12/h3-7,10,13-21,24-28H,8-9H2,1-2H3,(H,22,23)	CC1C(C(C(C(O1)OCC2C(C(C(C(O2)OCC3=CC=CC=C3)NC(=O)C)O)O)O)O)O
433	195.03	1.54928	58	1	1	1	1	1	1	1	1	1	1729	1524.71	1727.3	2774	2937.59	2879.29	3229.65	5548.9	2119.95	8466.41	3637.84	1	2261.98	1	4600.55	1	2.03386	#DIV/0!	0.0527801	4600.55	null	0.0679866	C6H10NO4	[M + Cl]-	InChI=1S/C6H10NO4/c7-4(3-6(10)11)1-2-5(8)9/h1,4H,2-3,7H2,(H,8,9)(H,10,11)	C([CH]C(CC(=O)O)N)C(=O)O
435	127.001	1.46216	48	44363.8	50356.3	61344.1	39895.8	33293	96046.5	105335	62649.3	90492.4	27777	42884.5	51687.3	37994.1	35873	52034.3	78485.3	105333	66024.5	90288.1	46452.8	45850.6	41375	88630.7	77316.7	1.93303	1.86868	0.00314388	0.00599435	0.872346
436	172.098	1.58716		103.132	1	1	58.766	97.0509	1	88.1271	1	94.104	47768.2	42756.6	23343.9	46080.7	23909.2	27506.1	97493.2	46066.4	43793.1	67146.1	65961.5	52.1899	35227.5	46.0578	64092.1	0.882504	1.81938	0.862166	0.0192369	1391.56	Tanganil	0.144362	C8H15NO3	[M - H]-	InChI=1S/C8H15NO3/c1-5(2)4-7(8(11)12)9-6(3)10/h5,7H,4H2,1-3H3,(H,9,10)(H,11,12)	CC(C)CC(C(=O)O)NC(=O)C
438	277.06	1.59187	51	900.407	1981.47	1618.9	1350.96	826.861	1558.74	1306.87	1468.2	2020.15	446.831	1380.02	1351.95	1411.77	984.674	2944.82	874.292	1047.19	1395.24	2144.95	1089.52	1335.72	1420.01	1588.49	1310.24	1.18924	0.922698	0.397987	0.803	1.06311	Thymidin	0.108754	C10H14N2O5	[M + Cl]-	InChI=1S/C10H14N2O5/c1-5-3-12(10(16)11-9(5)15)8-2-6(14)7(4-13)17-8/h3,6-8,13-14H,2,4H2,1H3,(H,11,15,16)	CC1=CN(C(=O)NC1=O)C2CC(C(O2)CO)O
444	241.083	1.59643	51	1246.5	3171.89	2747.8	2467.26	1642.95	2199.76	2136.64	2562.55	3806.84	1281.68	2913.63	2414.22	2290.26	1404.4	4040.3	2253.62	2059.31	2380.07	3268.44	1591.73	2255.28	2390.75	2676.45	2310.63	1.18675	0.96649	0.450917	0.881629	0.86332	null	N/A	C13H12N3O2	[M - H]-	InChI=1S/C13H12N3O2/c1-13(2,3)18-12(17)16-7-6-9-4-5-10(8-14)15-11(9)16/h4-6H,1-3H3	CC(C)(C)OC(=O)N1[C]=CC2=C1N=C(C=C2)C#N
449	301.105	1.59558	51	622.962	1551	1306.05	1204.04	766.134	1080.04	990.414	1217.6	1890.55	609.404	1451.61	1138.75	1132.45	665.932	2009.34	1024.11	994.77	1173.55	1618.5	784.384	1090.04	1167.91	1294.65	1119.06	1.18771	0.95817	0.465791	0.858619	0.864372
453	147.029	1.60573		3275.97	3370.62	3826.79	3752.21	3451.39	4668.44	3832.55	3574.71	4555.07	713.694	1160.75	558.061	847.824	437.95	670.467	989.503	750.586	426.889	439.453	552.309	3535.4	731.457	4157.69	631.748	1.17602	0.863685	0.0516548	0.520362	0.206895	beta-Methylmalate	0.0933872	C5H8O5	[M - H]-	InChI=1S/C5H8O5/c1-2(4(7)8)3(6)5(9)10/h2-3,6H,1H3,(H,7,8)(H,9,10)	CC(C(C(=O)O)O)C(=O)O
455	183.007	1.52596		4350.82	7194.25	9091.93	3879.35	4138.57	14097.5	15615.2	8932.45	13592	4298.93	5293.64	563.319	4713.02	4323.74	6417.76	10824.4	14867.2	8578.06	12780.1	4370.89	5730.98	4268.4	13059.3	10284.1	2.27872	2.40936	0.00378906	0.0102792	0.787495	beta-Methylmalate	0.0538009	C5H8O5	[M + Cl]-	InChI=1S/C5H8O5/c1-2(4(7)8)3(6)5(9)10/h2-3,6H,1H3,(H,7,8)(H,9,10)	CC(C(C(=O)O)O)C(=O)O
462	298.071	1.65205	63	1	1	1	1	1	1	1	1	1	4667.04	5417.91	5382.22	6890.07	4779.83	6594.89	14165.8	12476	8893.79	17072.3	11658.1	1	5621.99	1	12853.2	1	2.28623	#DIV/0!	0.000337758	12853.2	(E)-4-hydroxy-N-[(2R,3R,4R,5S,6R)-2,4,5-trihydroxy-6-(hydroxymethyl)oxan-3-yl]but-2-enamide	0.0813936	C10H17NO7	[M + Cl]-	InChI=1S/C10H17NO7/c12-3-1-2-6(14)11-7-9(16)8(15)5(4-13)18-10(7)17/h1-2,5,7-10,12-13,15-17H,3-4H2,(H,11,14)	C(C=CC(=O)NC1C(C(C(OC1O)CO)O)O)O
463	299.091	1.65759	131	687.758	670.156	865.502	752.69	1478.52	1511.12	1641.27	1126.99	1398.11	123.429	144.179	211.371	216.522	379.637	200.587	253.209	435.971	354.297	284.951	364.681	890.926	212.621	1419.37	338.622	1.59314	1.59261	0.030916	0.0326676	0.238572	null	N/A	C9H20N2O7S	[M - H]-	InChI=1S/C9H20N2O7S/c1-11(4-3-8(15)18-2)19(16,17)10-9(5-12,6-13)7-14/h10,12-14H,3-7H2,1-2H3	CN(CCC(=O)OC)S(=O)(=O)NC(CO)(CO)CO
465	300.068	1.65071	63	1	1	1	1	1	1	1	1	1	1450.44	1692.43	1652.78	2138.21	1494.59	1993.31	4341.2	3793.73	2774.2	5296.6	3660.56	1	1736.96	1	3973.26	1	2.28748	#DIV/0!	0.00030942	3973.26
467	323.136	1.66242	131	939.373	1080.65	1533.57	1456.24	3012.05	2375.54	2823.66	2016.94	2749.77	379.728	361.291	394.972	423.077	520.984	246.261	867.934	1030	658.226	614.917	537.115	1604.38	387.719	2491.48	741.638	1.55293	1.91282	0.088933	0.00370731	0.29767
474	207.051	1.63879		1838.09	1637.07	2293.4	2102.39	1945.52	1548.84	1494.9	1723.45	2018.41	198.752	172.632	83.5694	86.8498	106.453	125.242	237.507	1	47.8392	57.8858	146.492	1963.29	128.916	1696.4	98.1447	0.864059	0.761306	0.147325	0.497383	0.0656633
477	477.163	1.67893		567.529	1003.87	445.661	1807.32	552.448	4093.56	1410.09	200.801	1536.16	538.285	887.243	296.68	1286.57	364.156	418.201	3162.67	1231.43	158.491	948.285	631.992	875.366	631.856	1810.15	1226.57	2.06788	1.94122	0.266106	0.261646	0.677607	null	0.153624	C20H30O13	[M - H]-	InChI=1S/C20H30O13/c21-4-3-8-1-2-10(9(23)5-8)31-20-18(29)16(27)14(25)12(33-20)7-30-19-17(28)15(26)13(24)11(6-22)32-19/h1-2,5,11-29H,3-4,6-7H2	C1=CC(=C(C=C1CCO)O)OC2C(C(C(C(O2)COC3C(C(C(C(O3)CO)O)O)O)O)O)O
478	184.061	1.66793		947.241	915.478	933.241	840.275	876.926	760.637	1000.66	696.524	633.121	947.584	987.942	860.916	782.814	831.24	868.461	770.915	1090.22	707.568	620.849	819.221	902.632	879.826	772.734	801.755	0.85609	0.911266	0.122358	0.35097	0.974734	N2-Acetyl-L-aminoadipate	0.0732032	C8H13NO5	[M - H2O - H]-	InChI=1S/C8H13NO5/c1-5(10)9-6(8(13)14)3-2-4-7(11)12/h6H,2-4H2,1H3,(H,9,10)(H,11,12)(H,13,14)	CC(=O)NC(CCCC(=O)O)C(=O)O
487	304.141	1.68741	57	1	1	1	1	1	1	1	1	1	27.5849	1	1	25.9906	1	1	14806.5	3120.76	1468.88	18861.5	4510.85	1	9.59591	1	8553.7	1	891.39	#DIV/0!	0.0234365	8553.7	null	0.111669	C13H23NO7	[M - H]-	InChI=1S/C13H23NO7/c1-13(2,3)21-12(18)14-6-7-19-8-9-20-11(17)5-4-10(15)16/h4-9H2,1-3H3,(H,14,18)(H,15,16)	CC(C)(C)OC(=O)NCCOCCOC(=O)CCC(=O)O
488	245.115	1.69399	57	1	1	1	1	1	1	1	1	1	911.697	595.637	267.763	610.822	631.15	597.086	6009.64	4871.06	899.697	8477.1	2192.39	1	602.359	1	4489.98	1	7.45399	#DIV/0!	0.0112196	4489.98
489	174.077	1.6933	86	1	1	1	1	1	1	1	1	1	22841.6	23028.3	24814.7	22176.6	18903.5	20474.7	66963	48168.3	43667.4	66734.1	20292.6	1	22039.9	1	49165.1	1	2.23073	#DIV/0!	0.00720411	49165.1	N-(Carboxymethyl)valine	0.142207	C7H13NO4	[M - H]-	InChI=1S/C7H13NO4/c1-4(2)6(7(11)12)8-3-5(9)10/h4,6,8H,3H2,1-2H3,(H,9,10)(H,11,12)	CC(C)C(C(=O)O)NCC(=O)O
492	234.099	1.69368	86	1	1	1	1	1	1	1	1	1	4406.35	4415.28	4877.33	4376.86	3585	3893.84	13060.8	9129.97	8533.47	13175.8	3863.86	1	4259.11	1	9552.77	1	2.2429	#DIV/0!	0.00806782	9552.77
493	272.073	1.69348	86	1	1	1	1	1	1	1	1	1	1468.71	2045.86	2694.4	2479.22	2379.92	2813.26	4747.36	4492.79	4653	7710.16	2367.23	1	2313.56	1	4794.11	1	2.07218	#DIV/0!	0.0127265	4794.11	null	0.112039	C10H15N3O4S	[M - H]-	InChI=1S/C10H15N3O4S/c1-11-7-4-8-12-18(16,17)10-6-3-2-5-9(10)13(14)15/h2-3,5-6,11-12H,4,7-8H2,1H3	CNCCCNS(=O)(=O)C1=CC=CC=C1[N+](=O)[O-]
494	270.076	1.69481	86	1	1	1	1	1	1	1	1	1	4733.11	6592.2	8809.91	7990.55	7723.39	9275.08	15534.3	14608.1	15208.8	25193.4	8106.67	1	7520.71	1	15730.3	1	2.09159	#DIV/0!	0.0110603	15730.3
502	134.047	1.70816	119	120.457	107.296	32.6719	151.004	121.887	217.241	222.193	95.9166	509.238	725.173	667.88	430.326	766.414	602.175	544.911	1100.74	1159.99	619.351	2203.04	952.799	106.663	622.813	261.147	1207.19	2.44834	1.93828	0.0955912	0.0419054	4.62263	2-amino-4-hydroperoxybutanoic acid	0.0821571	C4H9NO4	[M - H]-	InChI=1S/C4H9NO4/c5-3(4(6)7)1-2-9-8/h3,8H,1-2,5H2,(H,6,7)	C(COO)C(C(=O)O)N
503	356.105	1.70884	119	119.351	92.4407	35.8859	165.139	142.168	206.155	241.512	76.9002	594.129	938.98	786.352	525.13	977.718	794.49	637.199	1454.24	1459.05	759.534	2844.49	1252.21	110.997	776.645	279.674	1553.9	2.51966	2.00079	0.136855	0.0393524	5.55612	(2R,3R,4S,5S)-2-(6-aminopurin-9-yl)-5-(2,3-dihydroxypropylsulfanylmethyl)oxolane-3,4-diol	0.389286	C13H19N5O5S	[M - H]-	InChI=1S/C13H19N5O5S/c14-11-8-12(16-4-15-11)18(5-17-8)13-10(22)9(21)7(23-13)3-24-2-6(20)1-19/h4-7,9-10,13,19-22H,1-3H2,(H2,14,15,16)	C1=NC(=C2C(=N1)N(C=N2)C3C(C(C(O3)CSCC(CO)O)O)O)N
508	137.024	1.45938		4947.07	5491.99	6347.63	5090.58	4373.86	15822.8	11795	7340.22	3796.51	3096.91	5190.52	6221.49	5130.97	4496.42	7165.22	2492.37	14725.2	9315.76	4729.59	4317.06	5250.23	5216.92	9688.64	7116	1.84538	1.36402	0.0984874	0.387761	0.734468	bmse000092	0.0958303	C7H6O3	[M - H]-	InChI=1S/C7H6O3/c8-6-3-1-5(2-4-6)7(9)10/h1-4,8H,(H,9,10)	C1=CC(=CC=C1C(=O)O)O
515	445.209	1.76457		1446.98	1286.65	1679.28	1475.97	1879.93	2585.82	1793.97	1328.81	1535.98	1146.87	916.395	1098.17	1043.14	1125.43	1037.56	2174.18	1592.25	1057.23	1092.9	1256.64	1553.76	1061.26	1811.14	1434.64	1.16565	1.35183	0.369344	0.0825978	0.792117	null	0.556295	C21H34O10	[M - H]-	InChI=1S/C21H34O10/c1-10(6-14-7-11(2)20(28)30-14)4-5-13(12(3)19(26)27)9-29-21-18(25)17(24)16(23)15(8-22)31-21/h4,11-18,21-25H,5-9H2,1-3H3,(H,26,27)	CC1CC(OC1=O)CC(=CCC(COC2C(C(C(C(O2)CO)O)O)O)C(C)C(=O)O)C
519	362.074	1.9997		290.425	154.106	1	127.199	363.221	1553.39	5905.01	442.117	1629.69	1	1	1	1	1	1	1	1	1	1	1	187.19	1	2382.55	1	12.728	1	0.0772948	#DIV/0!	0.000419718	null	0.192646	C12H18N3O8P	[M - H]-	InChI=1S/C12H18N3O8P/c1-12(2)22-8-6(5-20-24(17,18)19)21-10(9(8)23-12)15-4-3-7(13)14-11(15)16/h3-4,6,8-10H,5H2,1-2H3,(H2,13,14,16)(H2,17,18,19)	CC1(OC2C(OC(C2O1)N3C=CC(=NC3=O)N)COP(=O)(O)O)C
523	325.09	1.90571		1	1	1	1	1	1	1	1	1	20923.2	14823.6	19683.4	12416.1	14922.8	17979	38911.9	46358.6	19598.2	33388.2	15204.5	1	16791.3	1	30692.3	1	1.82786	#DIV/0!	0.031836	30692.3	null	0.140662	C11H14N6O6	[M - H]-	InChI=1S/C11H14N6O6/c12-6(21)8-14-3-7(15-11(13)16-9(3)22)17(8)10-5(20)4(19)2(1-18)23-10/h2,4-5,10,18-20H,1H2,(H2,12,21)(H3,13,15,16,22)	C(C1C(C(C(O1)N2C3=C(C(=O)NC(=N3)N)N=C2C(=O)N)O)O)O
537	297.095	1.77835		1	1	1	1	1	1	1	1	1	14102.9	13723.1	11312.7	14541.5	12086.6	13057.8	36834.3	24671.7	26009	38298.6	13123.6	1	13137.4	1	27787.4	1	2.11513	#DIV/0!	0.00663243	27787.4	8-Aminoguanosine	0.172368	C10H14N6O5	[M - H]-	InChI=1S/C10H14N6O5/c11-9-14-6-3(7(20)15-9)13-10(12)16(6)8-5(19)4(18)2(1-17)21-8/h2,4-5,8,17-19H,1H2,(H2,12,13)(H3,11,14,15,20)	C(C1C(C(C(O1)N2C3=C(C(=O)NC(=N3)N)N=C2N)O)O)O
558	432.189	1.80198		1285.05	1431.19	1832.78	1212.12	1289.66	3084.42	2452.76	1930.43	2342.67	1209.62	1182.49	1388.67	1160.44	1160.51	1331.85	2407	1982.76	1679.17	1695.86	1535.46	1410.16	1238.93	2452.57	1860.05	1.73922	1.50134	0.00375682	0.00217338	0.758407
562	214.072	1.82653		1	1	1	1	1	1	1	1	1	2106.79	1644.52	2386.25	2333.9	1912.61	3262.49	5727.82	5050.73	3402.24	7784.45	4627.16	1	2274.43	1	5318.48	1	2.33838	#DIV/0!	0.0018495	5318.48	2-(cyclopropanecarbonylamino)pentanedioic acid	0.0658137	C9H13NO5	[M - H]-	InChI=1S/C9H13NO5/c11-7(12)4-3-6(9(14)15)10-8(13)5-1-2-5/h5-6H,1-4H2,(H,10,13)(H,11,12)(H,14,15)	C1CC1C(=O)NC(CCC(=O)O)C(=O)O
564	343.105	1.83843		824.286	755.232	1134.02	1119.88	524.002	2209.41	3061.05	1620.55	3315.16	130.197	79.9301	76.1916	80.4063	1	1	414.123	495.065	221.274	305.091	101.008	871.484	61.4541	2551.54	307.312	2.92781	5.00067	0.00254522	0.00507857	0.120442	null	0.141219	C15H20O9	[M - H]-	InChI=1S/C15H20O9/c16-6-10-12(20)13(21)14(22)15(24-10)23-9-4-2-1-3-7(9)8(17)5-11(18)19/h1-4,8,10,12-17,20-22H,5-6H2,(H,18,19)	C1=CC=C(C(=C1)C(CC(=O)O)O)OC2C(C(C(C(O2)CO)O)O)O
568	346.079	1.85396		2051.64	1768.99	2591.63	2397.52	1022.42	5021.79	7107.93	3746.41	6874.95	318.762	227.65	276.567	284.513	64.465	67.1872	1047.57	1384.08	498.305	849.89	317.76	1966.44	206.524	5687.77	819.519	2.89242	3.96815	0.00185341	0.00767153	0.144085	N-(1,1-dioxothiolan-3-yl)-4-ethoxy-N-ethylbenzenesulfonamide	0.123819	C14H21NO5S2	[M - H]-	InChI=1S/C14H21NO5S2/c1-3-15(12-9-10-21(16,17)11-12)22(18,19)14-7-5-13(6-8-14)20-4-2/h5-8,12H,3-4,9-11H2,1-2H3	CCN(C1CCS(=O)(=O)C1)S(=O)(=O)C2=CC=C(C=C2)OCC
574	519.185	1.93758		1	1	1	1	1	1	1	1	82.1891	4976.23	4165.76	3998.98	4087.78	1808.89	3175.41	5445.07	4443.04	3864.58	6325.1	3272.55	1	3702.18	21.2973	4670.07	21.2973	1.26144	0.292352	0.198436	219.28	null	N/A	C21H29N8O6P	[M - H]-	InChI=1S/C21H29N8O6P/c1-16(35-36(34,26-9-10-26)27-11-12-27)17-3-4-19(28(30)31)20(13-17)25-7-5-24(6-8-25)15-18-14-22-21(23(18)2)29(32)33/h3-4,13-14,16H,5-12,15H2,1-2H3	CC(C1=CC(=C(C=C1)[N+](=O)[O-])N2CCN(CC2)CC3=CN=C(N3C)[N+](=O)[O-])OP(=O)(N4CC4)N5CC5
592	414.174	1.94603		1	1	1	1	1	1	1	1	1	6872.05	5906.12	5821.07	5733.57	4625.58	5500.53	19597.4	13645.6	8059.73	16117.6	8586.38	1	5743.15	1	13201.4	1	2.29863	#DIV/0!	0.00495292	13201.4	Glycinamide, N-acetylglycylglycylglycylglycylglycyl-N-methyl-	N/A	C15H25N7O7	[M - H]-	InChI=1S/C15H25N7O7/c1-9(23)17-4-11(25)19-6-13(27)21-8-15(29)22-7-14(28)20-5-12(26)18-3-10(24)16-2/h3-8H2,1-2H3,(H,16,24)(H,17,23)(H,18,26)(H,19,25)(H,20,28)(H,21,27)(H,22,29)	CC(=O)NCC(=O)NCC(=O)NCC(=O)NCC(=O)NCC(=O)NCC(=O)NC
603	175.061	2.00728		2530.59	1603.82	1846.7	3215.63	1080.89	12888.9	6088.01	2586.31	5429.67	2391.15	1291.17	1349.08	2587.23	761.688	1209.25	10987	5538.89	4877.16	4623.31	2327.52	2055.53	1598.26	6748.22	5670.78	3.28296	3.5481	0.0481729	0.0138213	0.840337	bmse000982	0.158705	C7H12O5	[M - H]-	InChI=1S/C7H12O5/c1-4(2)7(12,6(10)11)3-5(8)9/h4,12H,3H2,1-2H3,(H,8,9)(H,10,11)	CC(C)C(CC(=O)O)(C(=O)O)O
606	188.093	1.9933		1	1	1	1	1	1	1	1	1	580.712	443.733	746.977	556.192	822.853	1205.99	1254.32	1404.38	1165.96	2429.35	1575.27	1	726.076	1	1565.85	1	2.1566	#DIV/0!	0.00653508	1565.85	2-(1-carboxypropylamino)butanoic acid	0.0904039	C8H15NO4	[M - H]-	InChI=1S/C8H15NO4/c1-3-5(7(10)11)9-6(4-2)8(12)13/h5-6,9H,3-4H2,1-2H3,(H,10,11)(H,12,13)	CCC(C(=O)O)NC(CC)C(=O)O
609	177.999	2.03049	41	749.765	542.452	481.217	679.877	371.558	4572.64	2692.5	1467.49	3933.69	70.3566	27.9475	1	1	1	1	35.0084	1	1	1	1	564.974	17.0507	3166.58	7.80169	5.60482	0.457559	0.00369218	0.529748	0.0301796
623	333.084	2.05573	95	475.769	604.933	662.984	614.544	599.322	1234.69	1972.07	1813.71	881.797	1	1	1	1	1	1	1	1	1	1	1	591.51	1	1475.57	1	2.49458	1	0.00574074	#DIV/0!	0.000677705
626	336.058	2.07206	95	2746.16	3594.6	4109.33	3319.48	3249.12	7142.13	10997.1	10219.4	4735.36	1	1	1	1	1	1	1	1	27.6146	1	1	3403.74	1	8273.5	6.32292	2.43071	6.32292	0.00701341	0.296665	0.000764238	N-(2-hydroxy-5-nitrophenyl)-2-(3-methoxy-4-nitropyrazol-1-yl)acetamide	0.14269	C12H11N5O7	[M - H]-	InChI=1S/C12H11N5O7/c1-24-12-9(17(22)23)5-15(14-12)6-11(19)13-8-4-7(16(20)21)2-3-10(8)18/h2-5,18H,6H2,1H3,(H,13,19)	COC1=NN(C=C1[N+](=O)[O-])CC(=O)NC2=C(C=CC(=C2)[N+](=O)[O-])O
629	319.104	2.07964		897.134	1044.24	1511.77	1313.91	846.473	2544.89	2272	1629.19	1726.78	874.302	1027.34	1499.41	1301.51	853.428	1218.77	2443.96	2611.56	1850.56	1743.04	2224.82	1122.7	1129.13	2043.21	2174.79	1.8199	1.92608	0.00642732	0.000374434	1.0644
640	202.072	2.09032		24.3986	1	1	1	35.9981	1	1	1	1	17364.5	11596.6	12586.6	12259.8	9482.4	12842.8	39211.8	29415.6	17149.5	59864.5	30936.5	12.6793	12688.8	1	35315.6	0.0788685	2.78321	0.205672	0.00689659	35315.6	2-[tert-butyl(carboxymethyl)amino]-2-oxoacetic acid	0.121075	C8H13NO5	[M - H]-	InChI=1S/C8H13NO5/c1-8(2,3)9(4-5(10)11)6(12)7(13)14/h4H2,1-3H3,(H,10,11)(H,13,14)	CC(C)(C)N(CC(=O)O)C(=O)C(=O)O
645	161.081	2.13919		2293.03	1043.99	720.612	1401.6	657.531	1880.57	1641.98	1146.9	1632.96	1953.88	1077.25	724.57	1452.75	493.14	731.687	1885.97	1870.81	920.539	1618.15	2247.27	1223.35	1072.21	1575.6	1708.55	1.28794	1.59348	0.365909	0.0758937	1.08438
652	242.08	2.21891	31	1	1	1	1	1	1	1	1	1	854.133	980.535	1015.37	1670.31	1156.84	1484.98	2553.01	2153.32	2063.67	5380.36	2821.12	1	1193.7	1	2994.3	1	2.50843	#DIV/0!	0.0116525	2994.3	null	0.0555428	C8H17NO5	[M + Cl]-	InChI=1S/C8H17NO5/c1-14-5-6(4-10)9-3-7(11)2-8(12)13/h6-7,9-11H,2-5H2,1H3,(H,12,13)	COCC(CO)NCC(CC(=O)O)O
654	206.103	2.21964	31	1	1	1	1	1	1	1	1	1	76781.5	67270.6	56488.7	71864.3	44618.9	53576.5	195926	139161	100532	207968	97767.4	1	61766.7	1	148271	1	2.4005	#DIV/0!	0.00312222	148271	null	0.115279	C8H17NO5	[M - H]-	InChI=1S/C8H17NO5/c1-2-6(7(13)14)9-8(3-10,4-11)5-12/h6,9-12H,2-5H2,1H3,(H,13,14)	CCC(C(=O)O)NC(CO)(CO)CO
655	421.201	2.2201	31	1	1	1	1	1	1	1	1	1	6604.66	5374.77	4243.91	5231.31	3437.68	4131.63	13019.8	9513.04	6614.75	14097.7	6431.15	1	4837.33	1	9935.28	1	2.05388	#DIV/0!	0.00846659	9935.28	null	0.199703	C18H34N2O7S	[M - H]-	InChI=1S/C18H34N2O7S/c1-9(22)12(16-14(24)13(23)15(25)18(27-16)28-3)19-17(26)11-7-10(5-4-6-21)8-20(11)2/h9-16,18,21-25H,4-8H2,1-3H3,(H,19,26)	CC(C(C1C(C(C(C(O1)SC)O)O)O)NC(=O)C2CC(CN2C)CCCO)O
656	146.082	1.18935	16	1	1	1	1	1	1	1	1	1	15706.6	14415	17096.6	14718.4	14462.7	22587.5	33816.7	36864.4	28291	49582.1	26195.1	1	16497.8	1	34949.9	1	2.11846	#DIV/0!	0.00123563	34949.9	null	0.128936	C6H13NO3	[M - H]-	InChI=1S/C6H13NO3/c1-5(4-8)2-7-3-6(9)10/h5,7-8H,2-4H2,1H3,(H,9,10)	CC(CNCC(=O)O)CO
657	269.1	2.22358	31	1	1	1	1	1	1	1	1	1	187763	178627	164219	181265	127312	163032	458035	378136	273378	496924	230448	1	167037	1	367384	1	2.19942	#DIV/0!	0.0022076	367384
658	420.205	2.2201	31	1	1	1	1	1	1	1	1	1	1611.66	1318.85	1060.24	1264.93	828.506	1004.47	3291.28	2212.75	1704	3397.94	1524.84	1	1181.44	1	2426.16	1	2.05356	#DIV/0!	0.00896482	2426.16	null	0.194231	C22H31NO7	[M - H]-	InChI=1S/C22H31NO7/c1-5-18(16-12-10-9-11-13-16)23(15-17(24)14-19(25)28-6-2)20(21(26)29-7-3)22(27)30-8-4/h9-13,18,20H,5-8,14-15H2,1-4H3	CCC(C1=CC=CC=C1)N(CC(=O)CC(=O)OCC)C(C(=O)OCC)C(=O)OCC
661	266.125	2.22128	31	1	1	1	1	1	1	1	1	1	932.901	779.467	608.959	816.367	507.507	595.341	2290.67	1587.87	1125.95	2538.25	1162.28	1	706.757	1	1741	1	2.46337	#DIV/0!	0.0041251	1741	2,3,4,5,6-pentahydroxy-N-(1-hydroxybutan-2-yl)hexanamide	0.0766118	C10H21NO7	[M - H]-	InChI=1S/C10H21NO7/c1-2-5(3-12)11-10(18)9(17)8(16)7(15)6(14)4-13/h5-9,12-17H,2-4H2,1H3,(H,11,18)	CCC(CO)NC(=O)C(C(C(C(CO)O)O)O)O
665	226.072	1.80902		182.572	228.833	38.8308	248.436	251.719	2437.5	208.816	233.423	4552.85	62.5318	51.1652	1	33.2143	1	56.8296	385.833	1	1	232.538	133.392	190.078	34.2901	1858.15	150.753	9.7757	4.39638	0.110679	0.117219	0.0811305	5-[(4-carboxy-2-oxobutyl)amino]-4-oxopentanoic acid	0.103878	C10H15NO6	[M - H2O - H]-	InChI=1S/C10H15NO6/c12-7(1-3-9(14)15)5-11-6-8(13)2-4-10(16)17/h11H,1-6H2,(H,14,15)(H,16,17)	C(CC(=O)O)C(=O)CNCC(=O)CCC(=O)O
674	254.103	2.26182	31	1	23.1779	1	1	1	1	1	1	1	1280.08	1128.29	1022.67	1058.11	727.462	1036.62	2393.14	2007.71	1350.04	2420.4	650.146	5.43557	1042.21	1	1764.29	0.183973	1.69284	0.407084	0.048559	1764.29
698	349.075	2.67031		27267.4	30272.8	32377.4	23774.7	25712.8	35545.8	38499	31926	23293.2	12834	31852.2	33347.4	26406.8	25602.7	32248.1	40116.7	45072.4	39666.5	30330.4	28823.3	27881	27048.5	32316	36801.9	1.15907	1.36059	0.231323	0.0563806	1.13881
706	256.082	2.28326		1	1	1	1	1	1	1	1	1	38.7162	59.0095	29.4382	45.0035	1	1	20414.1	5784.55	1855.7	7923.55	1914.23	1	29.0279	1	7578.42	1	261.074	#DIV/0!	0.0367152	7578.42	null	0.0901998	C11H15NO6	[M - H]-	InChI=1S/C11H15NO6/c12-7-11(4-1-8(13)14,5-2-9(15)16)6-3-10(17)18/h1-6H2,(H,13,14)(H,15,16)(H,17,18)	C(CC(CCC(=O)O)(CCC(=O)O)C#N)C(=O)O
716	416.085	2.41236		370.343	877.443	292.522	1443.96	955.199	21391.5	12590.1	2133.47	5283.05	376.695	846.987	285.212	1472.75	933.815	1332.39	19279.9	12791.7	2366.86	4770.67	9568.07	787.893	874.64	10349.5	9755.45	13.1357	11.1537	0.038849	0.00961766	0.9426	null	0.237822	C17H15N5O8	[M - H]-	InChI=1S/C17H15N5O8/c1-30-5-4-20-13(18)12(14(24)19-17(20)27)11(23)7-21-15(25)9-3-2-8(22(28)29)6-10(9)16(21)26/h2-3,6H,4-5,7,18H2,1H3,(H,19,24,27)	COCCN1C(=C(C(=O)NC1=O)C(=O)CN2C(=O)C3=C(C2=O)C=C(C=C3)[N+](=O)[O-])N
724	450.2	2.2373		4249.33	5140.84	6425.95	4595.75	4495.56	10024.5	9982.87	6184.26	10384.1	2675.86	3326.75	4448.74	2923.31	3021.75	4057.42	5853.99	7220.25	4350.92	6368.93	3775.9	4981.49	3408.97	9143.93	5514	1.83558	1.6175	0.00371911	0.010679	0.603023
738	267.109	2.46839		1328.36	1822.52	1632.25	1517.15	2359.62	2270.45	1752.65	1095.41	1862.53	1250.65	1698.41	1520.35	1429.41	2153.65	2010.13	2402.52	1851.07	1194.81	2555.96	1358.77	1731.98	1677.1	1745.26	1872.63	1.00767	1.11659	0.965081	0.518451	1.07298
742	449.114	2.52753	26	64268.7	63447.3	74575.5	65726.1	44767.2	107115	129712	91929.7	139685	61169	54637.9	57508.8	59444.9	33039.4	53644.5	91048.2	100456	82831.5	105411	65395.3	62556.9	53240.7	117110	89028.4	1.87206	1.67219	0.00162614	0.00141963	0.760209	null	0.111223	C26H22O5	[M + Cl]-	InChI=1S/C26H22O5/c1-27-19-3-7-21(8-4-19)29-23-11-15-25(16-12-23)31-26-17-13-24(14-18-26)30-22-9-5-20(28-2)6-10-22/h3-18H,1-2H3	COC1=CC=C(C=C1)OC2=CC=C(C=C2)OC3=CC=C(C=C3)OC4=CC=C(C=C4)OC
750	834.234	2.52016	26	2507.15	1887.37	2166.3	2396.65	1241.47	3387.23	3715.44	2938.04	5805.27	1832.14	1360.35	1358.5	1632.89	659.408	1125.28	2314.96	2467.49	1961.01	3315.47	1532.95	2039.79	1328.09	3961.5	2318.38	1.94211	1.74564	0.0165844	0.013934	0.585227
755	448.136	2.52639	26	1118.72	1301.91	1234.78	872.98	747.823	1560.05	2207.98	1660.34	3296.15	1259.12	1378.45	1211.7	1331.76	674.837	1026.6	2006.76	2459.36	1358.3	2202.66	1291.6	1055.24	1147.08	2181.13	1863.74	2.06695	1.62477	0.0186981	0.0153234	0.854482
762	385.115	2.52367	26	33134.3	28764.4	30793.3	34235.4	19318.1	47928.9	53436.5	42005.5	74084.8	25895.1	20974.5	21371.9	23871.1	11585.1	18518.2	36733.9	37700.6	31443.9	107887	24958.6	29249.1	20369.3	54363.9	47744.9	1.85865	2.34396	0.00787541	0.080586	0.878245	sinapoyl D-glucoside	0.331657	C17H22O10	[M - H]-	InChI=1S/C17H22O10/c1-24-9-5-8(6-10(25-2)13(9)20)3-4-12(19)27-17-16(23)15(22)14(21)11(7-18)26-17/h3-6,11,14-18,20-23H,7H2,1-2H3	COC1=CC(=CC(=C1O)OC)C=CC(=O)OC2C(C(C(C(O2)CO)O)O)O
767	448.111	2.46918		4219	331246	389585	3840.81	236525	561183	675713	475569	733074	308090	276008	301625	298022	171064	269666	474923	526067	433930	534799	328910	193083	270746	611385	459726	3.16643	1.698	0.00525756	0.0012578	0.751941
770	448.143	2.53657	26	1801.89	1839.1	2038.35	1728.35	1448.75	3056.17	3557.75	2792.57	4402.14	1975.5	1860.43	1887.02	1856.89	1026.9	1615.32	3039.45	3615.6	2736.22	3367.3	1838.96	1771.29	1703.68	3452.16	2919.51	1.94896	1.71365	0.00139596	0.00426284	0.845705
779	151.025	2.57045		1500.37	1510.75	1557.05	623.348	1133.62	2066.45	1299.94	2450.41	2238.52	1918.72	1956.62	1964.11	935.901	1410.13	1306.84	2563.86	1544.07	3670.7	2828.15	2420.95	1265.03	1582.05	2013.83	2605.54	1.59193	1.64694	0.04035	0.0205608	1.29383
782	254.016	2.68799	136	1.03426e+06	965701	763367	835018	692010	859571	396385	781477	431359	25687.6	15855.1	11337.7	10463	4078.27	5087.54	61657.3	27679.7	19272.2	9234.6	7372.4	858072	12084.9	617198	25043.3	0.719285	2.07228	0.0984971	0.209708	0.0405757	null	0.0728106	C7H5N5O6	[M - H]-	InChI=1S/C7H5N5O6/c8-7(9)6-4(11(15)16)1-3(10(13)14)2-5(6)12(17)18/h1-2H,(H3,8,9)	C1=C(C=C(C(=C1[N+](=O)[O-])C(=N)N)[N+](=O)[O-])[N+](=O)[O-]
784	175.024	2.60608		1955.98	1000.15	633.771	2318.02	1092.07	9672.61	8977.77	3397.27	13053.8	1919.54	1256.83	988.713	2500.61	608.974	999.509	6781.44	4130.99	2829.27	1238.6	5817.63	1400	1379.03	8775.36	4159.59	6.26812	3.01631	0.00451047	0.0172564	0.474007
788	237	3.10824	11	9962.34	11634.9	14624.8	8873.56	8789.06	24053.6	27254	14936.8	23023	7781.49	9699.78	12598.4	8709.27	7896.67	12163	20035.4	27713.1	16137.5	9445.25	11104.5	10776.9	9808.1	22316.8	16887.2	2.0708	1.72176	0.00308911	0.0494002	0.7567
791	159.886	2.95931	55	16331.8	18535.1	19933.1	19272.8	25020.3	16110	19418.4	21599.6	16589	18660.1	18748.1	17252.5	14738.1	15388.3	16223.7	18427	18781.2	18555.3	11244.3	13907.8	19818.6	16835.1	18429.3	16183.1	0.929895	0.961272	0.505463	0.688889	0.878122
792	186.906	2.88708	55	16620.3	19987.1	23241.8	21558.3	27122.8	20568.6	25550.2	25139.6	23065.3	24628.4	22147.3	19621.6	15220	14514.6	16168.5	26860.2	25779.7	21643.2	14917.5	14170.3	21706.1	18716.7	23580.9	20674.2	1.08637	1.10458	0.424921	0.533745	0.876735
794	382.09	2.69559		299.772	288.012	161.493	185.244	336.159	360.87	161.18	423.963	91.4223	653.839	1008.71	479.742	743.304	1133.72	614.432	2721.06	449.696	2597.91	937.302	2190.07	254.136	772.29	259.359	1779.21	1.02055	2.30381	0.949511	0.0434557	6.86001	ethyl 2-[(3,5-dinitrobenzoyl)-(2-ethoxy-2-oxoethyl)amino]acetate	0.179914	C15H17N3O9	[M - H]-	InChI=1S/C15H17N3O9/c1-3-26-13(19)8-16(9-14(20)27-4-2)15(21)10-5-11(17(22)23)7-12(6-10)18(24)25/h5-7H,3-4,8-9H2,1-2H3	CCOC(=O)CN(CC(=O)OCC)C(=O)C1=CC(=CC(=C1)[N+](=O)[O-])[N+](=O)[O-]
795	448.184	2.34693		14171.2	11713.9	13863	13638.5	10734.6	19290.4	13269	10039.1	18192.3	12262	10071.1	11896.6	12419.9	9404.32	11024.7	5647.07	10775.3	8837.88	13667.3	9813.69	12824.2	11179.8	15197.7	9748.24	1.18507	0.871954	0.284361	0.300563	0.871769
800	133.007	3.10825	11	4380.37	4244.87	5152.04	4105.33	6206.67	6861.21	8038.61	5550.01	6197.81	5530.04	4102.26	4627.63	3836.74	5542.79	8637.54	6091.21	7514.01	5795.64	5828.94	4652.64	4817.86	5379.5	6661.91	5976.49	1.38275	1.11097	0.0242427	0.519023	0.897114
801	156.991	3.10947	11	1428.87	1481.79	1594.54	1222.34	1480.48	2052.14	2288.01	2010.36	1786.37	1409.87	1178.8	1628.46	1224.53	1289.65	1496.61	1627.09	2401.48	1765	1745.81	1630.17	1441.6	1371.32	2034.22	1833.91	1.41108	1.33733	0.00124326	0.0139676	0.901529
802	237.036	3.10702	11	7822.64	3274.24	12499.6	7015.37	3320.6	21634.9	24552.7	4003.42	4448.48	5835.73	6907.15	2939.87	2656.53	2660.42	3062.55	3857.28	25168.6	4005.72	20970.6	8597.65	6786.48	4010.38	13659.9	12520	2.01281	3.12189	0.226718	0.0675173	0.916551
803	209.004	3.107	11	45909.3	54173.5	69204.4	40842.9	39181.4	117020	54473	69921.2	48097.9	34170	42047.8	57070.8	38303.9	34321.4	54749.5	94543.3	55221.3	73905.2	46348.6	49910.8	49862.3	43443.9	72378.1	63985.8	1.45156	1.47284	0.177727	0.0548435	0.88405	null	0.0470517	C4H6N2O8	[M - H]-	InChI=1S/C4H6N2O8/c7-1-3(13-5(9)10)4(2-8)14-6(11)12/h1,3-4,8H,2H2	C(C(C(C=O)O[N+](=O)[O-])O[N+](=O)[O-])O
807	142.992	3.10947	11	15322.2	17812	10479.4	13605.5	13702	35414.3	40081.6	22521.4	14663.1	12230.7	14863.2	19128.7	13461.7	12411.6	18288.2	30135.3	41816.9	24745.2	34837.7	16570.3	14184.2	15064	28170.1	29621.1	1.98602	1.96635	0.0335538	0.00630737	1.05151	null	0.051911	C5H5O3P	[M - H]-	InChI=1S/C5H5O3P/c1-2-3-8-5(6)4-9-7/h1H,3-4H2	C#CCOC(=O)CP=O
808	142.995	3.11134	11	4915.39	5482.88	5871.91	4529.34	5546.51	8039.89	8055.99	6336.89	5940.75	4193.86	5441.08	5968.64	5052.23	5073.69	5946.02	5929.33	7372.44	6939.45	7311.61	5611.01	5269.21	5279.25	7093.38	6632.77	1.3462	1.25638	0.0139355	0.0139679	0.935064
809	173.023	3.11751	11	1925.9	2206.69	2042.06	1755.25	2275.99	3967.42	5570.78	2702.19	3596.8	2046.44	2479.14	2801.33	1919.83	1905.18	2511.68	4304.13	3797.51	3222.17	4723.55	2062.72	2041.18	2277.26	3959.3	3622.02	1.93971	1.59051	0.00907615	0.0153917	0.914814	2-diaminophosphoryloxypyrimidine	N/A	C4H7N4O2P	[M - H]-	InChI=1S/C4H7N4O2P/c5-11(6,9)10-4-7-2-1-3-8-4/h1-3H,(H4,5,6,9)	C1=CN=C(N=C1)OP(=O)(N)N
812	254.006	2.87095	20	4961.13	4493.71	2849.19	3938.88	2348.42	4110.84	1675.7	3441.76	1944.68	350.082	536.755	1439.34	469.967	950.673	910.669	2965.77	4775.56	1770.55	2462.79	861.634	3718.27	776.248	2793.24	2567.26	0.751222	3.30727	0.262194	0.0178138	0.919097
815	269.007	3.10762	11	10917.7	13004.9	16352.2	9826.44	9795	26456.9	29693.9	16280.5	25313.9	8634.12	10515.2	13650.2	9570.21	8748.95	13001.5	22035.7	11854.3	17623.2	25198	12061	11979.2	10686.7	24436.3	17754.5	2.03989	1.66136	0.00350688	0.0231772	0.726561
820	256.021	2.86124	20	23189.7	20170.7	16644.6	18847.6	15574.5	23004.1	15449.3	16293.2	15660.3	708.156	523.937	1349.09	523.116	574.566	856.891	1451.96	3469.71	1981.59	764.35	640.352	18885.4	755.96	17601.7	1661.59	0.932026	2.19799	0.578287	0.0945892	0.0943995
824	306.059	2.67095		2982.41	3443.14	3008.75	3020.51	3023.97	3722.11	6259.14	4433.43	3010.16	4254.22	4937.21	3740.31	4597.43	3921.4	3887.08	5574.95	6014.12	5946.04	2339.62	8225.45	3095.76	4222.94	4356.21	5620.04	1.40715	1.33084	0.0818262	0.145827	1.29012	null	0.293386	C9H13N3O9	[M - H]-	InChI=1S/C9H13N3O9/c13-1-3(14)6(16)4(15)2-21-8-5(12(19)20)7(17)10-9(18)11-8/h3-4,6,13-16H,1-2H2,(H2,10,11,17,18)	C(C(C(C(COC1=C(C(=O)NC(=O)N1)[N+](=O)[O-])O)O)O)O
833	142.998	2.62734	20	22427.6	23847.4	16596.6	21150	14992.1	41027.2	15586.1	17295.7	19047.6	495.686	201.003	1	200.941	1	1	520.179	1137.07	167.039	704.432	1	19802.7	150.105	23239.1	505.944	1.17353	3.3706	0.558282	0.111594	0.0217712	null	0.0721256	C5H4O5	[M - H]-	InChI=1S/C5H4O5/c6-3(5(9)10)1-2-4(7)8/h3,6H,(H,7,8)(H,9,10)	C(#CC(=O)O)C(C(=O)O)O
838	243.063	2.68791		84.3939	131.558	1	143.153	106.442	143.777	1571.3	131.436	1634.59	138.126	154.074	68.0486	138.632	95.587	63.9037	145.58	2274.07	143.862	3315.11	280.195	93.3092	109.729	870.274	1231.76	9.32677	11.2255	0.0756275	0.0921698	1.41537	b-Uridine	0.35129	C9H12N2O6	[M - H]-	InChI=1S/C9H12N2O6/c12-3-4-6(14)7(15)8(17-4)11-2-1-5(13)10-9(11)16/h1-2,4,6-8,12,14-15H,3H2,(H,10,13,16)	C1=CN(C(=O)NC1=O)C2C(C(C(O2)CO)O)O
843	237.009	2.6853	20	7011.99	6629.62	5132.31	5700.78	4695.49	5673.4	2169.12	4998.07	2525.64	33.4047	1	1	1	1	1	163.373	1	1	1	1	5834.04	6.40078	3841.56	33.4745	0.658473	5.22976	0.0660822	0.389049	0.0087138
845	255.02	2.6928	20	72791.6	67331.1	53346.9	58725.3	48196	59385.5	26524.7	55086.1	28795.9	2079.66	939.101	610.485	608.269	170.588	132.099	4348.28	1620.17	1142.91	331.64	381.998	60078.2	756.7	42448.1	1565	0.706547	2.06819	0.0939949	0.302535	0.0368686
849	92.9948	3.1101	11	13096.9	15385.4	19713.4	11505.9	11004.3	33175.8	37716.1	20117.6	13029.1	9641.48	12068.3	16163	10936	9838.03	15539.7	12046	15128.9	21203.2	11048.8	14351.3	14141.2	12364.4	26009.6	14755.7	1.83928	1.1934	0.0613026	0.273932	0.567315
851	254.026	2.80931	20	3702.55	4276.74	3279.39	2756.26	3056.9	4096.89	1411.07	3480.24	1293.18	268.197	372.357	407.958	188.796	218.969	648.212	1245.83	1415.17	519.416	2848.47	492.452	3414.37	350.748	2570.35	1304.27	0.752803	3.71853	0.264696	0.0387573	0.507429
852	255.013	2.67308	20	3429.01	2836.23	2254.3	2601.87	2022.89	2518.07	852.035	2213.6	1031.42	1	1	1	1	1	1	1	1	1	1	1	2628.86	1	1653.78	1	0.629087	1	0.0714233	#DIV/0!	0.000604675	null	0.0839214	C5H8N4O6	[M + Cl]-	InChI=1S/C5H8N4O6/c1-6-5(11)7(2)4(10)3(8(12)13)9(14)15/h3H,1-2H3,(H,6,11)	CNC(=O)N(C)C(=O)C([N+](=O)[O-])[N+](=O)[O-]
853	129.019	2.71635	0	7772.71	7775.46	6714.15	7168.76	5975.77	61880.1	21482.3	8523.36	64459.8	5179.87	6179.72	7731.15	5738.77	4918.56	7660.44	16387.6	20658.3	10559.1	17602.5	7466.27	7081.37	6234.75	39086.4	14534.8	5.51961	2.33125	0.0369291	0.00491605	0.371863	Citronate	0.0751899	C5H6O4	[M - H]-	InChI=1S/C5H6O4/c1-3(5(8)9)2-4(6)7/h2H,1H3,(H,6,7)(H,8,9)	CC(=CC(=O)O)C(=O)O
859	159.007	3.11751	11	12407.1	16032.7	14425.7	11209.3	12153.5	24007.8	33358.5	20026	35416	10646.1	13547	14990.3	10972.7	10521.5	17102.5	20771.1	43802.2	15214.7	34108.3	13976.8	13245.7	12963.4	28202.1	25574.6	2.12916	1.97284	0.00308865	0.0433014	0.906834	null	0.0829015	C3H8O5	[M + Cl]-	InChI=1S/C3H8O5/c4-1-3(5)2-7-8-6/h3-6H,1-2H2	C(C(COOO)O)O
860	176.998	3.10947	11	63846.6	74391	92914.2	56086.5	54538.9	73192.4	76648	95698.8	60662.7	46390.7	58061.6	77377.6	53291.3	47667.1	74870.2	58468.9	76423.8	100837	65650.9	68618.8	68355.5	59609.7	76550.5	73999.9	1.11989	1.24141	0.449919	0.143059	0.966681	bmse000463	0.125473	C6H6O4	[M + Cl]-	InChI=1S/C6H6O4/c7-5(8)3-1-2-4-6(9)10/h1-4H,(H,7,8)(H,9,10)	C(=CC(=O)O)C=CC(=O)O
862	191.013	3.1169	11	21003.5	24668.6	32531.4	18344.3	17344.6	57005.5	21427.7	33330	18628.8	15456.5	19167.2	26741.2	17158.6	15367.5	24792.7	17611.2	23485.4	35717.9	18716.9	23099.6	22778.5	19780.6	32598	23726.2	1.43109	1.19947	0.274492	0.306929	0.727843	null	0.110223	C5H8N2O4S	[M - H]-	InChI=1S/C5H8N2O4S/c6-3(5(9)10)2-12-4(8)1-7-11/h3H,1-2,6H2,(H,9,10)	C(C(C(=O)O)N)SC(=O)CN=O
867	111.008	2.54204	0	4227.27	4180.19	5629.79	3829.61	2945.29	15806.5	10452.1	3283.39	15241.1	138.895	288.543	251.488	361.29	79.4432	222.06	636.119	3038.86	655.091	2204.2	281.091	4162.43	223.62	11195.8	1363.07	2.68972	6.09549	0.0300605	0.043267	0.121749	null	0.0859382	C5H6O4	[M - H2O - H]-	InChI=1S/C5H6O4/c6-3-1-2-4(7)5(8)9/h4,6-7H,2H2,(H,8,9)	C(C#CO)C(C(=O)O)O
868	254.03	2.67615	20	6816.62	6335.37	4958.95	5414.1	3962.32	5512.42	1960.17	4995.35	2470.08	1	1	1	1	1	1	1	1	1	1	1	5497.47	1	3734.51	1	0.679313	1	0.111546	#DIV/0!	0.000267773
869	112.987	2.61372	114	2351.17	1715.47	354.553	1582.71	1125.01	7422.75	4928.47	899.354	9042.12	22.8037	1	1	1	1	1	1	1	1	1	1	1425.79	4.63395	5573.17	1	3.90884	0.215799	0.0359963	0.389283	0.0032501
871	236.005	2.68631	136	113615	104526	81202.8	91361.4	75713.2	90053.1	40764.9	83739.3	44680.4	2497.12	1383.58	848.075	826.412	279.993	307.615	5940.06	2604.83	1517.98	602.298	517.17	93283.6	1023.8	64809.4	2236.47	0.694757	2.18448	0.0785647	0.245919	0.0345084	null	N/A	C7H5N5O6	[M - H2O - H]-	InChI=1S/C7H5N5O6/c8-7(9)6-4(11(15)16)1-3(10(13)14)2-5(6)12(17)18/h1-2H,(H3,8,9)	C1=C(C=C(C(=C1[N+](=O)[O-])C(=N)N)[N+](=O)[O-])[N+](=O)[O-]
872	100.96	3.07253	11	7618.57	8782.36	8829	7114.21	8078.1	11005.6	11322.4	9610.5	9991.44	6282.53	7571.99	7860.17	6666.55	6627.48	8380.02	9633.96	11699.1	9535.41	9358.62	8222.22	8084.45	7231.46	10482.5	9689.86	1.29663	1.33996	0.00240966	0.00360766	0.924384
873	173.009	2.2671	0	25056.3	17106.5	12256.5	21433.6	11517.6	41650.3	23247.4	13298.6	45639.9	206.643	211.632	102.083	156.723	27.5597	50.2443	1024.45	2275.59	228.246	1709.72	113.266	17474.1	125.814	30959	1070.25	1.77171	8.50662	0.108642	0.0341883	0.03457	gamma-lactone	0.192904	C6H6O6	[M - H]-	InChI=1S/C6H6O6/c7-1-2(8)5-3(9)4(10)6(11)12-5/h2,5,7-8H,1H2	C(C(C1C(=O)C(=O)C(=O)O1)O)O
875	191.02	2.81976		8452.88	23806.7	48594.2	10353	18739.9	18508.2	25858.3	10394.3	7950.64	1	20656.7	13859.8	18119.1	7142.66	32021.6	580.182	5634.29	2884.13	14347	5452.19	21989.3	15300.1	15677.9	5779.56	0.712977	0.377746	0.502405	0.114346	0.695797
876	227.999	3.11884		2248.11	1993.24	1347.25	1584.06	744.158	6437.34	10278.1	3228.52	7367.1	920.739	988.976	577.814	891.022	1215.16	1197.2	3463.96	2580.75	1891.45	4117.73	826.67	1583.36	965.153	6827.77	2576.11	4.31219	2.66913	0.00515684	0.0143995	0.3773
877	228.993	3.19506		2806.16	3250.25	4075.98	1337.69	1	27970.2	20808.6	4782.84	31826.7	55.1336	113.768	1	101.762	94.3261	1	1	715.333	1	815.241	1	2294.22	61.165	21347.1	306.715	9.30474	5.01455	0.00889259	0.185124	0.014368
878	347.027	2.70348	123	1007.76	658.98	184.842	657.566	286.473	2060.69	1126.45	190.179	5851.14	1	1	1	1	1	1	1	1	1	1	1	559.124	1	2307.11	1	4.1263	1	0.157101	#DIV/0!	0.000433442	null	N/A	C13H10N4O9	[M - H2O - H]-	InChI=1S/C13H10N4O9/c18-11(9-4-2-1-3-5-9)10-6-7-12(14(19)20,15(21)22)8-13(10,16(23)24)17(25)26/h1-7,10H,8H2	C1C(C=CC(C1([N+](=O)[O-])[N+](=O)[O-])C(=O)C2=CC=CC=C2)([N+](=O)[O-])[N+](=O)[O-]
879	365.037	2.70233	123	907.393	599.594	270.712	598.582	332.039	1924.35	1053.23	233.74	4614.3	1	1	1	1	1	1	1	1	1	1	1	541.664	1	1956.41	1	3.61184	1	0.137985	#DIV/0!	0.000511141	null	N/A	C13H10N4O9	[M - H]-	InChI=1S/C13H10N4O9/c18-11(9-4-2-1-3-5-9)10-6-12(14(19)20,15(21)22)8-13(7-10,16(23)24)17(25)26/h1-6H,7-8H2	C1C(=CC(CC1([N+](=O)[O-])[N+](=O)[O-])([N+](=O)[O-])[N+](=O)[O-])C(=O)C2=CC=CC=C2
880	421.092	2.59849		913.43	507.057	409.018	666.251	236.237	1397.4	3094.16	644.081	4662.86	175.533	139.906	179.654	316.678	133.536	241.095	679.424	3312.66	320.055	11949.3	360.11	546.399	197.734	2449.63	3324.31	4.48322	16.812	0.0488752	0.154352	1.35707	sinapoyl D-glucoside	0.262315	C17H22O10	[M + Cl]-	InChI=1S/C17H22O10/c1-24-9-5-8(6-10(25-2)13(9)20)3-4-12(19)27-17-16(23)15(22)14(21)11(7-18)26-17/h3-6,11,14-18,20-23H,7H2,1-2H3	COC1=CC(=CC(=C1O)OC)C=CC(=O)OC2C(C(C(C(O2)CO)O)O)O
881	254.002	2.67785	20	6438.62	6103.05	4809.71	5236.86	4146.2	5047.92	1758.51	4876.85	2284.06	1	1	1	1	1	1	1	1	1	1	1	5346.89	1	3491.84	1	0.65306	1	0.0754799	#DIV/0!	0.000286382
883	292.032	2.73559	114	88.3181	53.8477	1	27.0911	31.3015	3949.69	3018.87	1	4708.84	1	1	1	1	1	1	69.463	241.974	1	44.7471	1	40.3117	1	2919.6	71.6369	72.4256	71.6369	0.0156041	0.112987	0.0245365	null	0.186908	C8H12N3O7P	[M - H]-	InChI=1S/C8H12N3O7P/c9-3-1-2-11(8(14)10-3)6-4(12)5(13)7(18-6)19(15,16)17/h1-2,4-7,12-13H,(H2,9,10,14)(H2,15,16,17)	C1=CN(C(=O)N=C1N)C2C(C(C(O2)P(=O)(O)O)O)O
894	99.0078	2.98676		2461.61	1871.09	1265.62	1824.6	1413.14	9089.55	10764.5	1506.8	8732.54	111.347	82.7822	289.249	181.698	37.9441	252.161	3320.59	4149.11	1381.41	3114.42	841.493	1767.21	159.197	7523.36	2561.4	4.25719	16.0895	0.0158452	0.00210893	0.34046	2-hydroxy-4-oxobutanoic acid	0.135877	C4H6O4	[M - H2O - H]-	InChI=1S/C4H6O4/c5-2-1-3(6)4(7)8/h2-3,6H,1H2,(H,7,8)	C(C=O)C(C(=O)O)O
895	134.046	2.67684		1	1	1	43.5217	1	632.177	1051.75	1	1072.85	67.4053	82.5789	1	92.9078	60.6325	61.114	445.761	2352.03	49.9561	3673.03	145.311	9.50434	60.9398	689.442	1333.22	72.5397	21.8776	0.0177569	0.0819036	1.93376
896	262.094	1.65054	63	1	1	1	1	1	1	1	1	1	28795.4	26600.4	21735.7	26689.5	15567.4	22000.2	82448.2	57199.6	36897.8	63715	41236.1	1	23564.8	1	56299.3	1	2.38913	#DIV/0!	0.0021555	56299.3	null	0.106965	C10H17NO7	[M - H]-	InChI=1S/C10H17NO7/c1-11-7(15)3-2-5(13)8(16)10(18)9(17)6(14)4-12/h2-3,6,8-10,12,14,16-18H,4H2,1H3,(H,11,15)	CNC(=O)C=CC(=O)C(C(C(C(CO)O)O)O)O
897	233.03	2.60556	0	1871.08	1491.71	891.357	1433.21	938.631	7575.37	6287.83	954.928	7392.63	1	1	1	1	1	1	1	1	1	1	1	1325.2	1	5552.69	1	4.19008	1	0.018512	#DIV/0!	0.000180093
900	124.983	2.85324	33	37933.5	37848.3	29168.7	34975.6	66335.1	30788.4	37925.7	32252.4	26301.5	40284.5	57418.6	50903.9	4337.25	62893.6	64027.6	26049	25106.9	55548.4	14132.4	5365.17	41252.2	46644.2	31817	25240.4	0.771279	0.541125	0.256242	0.126602	1.13071
901	72.992	3.1391	11	5062.82	6441.02	21175.5	4506.64	5920.59	8509.27	11120	6479.64	8462.46	4104.3	5131.39	5922.55	4440.74	4727.79	6015.09	8387.86	12981.6	6986.4	8718.05	5392.71	8621.32	5056.98	8642.84	8493.33	1.0025	1.67953	0.99549	0.018441	0.982701
904	397.148	2.79025		1553.1	2318.74	2262.25	1918.96	3227.71	554.241	528.603	1739.29	149.416	167.886	229.669	191.708	166.862	237.779	28.2326	55.7876	1	1	1	1	2256.15	170.356	742.887	11.9575	0.329272	0.0701914	0.0106046	0.00160665	0.0755073	null	0.161603	C14H26N2O11	[M - H]-	InChI=1S/C14H26N2O11/c1-4(19)16-7-9(21)12(6(3-18)25-13(7)27-15)26-14-11(23)10(22)8(20)5(2-17)24-14/h5-14,17-18,20-23H,2-3,15H2,1H3,(H,16,19)	CC(=O)NC1C(C(C(OC1ON)CO)OC2C(C(C(C(O2)CO)O)O)O)O
908	164.016	3.14342	11	2641.52	3370.32	4939.08	2301.89	1785.03	3878.83	12318.8	5147.6	10328.2	1922.02	2375.96	4013.87	2197.45	1590.8	3493.89	3371.08	12699.2	5483.06	3465.25	3132.23	3007.57	2599	7918.35	5630.16	2.63281	2.16628	0.035017	0.107341	0.711026	null	N/A	C11H3NO	[M - H]-	InChI=1S/C11H3NO/c12-10-8-6-4-2-1-3-5-7-9-11-13/h11H,12H2	C(=O)C#CC#CC#CC#CC#CN
921	298.071	3.41519		1	1	1	1	1	1	1	1	1	254.528	541.477	1459.11	717.932	253.176	1441.31	3722.89	10131.2	3051.92	11626.6	2121.51	1	777.922	1	6130.82	1	7.88102	#DIV/0!	0.0153899	6130.82	null	0.0993794	C10H17NO7	[M + Cl]-	InChI=1S/C10H17NO7/c1-5(14)11-7-9(17-3-2-12)8(15)6(4-13)18-10(7)16/h2,6-10,13,15-16H,3-4H2,1H3,(H,11,14)	CC(=O)NC1C(C(C(OC1O)CO)O)OCC=O
931	147.066	2.95174		4618.56	8213.5	10209.3	2994.91	2805.35	73778.2	78160.2	18453.8	70644.5	3878.53	3171.82	8299.9	2983.19	2230.02	7954.68	86245.4	90514	32299.8	86811.7	17359.2	5768.32	4753.02	60259.2	62646	10.4466	13.1802	0.00321535	0.00272897	1.03961	fucitol	0.0720615	C6H14O5	[M - H2O - H]-	InChI=1S/C6H14O5/c1-3(8)5(10)6(11)4(9)2-7/h3-11H,2H2,1H3	CC(C(C(C(CO)O)O)O)O
935	185.009	3.19341		1	1	1	1	1	1	1	1	1	861.425	895.494	816.264	939.469	987.044	869.732	2266.76	1506.67	1410.9	3355.7	2077.47	1	894.905	1	2123.5	1	2.37288	#DIV/0!	0.00367141	2123.5
936	259.023	3.24598		1970.97	2155.37	2911.16	1461.12	184.066	18444.6	14634.1	4387.1	17431.4	1	1	1	1	1	1	158.555	1	1	332.604	36.5575	1736.54	1	13724.3	105.943	7.90325	105.943	0.00415325	0.100973	0.0077194
937	145.008	3.10054	11	10648	12334.8	15705.2	9439.74	6034.21	26140.5	11747.2	15943.6	9291.24	7983.37	10019.6	13385	9028.48	8173.46	12556.4	8741.21	30447.4	17041.5	25595.8	11791.2	10832.4	10191.1	15780.6	18723.4	1.4568	1.83724	0.226576	0.0532303	1.18648	null	0.0620452	C5H7O3P	[M - H]-	InChI=1S/C5H8O3P/c1-3-5-8-9(6)7-4-2/h3-4H,1-2,5H2/q+1	C=CCO[P+](=O)OC=C
944	431.157	2.97788		1	1	1	1	1	4953.51	4950.37	1	2251.2	1	1	1	1	1	1	5003.64	5274.47	1	2082.78	1	1	1	3039.02	2472.58	3039.02	2472.58	0.0232574	0.0417007	0.813609	null	0.131926	C19H28O11	[M - H]-	InChI=1S/C19H28O11/c20-6-5-9-1-3-10(4-2-9)28-19-17(26)15(24)14(23)12(30-19)8-27-18-16(25)13(22)11(7-21)29-18/h1-4,11-26H,5-8H2	C1=CC(=CC=C1CCO)OC2C(C(C(C(O2)COC3C(C(C(O3)CO)O)O)O)O)O
952	174.077	2.40753		1	1	1	1	1	1	1	1	1	960.817	1013.94	869.902	1123.96	865.973	934.443	11567.8	11159.7	3863.27	18148.5	1420.22	1	961.507	1	9231.88	1	9.60147	#DIV/0!	0.0134353	9231.88	null	0.0721647	C7H13NO4	[M - H]-	InChI=1S/C7H13NO4/c1-3-5(7(11)12)8-4(2)6(9)10/h4-5,8H,3H2,1-2H3,(H,9,10)(H,11,12)	CCC(C(=O)O)NC(C)C(=O)O
953	133.05	3.54243		23398.6	23156.3	27257.7	21603.3	13712.8	34399.7	25234	54676.7	29270.2	11264.6	11239.1	12633.7	10988.5	5968.23	10085.9	32994.8	28171.2	7407	30998.5	3187.51	21825.7	10363.3	35895.2	20551.8	1.64463	1.98312	0.0598301	0.112317	0.57255	2,3-dihydroxy-isovalerate	0.0751508	C5H10O4	[M - H]-	InChI=1S/C5H10O4/c1-5(2,9)3(6)4(7)8/h3,6,9H,1-2H3,(H,7,8)	CC(C)(C(C(=O)O)O)O
963	161.913	2.98669	33	16847.3	26493.4	27302.8	14349.8	25783.7	28565.7	30606.4	27279.2	4125.46	4227.87	30542	29212.9	23711.7	25715	29085	23128.4	33887.7	34024.7	19662.6	25092.5	22155.4	23749.1	22644.2	27159.2	1.02206	1.14359	0.939993	0.526791	1.19939
967	307.116	3.05404		1	1	1	1	1	1	1	1	1	33.9999	1	1	29.5601	30.7766	1	2632.49	1711.96	837.152	2111.76	3434.16	1	16.2228	1	2145.5	1	132.253	#DIV/0!	0.000426512	2145.5	null	0.1213	C11H20N2O8	[M - H]-	InChI=1S/C11H20N2O8/c1-4(15)12-7-9(18)8(17)6(3-14)20-10(7)21-11(19)13-5(2)16/h5-10,14,16-18H,3H2,1-2H3,(H,12,15)(H,13,19)	CC(NC(=O)OC1C(C(C(C(O1)CO)O)O)NC(=O)C)O
968	131.034	3.45519		3415.76	3942.02	5998.82	2824.7	2077.46	5951.97	9215.51	6743.45	5068.08	2829.59	3556.14	5423.73	3502.14	2416.75	5036.26	8558.71	12273.7	6971.59	15024.2	5440.13	3651.75	3794.1	6744.75	9653.67	1.84699	2.54439	0.0247826	0.00678422	1.43129	3-Deoxypentonic acid	0.0588531	C5H10O5	[M - H2O - H]-	InChI=1S/C5H10O5/c6-2-3(7)1-4(8)5(9)10/h3-4,6-8H,1-2H2,(H,9,10)	C(C(CO)O)C(C(=O)O)O
975	223.02	3.11009	11	9417.2	10620.4	11876.3	8487.42	9755.44	13540.3	15248.3	12778.1	11692.2	8219.98	9545.61	9751.97	8820.74	8870.5	11008.2	11899.7	17313.6	11411.7	11846.8	10435.7	10031.3	9369.5	13314.7	12581.5	1.32732	1.34281	0.00932852	0.0234175	0.94493	null	0.10153	C6H12N2O3S2	[M - H]-	InChI=1S/C6H12N2O3S2/c1-6(5-12(2)9)8-13(10,11)4-3-7/h6,8H,4-5H2,1-2H3	CC(CS(=O)C)NS(=O)(=O)CC#N
980	347.074	3.0947		11257.6	14511.1	5894.89	11807.3	17797.7	1330.09	2493.51	12877.3	1128.01	1	1	1	1	1	1	1	1	1	1	1	12253.7	1	4457.23	1	0.363745	1	0.0520468	#DIV/0!	0.000224355	null	0.0788837	C12H16N2O10	[M - H]-	InChI=1S/C12H16N2O10/c15-7(13-5(11(21)22)3-9(17)18)1-2-8(16)14-6(12(23)24)4-10(19)20/h5-6H,1-4H2,(H,13,15)(H,14,16)(H,17,18)(H,19,20)(H,21,22)(H,23,24)	C(CC(=O)NC(CC(=O)O)C(=O)O)C(=O)NC(CC(=O)O)C(=O)O
983	122.024	3.55217		715.187	1870.14	3037.74	654.433	865.155	7432.57	6350.19	4334.73	6976.93	913.595	1195.73	1983.12	1035.73	588.872	1732.03	4057.82	6398.75	1796.25	5452.33	1619.74	1428.53	1241.51	6273.61	3864.98	4.39165	3.11312	0.000491001	0.0167324	0.616069	Nitrosophenol	0.0702362	C6H5NO2	[M - H]-	InChI=1S/C6H5NO2/c8-6-3-1-5(7-9)2-4-6/h1-4,8H	C1=CC(=CC=C1N=O)O
988	344.1	3.10701	124	142.75	209.131	3746.77	175.258	251.683	5848.02	11991.7	4435.1	6940.99	1	1	1	1	1	1	1	1	1	1	1	905.119	1	7303.97	1	8.06962	1	0.00614261	#DIV/0!	0.000136912	null	0.0756889	C14H19NO9	[M - H]-	InChI=1S/C14H19NO9/c15-3-7(18)5-1-2-6(17)9(19)13(5)24-14-12(22)11(21)10(20)8(4-16)23-14/h1-2,6,8-14,16-22H,4H2	C1=CC(=C(C#N)O)C(C(C1O)O)OC2C(C(C(C(O2)CO)O)O)O
989	320.055	3.21782	124	148.17	240.752	2651.29	44.5311	1	5879.23	10462.4	2651.58	5433.53	1	1	1	1	1	1	1	1	1	39.438	1	617.148	1	6106.69	8.6876	9.89501	8.6876	0.00900332	0.296665	0.00142264
990	122.975	3.10763	11	16215.5	11875.5	15873.7	20009.7	9659.09	23405.7	16480.4	16951.5	24383.3	36922.8	23089.2	32505.6	40844.9	22254.3	34829.5	39870.9	31811.9	32889.4	33636.3	33716.6	14726.7	31741	20305.2	34385	1.37881	1.0833	0.0818083	0.485714	1.69341	Sulfoacetaldehyde	0.297527	C2H4O4S	[M - H]-	InChI=1S/C2H4O4S/c3-1-2-7(4,5)6/h1H,2H2,(H,4,5,6)	C(C=O)S(=O)(=O)O
991	138.017	3.10947	11	2138.38	2375.09	4591.55	1803.77	2205.21	6349.32	8151.76	4092.4	3838.46	2047.29	2174.88	2933.8	2029.95	1888.75	2077.86	3760.18	8815.42	4340.29	5504.51	2489.9	2622.8	2192.09	5607.99	4982.06	2.13817	2.27275	0.0258763	0.0195891	0.888387	null	N/A	C2HN7O	[M - H]-	InChI=1S/C2HN7O/c10-9-2-1(4-8-9)3-6-7-5-2/h10H	C12=C(N=NN=N1)N(N=N2)O
993	205.029	3.11317	11	2605.22	2939.93	4196.05	2236.86	3229.46	4355.6	4927.5	3565.74	3598.88	2354.17	2524.18	3581.11	1909.67	2474.94	3623.68	3796.62	3523.51	3189.22	3900.46	2821.48	3041.5	2744.63	4111.93	3446.26	1.35194	1.25564	0.0586892	0.0853002	0.838111	null	0.0706513	C6H10N2O4S	[M - H]-	InChI=1S/C6H10N2O4S/c1-5(6(9)10)4-8-13(11,12)3-2-7/h5,8H,3-4H2,1H3,(H,9,10)	CC(CNS(=O)(=O)CC#N)C(=O)O
996	253.094	3.12525		204.511	650.283	2217.71	281.109	243.944	5275.18	4400.92	1223.18	5335.73	213.284	283.375	900.33	283.884	222.963	213.152	5852.4	5140.53	2036.18	5299.53	319.221	719.512	352.831	4058.75	3729.57	5.64098	10.5704	0.0100622	0.00753915	0.918896
998	179.038	3.17734		1134.88	377.108	888.886	952.49	239.081	7318.21	5502.4	2906.87	7424.76	270.626	259.859	840.503	344.074	125.63	366.04	8694.96	5498.66	3186.59	7130.46	1016.9	718.488	367.789	5788.06	5105.51	8.05588	13.8817	0.0010728	0.00411727	0.882077
1000	388.09	3.13465		1500.19	793.767	487.541	2094.18	675.678	1	52.3655	288.21	1	772.217	423.372	520.218	1070.79	281.908	460.747	1	1	35.623	1	416.856	1110.27	588.209	85.644	91.0958	0.077138	0.15487	0.0208551	0.00859338	0.529789	null	0.16868	C16H15N5O7	[M - H]-	InChI=1S/C16H16N5O7/c1-10(22)18-9-15(23)19(16(18)24)11-4-6-17(7-5-11)13-3-2-12(20(25)26)8-14(13)21(27)28/h2-8,15-16,23-24H,9H2,1H3/q+1	CC(=O)N1CC(N(C1O)C2=CC=[N+](C=C2)C3=C(C=C(C=C3)[N+](=O)[O-])[N+](=O)[O-])O
1001	100.003	3.13873	11	6492.22	6409.16	20735.9	5546.68	6895.9	12291.1	13496.5	7740.51	11061.8	4802.69	5509.15	6394.14	5063.69	5003.4	7254.27	6954.33	9823.77	6591.1	8647.89	6162.21	9215.98	5671.22	11147.5	7635.86	1.20958	1.34642	0.593175	0.0293889	0.684986
1018	159.029	3.63222	74	979.345	603.928	1155.3	1004.83	300.506	3271.52	1903.52	997.457	4298.56	579.355	680.513	722.129	586.479	642.222	956.484	663.421	277.287	531.532	173.693	583.512	808.782	694.53	2617.76	445.889	3.23668	0.642	0.0297271	0.0428774	0.858737
1023	238.072	3.29193		1449.3	776.017	1611.88	3295.77	2487.15	4324.49	2573.39	6246.46	12895.8	1	1	1	1	1	1	1	1	1	1	1	1924.02	1	6510.04	1	3.38355	1	0.0597112	#DIV/0!	0.000153609	3-(2,4-dimethoxyanilino)-3-oxopropanoic acid	0.106273	C11H13NO5	[M - H]-	InChI=1S/C11H13NO5/c1-16-7-3-4-8(9(5-7)17-2)12-10(13)6-11(14)15/h3-5H,6H2,1-2H3,(H,12,13)(H,14,15)	COC1=CC(=C(C=C1)NC(=O)CC(=O)O)OC
1030	213.018	3.34983	74	922.757	952.113	2453.56	226.542	165.04	8177.85	4294.95	2098	8664.79	151.166	147.907	157.504	146.463	262.006	189.489	1	194.966	439.284	296.333	165.644	944.002	175.756	5808.9	219.445	6.15348	1.24858	0.0126181	0.540312	0.0377775	null	0.084106	C6H10O6	[M + Cl]-	InChI=1S/C6H10O6/c7-1-3(9)5(11)6(12)4(10)2-8/h3-12H	[C](C(C(C(C([C]O)O)O)O)O)O
1031	177.04	3.56157		1125.58	795.465	1855.38	282.446	65.9451	5704.06	6629.02	1732.36	7041.85	333.178	275.404	1	458.669	236.033	494.114	303.674	70.3237	450.426	664.542	489.011	824.962	299.733	5276.82	395.595	6.39644	1.31982	0.00549914	0.446753	0.0749685
1032	153.019	3.44806		1	1	1	232.304	1	2500.45	704.916	32.1503	2579.1	1	39.6759	71.7353	15.5904	1	1	44780.1	12258.6	3384.25	39213	3258.1	47.2609	21.6669	1454.15	20578.8	30.7687	949.781	0.0419093	0.031302	14.1517	Pyrocatechuate	0.0980136	C7H6O4	[M - H]-	InChI=1S/C7H6O4/c8-5-3-1-2-4(6(5)9)7(10)11/h1-3,8-9H,(H,10,11)	C1=CC(=C(C(=C1)O)O)C(=O)O
1033	240.036	3.27376		2494.88	981.872	330.571	2206.35	1471.91	321.399	1	377.268	442.189	1	1	1	23.0965	1	1	1	1	1	1	1	1497.12	4.68275	285.464	1	0.190676	0.21355	0.0327216	0.389283	0.00312785	null	N/A	C9H12N3OPS	[M - H]-	InChI=1S/C9H12N3OPS/c14-15-13-7-3-4-8-10-11-9(6-1-2-6)12(8)5-7/h6-7H,1-5H2	C1CC1C2=NN=C3N2CC(CC3)OS#P
1035	364.09	3.25614		1211.75	652.346	136.341	1246.2	1150.45	1	1	163.262	1	1362.54	1364.7	275.486	1282.98	1186.34	683.128	63.5747	1	156.796	1	929.209	879.419	1025.86	41.5656	230.316	0.0472648	0.22451	0.0113662	0.0129374	1.16652	N-[1,3-dihydroxy-1-(4-nitrophenyl)propan-2-yl]-1-methyl-4-nitropyrazole-3-carboxamide	0.134847	C14H15N5O7	[M - H]-	InChI=1S/C14H15N5O7/c1-17-6-11(19(25)26)12(16-17)14(22)15-10(7-20)13(21)8-2-4-9(5-3-8)18(23)24/h2-6,10,13,20-21H,7H2,1H3,(H,15,22)	CN1C=C(C(=N1)C(=O)NC(CO)C(C2=CC=C(C=C2)[N+](=O)[O-])O)[N+](=O)[O-]
1037	202.072	3.32738		1	1	1	1	1	63.9026	1	1	1	12174.2	7297.94	10118	11455.9	3597.37	13313.2	66012.3	74717.1	15799.9	97936.5	23868.9	1	9659.43	16.7257	55666.9	16.7257	5.76296	0.292352	0.0100172	3328.24	2-[tert-butyl(carboxymethyl)amino]-2-oxoacetic acid	0.12199	C8H13NO5	[M - H]-	InChI=1S/C8H13NO5/c1-8(2,3)9(4-5(10)11)6(12)7(13)14/h4H2,1-3H3,(H,10,11)(H,13,14)	CC(C)(C)N(CC(=O)O)C(=O)C(=O)O
1042	404.121	3.33547		258.941	431.346	193.323	1906.1	572.752	3906.57	4116.41	333.429	1221.65	465.409	882.675	267.123	2192.36	556.266	566.871	4257.07	4110.17	329.402	996.309	6084.3	672.492	821.783	2394.52	3155.45	3.56066	3.83976	0.100156	0.0488775	1.31778	null	0.114592	C16H23NO11	[M - H]-	InChI=1S/C16H23NO11/c1-8(18)24-7-12-13(25-9(2)19)14(26-10(3)20)15(27-11(4)21)16(28-12)23-6-5-17-22/h5,12-16,22H,6-7H2,1-4H3	CC(=O)OCC1C(C(C(C(O1)OCC=NO)OC(=O)C)OC(=O)C)OC(=O)C
1046	242.052	3.32401		2555.04	923.227	434.213	2577.73	2426.46	1	1	405.162	1	4528.46	4268.23	1827.52	2918.37	3701.64	5239.73	641.988	1	2471.98	95.9317	3267.16	1783.33	3747.32	102.041	1295.61	0.057219	0.345744	0.0152888	0.0147433	2.1013
1049	401.147	3.36374	22	211.652	1356.97	2054.38	991.196	1	92730.6	102597	3169.91	32688.9	1	367.916	1807.28	717.237	1	1353.95	99165.7	106224	3174.65	29906	18444.6	923.04	708.063	57796.6	51383	62.6155	72.5683	0.0301433	0.0276896	0.889031	null	0.397167	C19H22N4O6	[M - H]-	InChI=1S/C19H22N4O6/c1-2-16(24)20-8-10-21(11-9-20)17(25)4-3-7-22-18(26)14-6-5-13(23(28)29)12-15(14)19(22)27/h5-6,12H,2-4,7-11H2,1H3	CCC(=O)N1CCN(CC1)C(=O)CCCN2C(=O)C3=C(C2=O)C=C(C=C3)[N+](=O)[O-]
1055	255.027	3.10549	11	7651.12	7933.02	29991.6	15060.3	9264.08	49597.9	57005.7	29847.6	47541.7	14956.1	18593.9	24972.1	16906.8	15210.1	23444.4	40942.9	17824.4	32632.9	48683.4	21455.5	13980	19013.9	45998.2	32307.8	3.29028	1.69917	0.00248513	0.0407283	0.702371
1062	179.071	3.48337		549.811	157.07	341.329	77.5751	268.872	6728.21	6690.84	881.888	4444.18	1	50.8928	292.221	1	82.0833	530.016	6711.83	6941.44	693.607	4165.72	2056.68	278.931	159.536	4686.28	4113.86	16.8008	25.7865	0.0083285	0.00647138	0.877852	$l^{2}-azanylformohydrazide	N/A	C8H10N3O2	[M - H]-	InChI=1S/C8H10N3O2/c1-13-7-4-2-6(3-5-7)10-11-8(9)12/h2-5,9-10H,1H3,(H,11,12)	COC1=CC=C(C=C1)NNC(=O)[NH]
1063	113.001	3.10885	11	7831.93	9183.04	11993.7	4388.94	6538.86	8237.55	8580.22	6938.24	7975.6	5757.94	7134.57	9885.06	6700.84	5702.87	9502.66	6826.35	9265.07	6860.04	6813.04	8789.65	7987.28	7447.32	7932.9	7710.83	0.993192	1.03538	0.971707	0.789862	0.972006
1064	128.996	3.10639	11	76751.7	34726.6	118697	27567.1	17838.5	202224	231566	117773	196533	16831	24106	98097.4	65133.3	13882.7	28544.1	166732	233800	128892	198321	17249.1	55116.2	41099.1	187024	148999	3.39326	3.62536	0.00327594	0.0167763	0.796684
1067	173.045	3.41995		847.663	3194.07	3329.05	1182.56	1223.39	912.712	2566.21	2530.55	1972.94	676.737	969.328	1445.06	1225.4	729.521	865.588	3677.33	588.913	387.298	1518.27	1175.4	1955.35	985.271	1995.61	1469.44	1.02059	1.49141	0.955584	0.39942	0.736339
1070	377.102	3.36422	22	1	487.862	878.997	184.053	1	45519.3	45965.3	1245.29	12585.6	1	1	684.682	81.969	1	597.882	25446.9	36905.7	1408.82	14753.2	7463.2	310.582	227.922	26328.9	17195.6	84.7726	75.445	0.036061	0.0159811	0.653107	null	0.298605	C14H22N2O8S	[M - H]-	InChI=1S/C14H22N2O8S/c1-4-24-13(21)10(7-25-14(22)23-3)16-11(18)6-5-9(12(19)20)15-8(2)17/h9-10H,4-7H2,1-3H3,(H,15,17)(H,16,18)(H,19,20)	CCOC(=O)C(CSC(=O)OC)NC(=O)CCC(C(=O)O)NC(=O)C
1071	379.099	3.34801	22	1	57.6933	202.972	1	1	13410.7	13626.9	325.032	3604.35	1	1	175.899	1	1	66.3404	7446.52	10726.7	305.59	4341.49	2227.69	52.733	41.04	7741.73	5009.6	146.81	122.066	0.0368533	0.0158504	0.64709
1076	88.003	3.11814	11	678.176	2795.31	1216.62	569.188	634	2645.6	7730.99	3703.65	1113.23	864.171	754.93	779.186	595.493	523.628	2599.79	4528.61	1568.53	759.754	1514.79	610.433	1178.66	1019.53	3798.37	1796.42	3.22262	1.76201	0.0896747	0.316194	0.472946
1094	214.013	3.10578	11	4346.24	5398.72	7044.56	1487.21	1788.61	11855.8	13673.3	7152.86	11598.4	1554.09	1601.86	5910.84	1714.66	1698.24	5428.29	2494.3	13888.6	7534.1	11842	1884.75	4013.07	2984.66	11070.1	7528.74	2.75851	2.52248	0.00444147	0.0875681	0.680097
1098	141.016	3.25389		27061.8	33401.9	45804.4	23851.1	21544.1	79307.9	93500.7	45178.7	78661.1	3527	28657.5	42197.1	4005.36	20777.3	36636.5	75422.3	110966	56098.8	92657.6	33817.6	30332.7	22633.5	74162.1	73792.4	2.44496	3.26032	0.00370392	0.00583072	0.995015
1099	335.074	3.42235		394.054	307.728	229.076	604.809	1714.55	1	79.955	408.894	1	580.429	522.883	310.692	636.022	1338.59	395.768	128.156	78.5032	322.134	1	620.694	650.043	630.73	122.712	230.097	0.188775	0.364811	0.145035	0.0684059	0.970289	null	0.0744767	C12H20N2O5S2	[M - H]-	InChI=1S/C12H20N2O5S2/c1-3-14(8-9-19-4-2)21(17,18)12-7-5-6-11(10-12)20(13,15)16/h5-7,10H,3-4,8-9H2,1-2H3,(H2,13,15,16)	CCN(CCOCC)S(=O)(=O)C1=CC=CC(=C1)S(=O)(=O)N
1100	133.013	3.24617		5207.91	24706.3	32941.5	6918.71	19076.9	17558.5	20943	13396.9	20352.3	1951.95	3766.24	9470.6	15620.6	5685.55	24715.5	13668.8	20496	11728.3	20780.5	9664.07	17770.3	10201.7	18062.6	15267.5	1.01645	1.49656	0.963493	0.278999	0.845253	L-malate	0.262709	C4H6O5	[M - H]-	InChI=1S/C4H6O5/c5-2(4(8)9)1-3(6)7/h2,5H,1H2,(H,6,7)(H,8,9)	C(C(C(=O)O)O)C(=O)O
1102	127	3.11814	11	11226.8	13558.1	15121.5	10227.2	11987.3	18083.9	19597.7	20799.6	15710.1	8910.23	11664.7	12762	11114.9	10548.4	15576.3	13034.4	21026.9	15126	20559.1	11815.3	12424.2	11762.7	18547.8	16312.3	1.49288	1.38678	0.00297063	0.0490131	0.879476
1103	385.09	3.45762		895.657	537.283	265.062	860.192	4833.71	1058.3	847.303	841.186	419.161	1353.02	866.652	347.232	1041.04	3950.69	704.636	1083.21	892.042	769.562	505.795	1600.78	1478.38	1377.21	791.487	970.278	0.535374	0.704523	0.500575	0.522535	0.931567	null	0.195968	C15H18N2O10	[M - H]-	InChI=1S/C15H18N2O10/c1-22-13-12-11(6-24-7-25-12)27-15(14(13)23-2)26-10-4-3-8(16(18)19)5-9(10)17(20)21/h3-5,11-15H,6-7H2,1-2H3	COC1C2C(COCO2)OC(C1OC)OC3=C(C=C(C=C3)[N+](=O)[O-])[N+](=O)[O-]
1107	178.815	3.36999		171.16	147.19	138.09	298.989	194.185	251.762	194.698	240.322	429.752	989.906	948.932	1205.37	854.396	662.581	1144.18	2263.3	2661.15	1619.08	2071.09	1020.84	189.923	967.561	279.133	1927.09	1.46972	1.9917	0.155422	0.00611973	6.90384
1108	106.98	3.47929		22195.8	19103.8	21773.7	20173.2	14362.4	41291.4	37980.3	23428.6	38933.1	18028.1	15703.4	19537.1	19511.9	13064	17702.1	38702.7	39010	24960.4	40516.7	25679.2	19521.8	17257.8	35408.3	33773.8	1.81379	1.95702	0.00472867	0.000773641	0.953837	null	0.144771	C2H4O3S	[M - H]-	InChI=1S/C2H4O3S/c1-2-6(3,4)5/h1H,2H2,(H,3,4,5)	[CH]CS(=O)(=O)O
1109	322.094	3.50744		2875.07	3237.23	3468.57	2289.76	882.764	28708.1	24932.1	8817.67	15308.4	1857.16	2248.18	3062.55	2104.61	1244.09	3437.94	27599.4	25861.7	9197.38	15869.1	8835.53	2550.68	2325.75	19441.6	17472.6	7.62212	7.51267	0.00397901	0.00236469	0.898725
1117	182.007	3.10886	11	5021.98	5406.63	5789.66	4763.24	5482.24	7406.84	7732.71	6926.11	6577.92	4524.27	4884.1	5946.47	4920.02	4531.33	5596.09	6196.33	8166.12	6493.9	5929.22	5469.71	5292.75	5067.05	7160.89	6451.06	1.35296	1.27314	0.000464205	0.0202134	0.900873	null	N/A	C2H5N3O7	[M - H]-	InChI=1S/C2H5N3O7/c3-1-2(6,11-4(7)8)12-5(9)10/h6H,1,3H2	C(C(O)(O[N+](=O)[O-])O[N+](=O)[O-])N
1120	219.045	3.31905		4380.55	5145.44	7221.05	3953.31	3494.03	12832.8	14575.4	6894.41	12170.8	2540.32	6367.4	8179.28	3358.38	2374.47	7145.28	18222.1	24198.9	10821.1	18400.5	7650.74	4838.88	4994.19	11618.3	15858.7	2.40104	3.17542	0.00426791	0.00458948	1.36497	null	0.0958269	C7H12N2O4S	[M - H]-	InChI=1S/C7H12N2O4S/c10-4-6(5-11)9-14(12,13)7-1-2-8-3-7/h1-3,6,8-11H,4-5H2	C1=CNC=C1S(=O)(=O)NC(CO)CO
1125	413.186	3.57752		484.519	650.601	560.291	431.421	133.322	3353.96	3640.13	1946.76	2291.47	508.827	576.9	619.055	428.75	204.13	445.439	3771.39	4209.37	2048.61	2261.59	1682.05	452.031	463.85	2808.08	2794.6	6.21214	6.02479	0.000391721	0.000651876	0.995201
1127	103.003	3.81576		17409.6	13809	15650.4	28490.2	9410.03	23442.4	28795	11074.3	14281.8	20075.1	19166.3	20716.1	24637.7	15274.8	24383.2	32337.4	39634.1	21817.5	21511.7	24290.7	16953.8	20708.9	19398.4	27918.3	1.14419	1.34813	0.645239	0.0728859	1.43921
1130	314.11	3.68371		352.867	567.753	99.391	368.842	2317.96	732.09	1	240.202	208.451	443.993	799.919	98.7173	426.058	1777.63	351.632	614.931	223.316	237.281	148.771	595.652	741.362	649.658	295.436	363.99	0.398504	0.56028	0.378828	0.340592	0.876304	null	0.162235	C11H17N5O6	[M - H]-	InChI=1S/C11H17N5O6/c12-11-14-8-7(9(21)15-11)13-4-16(8)10(6(20)3-19)22-5(1-17)2-18/h4-6,10,17-20H,1-3H2,(H3,12,14,15,21)	C1=NC2=C(N1C(C(CO)O)OC(CO)CO)N=C(NC2=O)N
1131	311.136	3.68424	2	4258.28	9939.38	4817.86	4666.07	9768.53	31050.8	12599.7	7564.01	12205.3	4605.49	9420.13	4615.66	4555.45	10019.9	6197.66	34664.2	14423.8	7773.32	11458.1	10061.1	6690.03	6569.05	15855	15676.1	2.36994	2.38636	0.0973587	0.0757898	0.988719	null	0.11441	C12H24O9	[M - H]-	InChI=1S/C12H24O9/c1-4(14)7(16)11(5(2)15)21-12-10(19)9(18)8(17)6(3-13)20-12/h4-19H,3H2,1-2H3	CC(C(C(C(C)O)OC1C(C(C(C(O1)CO)O)O)O)O)O
1136	215.033	4.04107	34	17290.3	15203	17895.3	15795.1	12884.9	33248.5	29019.4	16751.4	30231.9	5852.22	8440.92	14780.2	12148.8	6426.29	22808	21473.4	26152	21120	37397.4	14131.1	15813.7	11742.8	27312.8	24054.8	1.72716	2.04848	0.0108161	0.0234998	0.880714	Furucton	0.0980563	C6H12O6	[M + Cl]-	InChI=1S/C6H12O6/c7-1-3(9)5(11)6(12)4(10)2-8/h3,5-9,11-12H,1-2H2	C(C(C(C(C(=O)CO)O)O)O)O
1140	289.088	3.68611	2	811.912	1819.31	793.147	639.322	1307.36	5374.2	2177.11	1164.99	1773.97	328.96	1123.36	705.918	726.076	1583.59	1305.02	3449.78	1820.7	1173.39	2078.2	1952.31	1074.21	962.154	2622.57	2094.88	2.44139	2.17728	0.115553	0.0185819	0.798789
1143	251.114	3.68356	2	770.188	1824.73	843.171	866.602	1809.3	5590.5	2251.7	1288.78	2176.27	835.894	1747.19	812.308	844.158	1868.62	1071.14	6528.22	2447.01	1389.4	2091.53	1816.22	1222.8	1196.55	2826.81	2854.48	2.31176	2.38559	0.109806	0.0895378	1.00979
1147	287.091	3.68827	2	2800.42	5759.79	2674.26	1993.58	3092.94	18558.3	7281.71	3951.01	5640.03	1909.69	3667.37	2272.42	2485.18	5035.33	4151.03	11274.2	5972.18	4137.45	6843.58	6425.98	3264.2	3253.5	8857.75	6930.69	2.71361	2.13022	0.103952	0.0134909	0.782443
1162	217.03	4.11408	34	8490.91	8104.79	9922.23	7831.08	7103.55	17444.4	16909.7	9857.66	16751.4	4862.09	4947.81	8988.52	7691.76	5080.06	7943.36	12259.1	15810.3	12750.2	18101.1	9332.92	8290.51	6585.6	15240.8	13650.7	1.83834	2.07281	0.00420049	0.00166329	0.89567
1163	151.061	3.79344		4614.39	4627.69	5105.65	4645.13	3113.92	1573.9	1409.37	2677.69	1325.19	4620.28	4301.8	4515.5	4349.2	2900.52	3854.33	1665.92	1482.59	2746.73	1121.58	2235.81	4421.36	4090.27	1746.54	1850.52	0.395023	0.452421	0.000780524	0.000269089	0.925117	Pentitol	0.186352	C5H12O5	[M - H]-	InChI=1S/C5H12O5/c6-1-3(8)5(10)4(9)2-7/h3-10H,1-2H2	C(C(C(C(CO)O)O)O)O
1166	179.056	4.04777	34	8335	8327.31	10055	10717.6	9469.47	17384.6	15520.4	10292.5	20077.5	5844.67	5656.41	9862.5	6347.55	4865.9	8577.76	17440.3	15305.3	13953	17769.3	9433.38	9380.89	6859.13	15818.8	14780.2	1.68628	2.15483	0.0113947	0.000852118	0.934349
1169	129.019	3.94701		15720.1	16322.6	20223.7	13387.6	10755.3	16160.9	43459.1	22969.4	17893.5	14703.9	13709.1	12657.4	8643.63	6065.83	6773.93	35484.8	29959.5	18768.9	31217.2	21578.1	15281.8	10425.6	25120.7	27401.7	1.64383	2.6283	0.13361	0.000585736	1.0908	bmse000428	0.0853522	C5H8O5	[M - H2O - H]-	InChI=1S/C5H8O5/c1-5(10,4(8)9)2-3(6)7/h10H,2H2,1H3,(H,6,7)(H,8,9)	CC(CC(=O)O)(C(=O)O)O
1170	191.019	4.1818		12349.4	37025.8	55867.1	15062.9	23624	18285.8	15922.1	21200.2	22252.9	12003.3	18733.4	21206.5	23333.5	8165.89	41971.6	31080.5	17717.4	10679.9	22931.3	19170.4	28785.8	20902.4	19415.2	20315.9	0.674471	0.971942	0.341381	0.925768	1.04639
1178	109.01	3.95743		12372.1	14817.3	30963.5	11335.1	11327.5	46223.1	52848.2	30646.6	43748.6	9358.8	12740.7	26526.2	10525.6	9880.1	15164.2	40461.6	54072.7	33489.9	43751.5	13925.1	16163.1	14032.6	43366.6	37140.2	2.68306	2.64671	0.00245825	0.00732881	0.856423
1180	272.101	4.07939		1	1	1	1	1	1	1	1	1	1869.07	1958.02	1377.59	1242.61	1757.05	1633.36	1527.26	457.262	1313.77	909.473	1180.67	1	1639.62	1	1077.69	1	0.657281	#DIV/0!	0.0250373	1639.62	5-amino-N''-hydroxy-1-pentofuranosyl-1H-imidazole-4-carboximidamide	0.141708	C9H15N5O5	[M - H]-	InChI=1S/C9H15N5O5/c10-7(13-18)4-8(11)14(2-12-4)9-6(17)5(16)3(1-15)19-9/h2-3,5-6,9,15-18H,1,11H2,(H2,10,13)	C1=NC(=C(N1C2C(C(C(O2)CO)O)O)N)C(=NO)N
1181	94.994	4.14933		222838	256588	317955	195538	137715	465061	523189	320681	435136	103839	137483	271144	117962	112096	260663	391223	518563	343173	434020	238217	226127	167198	436017	385039	1.9282	2.3029	0.00431733	0.00319794	0.883083
1184	222.099	4.20056		1	1	1	1	1	1	1	1	1	2380.63	2096.25	1747.58	1958.63	1203.45	1416.32	6597.95	4544.72	3301.36	6647.3	2488.01	1	1800.47	1	4715.87	1	2.61924	#DIV/0!	0.00490471	4715.87
1187	145.014	4.26091		11118.1	13838	11758.2	14389.8	8694.03	98166.6	47202.8	25190.7	96701.3	25838.9	13137.3	2878.15	6354.76	172.837	644.099	48525.2	18387.4	10077.5	1203.25	5605.12	11959.6	8171.01	66815.4	16759.7	5.58674	2.05112	0.0112142	0.355863	0.250836	null	0.100849	C5H6O5	[M - H]-	InChI=1S/C5H6O5/c6-2-1-3(7)4(8)5(9)10/h6H,1-2H2,(H,9,10)	C(CO)C(=O)C(=O)C(=O)O
1188	307.087	4.78321		1417.55	5375.55	871.06	857.802	2710.03	27505.8	12493	3748.1	677.077	1097.37	3875.39	688.278	640.109	2068.97	1075.95	20830.2	10131	2953.99	463.513	2245.62	2246.4	1574.34	11106	7324.86	4.94392	4.65265	0.142857	0.128614	0.659541	null	0.200272	C11H21N2O4PS	[M - H]-	InChI=1S/C11H21N2O4PS/c1-9(2)13(10(3)4)18(15-8-6-7-12)17-19-16-11(5)14/h9-10H,6,8H2,1-5H3	CC(C)N(C(C)C)P(OCCC#N)OSOC(=O)C
1191	224.023	4.74783		11059.1	9791.65	12852.7	10260.6	6921.75	8234.27	8467.73	8601.14	7499.97	454.974	642.702	951.237	343.377	261.735	832.576	1074.38	1150.43	256.292	1660.42	827.031	10177.2	581.1	8200.78	993.712	0.805803	1.71005	0.120188	0.121034	0.121173	null	0.0608381	C8H8N3O3P	[M - H]-	InChI=1S/C8H8N3O3P/c1-14-15(12,13)11-10-8-4-2-7(6-9)3-5-8/h2-5H,1H3,(H,12,13)	COP(=O)(N=NC1=CC=C(C=C1)C#N)O
1192	301.088	4.45414	43	701.77	566.212	723.576	421.604	692.034	10557.8	2772.86	1028.83	11028	329.65	373.778	577.153	513.029	860.397	648.987	6039.03	2200.92	1036.22	12792.6	1612.68	621.039	550.499	6346.88	4736.29	10.2198	8.60363	0.0402277	0.0641472	0.746239
1196	299.091	4.45385	43	2439.58	2227.22	2422.45	1615.02	2376.07	34671.3	9677.37	3565.86	36125.1	1171.46	1410.97	2089.77	1822.69	2804.64	2452.74	20030.2	7928.72	3600.59	40925	6036.91	2216.07	1958.71	21009.9	15704.3	9.48072	8.01767	0.0383844	0.0552309	0.74747	null	N/A	C9H20N2O7S	[M - H]-	InChI=1S/C9H20N2O7S/c1-11(4-3-8(15)18-2)19(16,17)10-9(5-12,6-13)7-14/h10,12-14H,3-7H2,1-2H3	CN(CCC(=O)OC)S(=O)(=O)NC(CO)(CO)CO
1198	323.136	4.4505	43	3487.43	3558.35	4479.25	3126.55	5032.5	61470	17646.7	7055.71	83592.1	3901.49	3422.5	4161.49	2994.55	4139.83	3211.32	65361.9	18601.8	6988.36	77273.9	8857.16	3936.81	3638.53	42441.1	35416.6	10.7806	9.73377	0.0458202	0.0425248	0.834488	methyl 5-hydroxy-3-[(2R,3R,4S,5S,6R)-3,4,5-trihydroxy-6-(hydroxymethyl)oxan-2-yl]oxyhexanoate	0.127336	C13H24O9	[M - H]-	InChI=1S/C13H24O9/c1-6(15)3-7(4-9(16)20-2)21-13-12(19)11(18)10(17)8(5-14)22-13/h6-8,10-15,17-19H,3-5H2,1-2H3	CC(CC(CC(=O)OC)OC1C(C(C(C(O1)CO)O)O)O)O
1204	385.079	4.58656		465.71	2080.3	1	2332.78	1065.87	1	1	1	1	469.689	1747.58	1	2150.76	939.14	4637.11	1	1	1	1	1293.01	1189.13	1657.55	1	259.402	0.00084095	0.156498	0.05278	0.108696	1.39391	null	0.190881	C17H14N4O7	[M - H]-	InChI=1S/C17H14N4O7/c1-25-13-9-5-3-7-11(13)15(22)18-20-27-17(24)28-21-19-16(23)12-8-4-6-10-14(12)26-2/h3-10H,1-2H3	COC1=CC=CC=C1C(=O)N=NOC(=O)ON=NC(=O)C2=CC=CC=C2OC
1207	187.038	4.89717		6901.03	12439.2	8056.44	4486.98	3113.24	20460.5	23296.5	9785.63	19129.8	3418.14	10222.2	6685.64	9618.44	3814.89	6574.22	16643.9	23488	14265.5	18912.4	10280.5	6999.39	6722.26	18168.1	16718.1	2.59567	2.48697	0.00947548	0.00226103	0.920189	Pentitol	0.139365	C5H12O5	[M + Cl]-	InChI=1S/C5H12O5/c6-1-3(8)5(10)4(9)2-7/h3-10H,1-2H2	C(C(C(C(CO)O)O)O)O
1209	211.082	4.78504		2352.13	1794.11	2767.37	1570.13	1548.91	471.984	279.201	651.329	309.9	2290.87	1690.25	2403.96	1473.82	1184.05	1439.44	410.072	303.195	617.05	222.995	591.202	2006.53	1747.06	428.104	428.903	0.213355	0.245499	0.000807032	0.000314466	0.87069
1210	151.061	4.79058		13980.2	11128.4	17271.3	10006.7	9449.56	3715.54	3303.94	4543.37	3244.32	13679.7	10758.7	14760.9	9086.72	7333.23	9725.36	4010.7	3286.05	4446	2881.67	4069.67	12367.2	10890.8	3701.79	3738.82	0.299322	0.343302	0.00126542	0.000385463	0.880614	Pentitol	0.252433	C5H12O5	[M - H]-	InChI=1S/C5H12O5/c6-1-3(8)5(10)4(9)2-7/h3-10H,1-2H2	C(C(C(C(CO)O)O)O)O
1211	217.156	4.80169		1	1	1	1	1	1	1	1	1	2567.23	2674.06	3302.45	2290.82	1790.38	3419.71	5292.96	5484.89	2887.87	3817.2	2061.65	1	2674.11	1	3908.91	1	1.46176	#DIV/0!	0.0949573	3908.91	null	0.0682038	C10H22N2O3	[M - H]-	InChI=1S/C10H22N2O3/c1-14-7-2-4-10(13)12-6-3-8-15-9-5-11/h2-9,11H2,1H3,(H,12,13)	COCCCC(=O)NCCCOCCN
1214	866.743	4.86964	105	325.963	480.021	207.337	322.183	579.537	1638.41	116.713	720.619	3627.74	544.81	699.818	233.663	315.441	542.153	31.5057	2542.06	258.168	1160.93	2916.69	890.987	383.008	394.565	1525.87	1553.77	3.98391	3.93792	0.135729	0.035593	1.01828
1215	615.132	4.87987	105	3961.73	4504.69	3424.54	2779.67	3550.69	10807.3	5448.92	5703.64	10248.2	1701.95	3028.49	3002.29	3306.36	4317.16	3938.46	5030.09	3977.71	6039.7	10891.5	6134.41	3644.26	3215.79	8052.02	6414.67	2.20951	1.99474	0.0116542	0.0210024	0.796654
1221	637.18	4.86063	105	2064.16	2618.49	2200.42	2066.68	2709.24	6877.23	3049.17	4265.54	9283.95	2187.02	2948.67	2028.08	2037.07	2146.9	1585.95	6588.39	3071.52	3937.99	7758.76	3548.85	2331.8	2155.61	5868.97	4981.1	2.51693	2.31076	0.0239011	0.009332	0.848718	Boldoside	0.210637	C29H34O16	[M - H]-	InChI=1S/C29H34O16/c1-10-19(32)22(35)24(37)28(41-10)42-12-7-13(31)18-16(8-12)43-26(11-4-5-14(39-2)15(6-11)40-3)27(21(18)34)45-29-25(38)23(36)20(33)17(9-30)44-29/h4-8,10,17,19-20,22-25,28-33,35-38H,9H2,1-3H3	CC1C(C(C(C(O1)OC2=CC(=C3C(=C2)OC(=C(C3=O)OC4C(C(C(C(O4)CO)O)O)O)C5=CC(=C(C=C5)OC)OC)O)O)O)O
1222	866.241	4.86753	105	360.272	548.099	190.779	426.344	658.413	1865.99	164.407	1164.14	4092.12	596.129	818.189	229.243	425.791	596.538	157.377	2729.58	1	1217.57	3104.27	973.28	436.782	470.544	1821.66	1605.14	4.17065	3.41124	0.102546	0.0617242	0.88114
1226	577.158	4.87064	105	37544.7	49179.5	38588.2	37634.6	47584.9	120741	54852.7	75382.6	158764	39498.9	52552.2	36587.9	37009.1	41316.1	32352.6	119691	55395.8	79858.6	141012	62354.2	42106.4	39886.1	102435	91662.2	2.43277	2.2981	0.0223205	0.00817776	0.894833	Lespedin	0.379317	C27H30O14	[M - H]-	InChI=1S/C27H30O14/c1-9-17(30)20(33)22(35)26(37-9)39-13-7-14(29)16-15(8-13)40-24(11-3-5-12(28)6-4-11)25(19(16)32)41-27-23(36)21(34)18(31)10(2)38-27/h3-10,17-18,20-23,26-31,33-36H,1-2H3	CC1C(C(C(C(O1)OC2=CC(=C3C(=C2)OC(=C(C3=O)OC4C(C(C(C(O4)C)O)O)O)C5=CC=C(C=C5)O)O)O)O)O
1228	613.135	4.87525	105	12876.4	14729.4	11363.3	9422.49	10564.1	35421.1	17678.5	17871.2	31908.7	5714.03	9862.17	9779.2	10882	13978.5	12944.4	16242.1	13608.6	19399.7	35685.9	19515.5	11791.2	10526.7	25719.9	20890.3	2.18128	1.98451	0.0129777	0.0211988	0.812226	null	N/A	C22H31ClN4O12	[M + Cl]-	InChI=1S/C22H31ClN4O12/c1-9(2)18(22(39)26-12(6-16(32)33)19(36)14(29)8-23)27-20(37)11(4-5-15(30)31)25-21(38)13(7-17(34)35)24-10(3)28/h9,11-13,18H,4-8H2,1-3H3,(H,24,28)(H,25,38)(H,26,39)(H,27,37)(H,30,31)(H,32,33)(H,34,35)	CC(C)C(C(=O)NC(CC(=O)O)C(=O)C(=O)CCl)NC(=O)C(CCC(=O)O)NC(=O)C(CC(=O)O)NC(=O)C
1230	640.154	4.88024	105	3174.01	3838.95	3069.57	2917.82	4338.18	8195.64	4136.47	5327.59	8984.01	3180.81	4162.62	2775.11	3217.01	3884.64	3016.8	7263.55	3891.63	5737.85	8590.65	5047.91	3467.71	3372.83	6660.93	6106.32	1.92084	1.81044	0.0192776	0.00688658	0.916737
1246	371.099	4.99421		3764.12	1225.11	1947.48	3977.65	505.379	1710.21	2838.06	3719.54	6933.02	2898.57	1036.64	1508.54	2530.78	370.349	895.956	1559.19	2121.24	2974.54	5333.61	4270.53	2283.95	1540.14	3800.21	3251.82	1.66388	2.11138	0.266844	0.0526635	0.855695	null	0.168754	C16H20O10	[M - H]-	InChI=1S/C16H20O10/c1-24-9-5-7(2-3-11(19)20)4-8(18)15(9)26-16-14(23)13(22)12(21)10(6-17)25-16/h2-5,10,12-14,16-18,21-23H,6H2,1H3,(H,19,20)	COC1=CC(=CC(=C1OC2C(C(C(C(O2)CO)O)O)O)O)C=CC(=O)O
1248	193.013	5.0225	68	2291.13	2704.96	3159.03	1698.32	4609.03	6447.39	9869.07	2835.32	4141.8	1073.25	1922.49	2824.28	2124.91	5676.45	4133.23	3309.89	7464.24	3188.52	4891.46	3975.8	2892.5	2959.1	5823.39	4565.98	2.01328	1.54303	0.0854205	0.155951	0.784076	Allantoi	0.149361	C4H6N4O3	[M + Cl]-	InChI=1S/C4H6N4O3/c5-3(10)6-1-2(9)8-4(11)7-1/h1H,(H3,5,6,10)(H2,7,8,9,11)	C1(C(=O)NC(=O)N1)NC(=O)N
1250	315.082	5.02343	68	142.179	337.379	402.22	261.403	1441.98	850.526	1778.09	364.124	789.45	283.788	441.015	381.586	244.293	1145.23	410.994	1183.88	1768.89	434.981	631.478	534.203	517.032	484.484	945.547	910.687	1.8288	1.8797	0.289097	0.150934	0.963133	null	0.247003	C13H12N6O4	[M - H]-	InChI=1S/C13H12N6O4/c1-7-4-5-8(9(6-7)19(22)23)18-14-10-11(15-18)16(2)13(21)17(3)12(10)20/h4-6H,1-3H3	CC1=CC(=C(C=C1)N2N=C3C(=N2)N(C(=O)N(C3=O)C)C)[N+](=O)[O-]
1251	97.0034	5.02125	68	790.296	1064.21	1224.21	832.655	1893.58	2402.63	3664.83	1389.4	2209.21	741.771	1073.35	1221.28	795.406	1689.74	1198.11	2152.05	3594.8	1377.38	2104.1	1363.72	1160.99	1119.94	2416.52	2118.41	2.08143	1.89153	0.0322166	0.0334384	0.876637
1257	114.03	5.02233	68	3343.35	4441.54	5423.71	3303.83	7495.06	9866.57	14680.6	5376.5	8179.67	3234.21	4414.58	5152.64	3535.59	7231.41	5448.64	9560.93	15008.7	6138.59	8816.56	5713.61	4801.5	4836.18	9525.83	9047.67	1.98393	1.87083	0.0441307	0.0303455	0.949804	2,4-Imidazolidinedione, 5-amino-	0.105334	C3H5N3O2	[M - H]-	InChI=1S/C3H5N3O2/c4-1-2(7)6-3(8)5-1/h1H,4H2,(H2,5,6,7,8)	C1(C(=O)NC(=O)N1)N
1258	195.011	5.02771	68	505.32	620.505	648.046	353.991	1158.09	1521.97	2304.68	604.357	833.939	176.586	372.599	590.408	446.066	1545.91	962.111	731.334	1714.29	709.754	1054.76	951.956	657.191	682.28	1316.24	1032.42	2.00282	1.51319	0.117834	0.240646	0.784371
1261	157.036	5.02355	68	49211.8	65042.9	77331.4	49164.9	110252	146941	213024	79003.4	122366	43986.9	61187.7	72965.5	49621.6	103395	77387	130797	202844	86023.2	122859	81052.8	70200.7	68090.7	140334	124715	1.99904	1.8316	0.0393732	0.0299683	0.888703	Allantoi	0.317511	C4H6N4O3	[M - H]-	InChI=1S/C4H6N4O3/c5-3(10)6-1-2(9)8-4(11)7-1/h1H,(H3,5,6,10)(H2,7,8,9,11)	C1(C(=O)NC(=O)N1)NC(=O)N
1265	258.063	5.05069		837.633	342.165	1	924.443	469.675	7476.19	3789.44	1855.94	14325.3	1	1	1	1	1	1	1	1	1	1	183.302	514.983	1	6861.73	37.4605	13.3242	37.4605	0.0343128	0.296665	0.00545933
1271	183.016	5.25682	120	1762.65	1556.95	1078.94	1179.29	1846.68	1399.75	484.576	1156.57	1001.74	26.6337	1	1	1	1	1	1	1	1	1	1	1484.9	5.27229	1010.66	1	0.680625	0.189671	0.0922961	0.389283	0.0035506	null	0.0718504	C5H4N4O4	[M - H]-	InChI=1S/C5H3N4O4/c10-3-1-2(7-4(11)6-1)8-5(12)9(3)13/h(H,8,12)(H2,6,7,11)/q-1	C12=C(NC(=O)N1)NC(=O)N(C2=O)[O-]
1272	551.179	5.24376		2180.94	2227.11	1764.97	2127.26	1665.26	4930.42	5659.38	2069.66	4500.9	667.1	730.202	460.831	454.189	267.332	230.611	2241.84	2011.1	566.598	973.589	660.054	1993.11	468.377	4290.09	1290.64	2.15246	2.75555	0.0130842	0.0337631	0.300841
1274	140.009	5.12394	120	2026.58	2375.1	2068.91	1643.36	1922.26	1986.82	1648.41	1470.7	2331.16	319.699	455.615	533.182	368.909	759.446	553.605	908.81	1500.77	528.998	932.497	599.009	2007.24	498.409	1859.27	894.016	0.926283	1.79374	0.51189	0.0454055	0.480842	null	0.119856	C4H3N3O3	[M - H]-	InChI=1S/C4H3N3O3/c8-1-5-2-3(9)7-4(10)6-2/h2H,(H2,6,7,9,10)	C(=NC1C(=O)NC(=O)N1)=O
1276	161.968	5.35637	6	6473.3	8044.44	4868.03	5719.26	7743.78	8806.11	19517.6	7074.22	13405.7	2233.68	2726.85	988.621	2728.52	2689.52	1727.3	3918.51	8659.9	2878.38	6010.2	9797	6569.76	2182.42	12200.9	6252.8	1.85713	2.86508	0.0617641	0.00948737	0.512486
1281	273.076	5.38724	6	3339.47	2005.22	2797.81	2868.45	1231.16	9327.79	9292.44	2984.03	9189.52	1696.23	1499.8	2655.91	3444.15	1714.47	2668.02	5847.73	8316.22	3515.68	11376.4	5161.27	2448.42	2279.76	7698.44	6843.46	3.14425	3.00183	0.00832143	0.00620055	0.888941
1284	297.12	5.38716	6	8535.41	6046	8281.63	10365.5	4789.66	24662.2	25981.8	9653.37	30999.4	9057.73	6088.84	7751.06	9871.34	3645.04	5887.3	26351.5	27868.7	10572.2	29412	12394.1	7603.63	7050.22	22824.2	21319.7	3.00175	3.02398	0.00835854	0.00454783	0.934082	(2R,3S,4S,5R)-2-(hydroxymethyl)-6-(1,2,4-trihydroxypentan-3-yloxy)oxane-3,4,5-triol	0.0750262	C11H22O9	[M - H]-	InChI=1S/C11H22O9/c1-4(14)10(5(15)2-12)20-11-9(18)8(17)7(16)6(3-13)19-11/h4-18H,2-3H2,1H3	CC(C(C(CO)O)OC1C(C(C(C(O1)CO)O)O)O)O
1286	330.048	5.34918		37147.6	30665	14354.3	32278.9	37527.7	27741.3	7868.65	24521.3	34347.3	1	1	1	1	1	1	1	1	1	1	1	30394.7	1	23619.6	1	0.777097	1	0.358184	#DIV/0!	4.23377e-05	Ambcb5219521	0.148052	C13H9N5O6	[M - H]-	InChI=1S/C13H9N5O6/c19-12(8-1-3-14-4-2-8)15-16-13(20)9-5-10(17(21)22)7-11(6-9)18(23)24/h1-7H,(H,15,19)(H,16,20)	C1=CN=CC=C1C(=O)NNC(=O)C2=CC(=CC(=C2)[N+](=O)[O-])[N+](=O)[O-]
1291	237.098	5.39212	6	2375.02	1480.77	2131.44	2802.41	1171.01	6497	7106.42	2619.11	8373.24	2482.34	1549.39	2152.16	2803.67	1111.38	1611.53	7344.32	7693.18	2838.97	8067.98	3307.63	1992.13	1951.74	6148.94	5850.41	3.08662	2.99753	0.00820549	0.00537539	0.951451
1292	243.063	5.37089	6	2050.66	1771.89	2323.68	1448.32	1409.9	1607.28	4405.92	1151.07	2613.64	1898.08	1710.9	2279.4	1507.42	1309.3	1564.87	1629.57	4422.09	1112.22	2479.12	1164.61	1800.89	1711.66	2444.48	2161.52	1.35737	1.26282	0.36487	0.455587	0.884246	y-Uridine	0.318514	C9H12N2O6	[M - H]-	InChI=1S/C9H12N2O6/c12-2-4-5(13)6(14)7(17-4)3-1-10-9(16)11-8(3)15/h1,4-7,12-14H,2H2,(H2,10,11,15,16)	C1=C(C(=O)NC(=O)N1)C2C(C(C(O2)CO)O)O
1299	253.093	5.68521		1	1	48.6514	2625.69	307.6	1	1	1	41.6865	1	1	1	1	1	649.277	562.076	70.0757	1	1	1	596.789	109.046	11.1716	127.03	0.0187196	1.16492	0.345351	0.91023	11.3708
1300	444.138	5.66905		362.362	604.782	404.532	495.296	1127.96	1337.22	804.883	1689.18	582.869	417.168	673.321	422.27	515.06	1086.19	580.522	1464.09	703.317	1711.88	542.235	1949.62	598.987	615.755	1103.54	1274.23	1.84234	2.06938	0.104915	0.0403527	1.15468	null	0.970399	C16H31NO9S2	[M - H]-	InChI=1S/C16H31NO9S2/c1-2-3-4-5-6-7-8-9-12(17-26-28(22,23)24)27-16-15(21)14(20)13(19)11(10-18)25-16/h11,13-16,18-21H,2-10H2,1H3,(H,22,23,24)	CCCCCCCCCC(=NOS(=O)(=O)O)SC1C(C(C(C(O1)CO)O)O)O
1301	161.009	5.69292	8	7242.17	6409.52	4855.67	6151.95	5016.27	6221.97	1237.11	6102.22	4434.74	1	1	1	1	1	1	1	1	1	1	1	5935.12	1	4499.01	1	0.758032	1	0.24768	#DIV/0!	0.000222271	null	0.0907436	C5H6O6	[M - H]-	InChI=1S/C5H6O6/c6-1-2(7)3(8)4(9)5(10)11/h1-3,7-8H,(H,10,11)	C(=O)C(C(C(=O)C(=O)O)O)O
1313	315.003	5.69088	8	15438.4	8798.3	7705.17	14119.4	5770.78	11100.1	2005.91	6535.64	7551.84	1	1	1	1	1	1	1	1	1	1	1	10366.4	1	6798.36	1	0.655807	1	0.226374	#DIV/0!	0.000147094
1314	117.018	5.44311	8	14002.7	13507.7	11163.3	11873.9	10877.3	14283.8	23082	13238.1	10394.8	5535.7	7125.39	9116.86	7400.63	6668.48	10366.2	12495.3	17093.5	10731.7	15811.2	8839.03	12285	7702.22	15249.6	12994.1	1.24132	1.68706	0.275551	0.00905247	0.852093	2-hydroxy-3-oxobutanoic acid	0.0972419	C4H6O4	[M - H]-	InChI=1S/C4H6O4/c1-2(5)3(6)4(7)8/h3,6H,1H3,(H,7,8)	CC(=O)C(C(=O)O)O
1315	379.016	5.69743	8	10443.6	9028.31	4876.61	7977.87	5450.95	4820.19	1	6627.65	2671.34	1	1	1	1	1	1	1	1	1	1	1	7555.47	1	3530.04	1	0.467217	1	0.0532279	#DIV/0!	0.000283283	4,4''-methanediylbis(2,6-dinitrophenol)	N/A	C13H8N4O10	[M - H]-	InChI=1S/C13H8N4O10/c18-12-8(14(20)21)2-6(3-9(12)15(22)23)1-7-4-10(16(24)25)13(19)11(5-7)17(26)27/h2-5,18-19H,1H2	C1=C(C=C(C(=C1[N+](=O)[O-])O)[N+](=O)[O-])CC2=CC(=C(C(=C2)[N+](=O)[O-])O)[N+](=O)[O-]
1320	126.986	5.71666	8	6670.96	4410.18	5599.51	7138.68	4247.69	9399.08	9487.09	4543.99	9097.32	5421.45	3869	4584.66	5852.4	2705.1	3675.76	8377.93	8987.77	4019.66	7397.43	5014.36	5613.41	4351.4	8131.87	6759.43	1.44865	1.55339	0.0822366	0.0420889	0.831227	bmse000848	0.107605	C5H4O2S	[M - H]-	InChI=1S/C5H4O2S/c6-5(7)4-2-1-3-8-4/h1-3H,(H,6,7)	C1=CSC(=C1)C(=O)O
1323	124.991	5.71686	8	152901	105335	127812	164091	96523.5	215119	213057	105855	209640	124820	91459.8	108548	132542	64387.6	87092.2	194740	206858	95888.4	174282	114290	129332	101475	185918	157211	1.43752	1.54926	0.0808336	0.0385517	0.845596	bmse000242	0.417917	C2H6O4S	[M - H]-	InChI=1S/C2H6O4S/c3-1-2-7(4,5)6/h3H,1-2H2,(H,4,5,6)	C(CS(=O)(=O)O)O
1324	87.0077	5.79831	132	22295.3	24047.9	24886.3	36223.5	33286.9	28000	41524.6	29052.2	24702.5	41604.3	44676.5	46413.3	21100.1	35073.7	51711.5	35489.8	46119.6	60427.1	34848.5	24682.5	28148	40096.6	30819.8	40313.5	1.09492	1.00541	0.57221	0.977044	1.30804
1326	305.056	5.74962	8	3464.95	2557.8	2194.59	5040.36	3263.26	2737.66	2729.96	2634.19	4476.12	3336.2	2270.57	1819.9	3739.94	1558.87	2288.66	2174.16	1562.82	1846.41	2114.98	2294.94	3304.19	2502.36	3144.48	1998.66	0.951665	0.798712	0.821136	0.245108	0.757328	null	0.111212	C8H18N2O6S	[M + Cl]-	InChI=1S/C8H18N2O6S/c9-7(8(13)14)5-17(15,16)10-2-1-6(3-11)4-12/h6-7,10-12H,1-5,9H2,(H,13,14)	C(CNS(=O)(=O)CC(C(=O)O)N)C(CO)CO
1329	267.073	5.76764	132	11247.5	12016.9	9629.33	12769.6	11462.6	6107.7	10910.5	10685.1	10905.4	8038.69	8376.42	10065.3	8007.36	9677.53	15546.1	5510.17	9332.57	7599.39	9422.95	5769.66	11425.2	9951.9	9652.17	7526.95	0.844815	0.756332	0.181339	0.140714	0.871049	Cpp-phosphate	0.17492	C8H17N2O6P	[M - H]-	InChI=1S/C8H17N2O6P/c11-8(12)7-6-10(4-2-9-7)3-1-5-16-17(13,14)15/h7,9H,1-6H2,(H,11,12)(H2,13,14,15)	C1CN(CC(N1)C(=O)O)CCCOP(=O)(O)O
1332	346.101	6.59456		24638	28732.4	35390.2	21847.8	22738.9	53191.6	60705.6	34695.6	48090.6	27791.8	30568.7	36553.5	23605.9	21133.2	30149	23492.9	78125.1	43381.3	53910.3	25696.3	26669.4	28300.4	49170.9	44921.2	1.84372	1.5873	0.00494589	0.110537	0.913573	null	N/A	C11H17N5O8	[M - H]-	InChI=1S/C11H17N5O8/c12-4(2-17)8-15-9(24-16-8)5(1-7(19)20)13-11(23)14-6(3-18)10(21)22/h4-6,17-18H,1-3,12H2,(H,19,20)(H,21,22)(H2,13,14,23)	C(C(C1=NC(=NO1)C(CO)N)NC(=O)NC(CO)C(=O)O)C(=O)O
1333	430.122	5.87209		861.401	1171.83	987.237	1262.21	1925.25	1154.45	816.55	1730.84	723.209	818.238	964.288	889.511	976.259	1512.69	951.991	1110.77	765.384	1450.53	503.876	1194.25	1241.59	1018.83	1106.26	1004.96	0.891009	0.986389	0.654551	0.9427	0.908429	[3,4-diacetyloxy-1-[(2-amino-5-nitro-4-oxo-1H-pyrimidin-6-yl)amino]-5-hydroxypentan-2-yl] acetate	N/A	C15H21N5O10	[M - H]-	InChI=1S/C15H21N5O10/c1-6(22)28-9(12(30-8(3)24)10(5-21)29-7(2)23)4-17-13-11(20(26)27)14(25)19-15(16)18-13/h9-10,12,21H,4-5H2,1-3H3,(H4,16,17,18,19,25)	CC(=O)OC(CNC1=C(C(=O)NC(=N1)N)[N+](=O)[O-])C(C(CO)OC(=O)C)OC(=O)C
1334	478.105	5.93061	85	5835.04	9430.63	6031.86	7709.32	6795.51	12600.2	17110	14321.8	8677.46	6905.63	9637.22	6713.94	7586.86	6787.17	6975.33	13442	18274	15316.9	9908.35	12357.7	7160.47	7434.36	13177.3	13859.8	1.84029	1.86429	0.00999524	0.00112676	1.05179
1335	75.0076	5.96829	129	3467.69	12116.3	14192.9	3281.41	11071.8	13033.6	10084.8	7396.06	18878.3	15566.3	13046.8	9142.17	17858.8	9731.78	10153	36055.4	23441.2	19031	37832.3	22544.3	8826.04	12583.2	12348.2	27780.8	1.39907	2.20778	0.330979	0.0031319	2.24979
1351	476.11	5.93306	85	51928.7	84427.2	53016.2	67470.8	58772.6	111245	148881	124649	75794.5	58938	84260.4	58554.6	66157.1	60321	61436.8	116264	158644	128471	88142.9	110595	63123.1	64944.7	115142	120423	1.82409	1.85425	0.0105137	0.000866083	1.04586	8-methylthiooctyl glucosinolate	0.940301	C16H31NO9S3	[M - H]-	InChI=1S/C16H31NO9S3/c1-27-9-7-5-3-2-4-6-8-12(17-26-29(22,23)24)28-16-15(21)14(20)13(19)11(10-18)25-16/h11,13-16,18-21H,2-10H2,1H3,(H,22,23,24)	CSCCCCCCCCC(=NOS(=O)(=O)O)SC1C(C(C(C(O1)CO)O)O)O
1358	103.003	5.97281	129	7442.55	7295.6	4743.28	7652.48	7649.96	27922.3	17554.3	17834.3	46981.6	41749.1	35313.8	21229.8	51249.8	25186.6	26689.9	74169.2	42191.7	45730.5	78344.4	51369.8	6956.77	33569.8	27573.1	58361.1	3.96349	1.7385	0.0117361	0.0170819	2.11659	OH-pyruvate	0.116625	C3H4O4	[M - H]-	InChI=1S/C3H4O4/c4-1-2(5)3(6)7/h4H,1H2,(H,6,7)	C(C(=O)C(=O)O)O
1362	283.068	5.94743	129	16324.1	14680.4	7442.87	18227.9	15384.2	47697.7	27582	39289.8	88035.1	101930	83385.3	37841.1	119317	57734.2	63432.8	111478	51881.7	95205.8	124002	101787	14411.9	77273.4	50651.2	96870.9	3.51454	1.25361	0.0174919	0.292508	1.91251	null	0.114817	C9H16O10	[M - H]-	InChI=1S/C9H16O10/c10-1-2(11)3(12)4(13)5(14)6(15)7(16)8(17)9(18)19/h2-7,10-16H,1H2,(H,18,19)	C(C(C(C(C(C(C(C(=O)C(=O)O)O)O)O)O)O)O)O
1369	179.038	5.93677		3152.71	2149.51	5052.23	3705.51	1069.27	3882.32	2378.78	1478.92	2374.93	3173.81	1392.06	4501.13	3512.82	1125.17	1888.28	3919.95	2254.43	2523.92	2548.4	3257.71	3025.85	2598.88	2528.74	2900.88	0.835714	1.1162	0.591504	0.659216	1.14716	null	0.0813121	C6H12O4S	[M - H]-	InChI=1S/C6H12O4S/c1-11-3-5(9)6(10)4(8)2-7/h4-5,7-9H,2-3H2,1H3	CSCC(C(=O)C(CO)O)O
1372	227.055	5.99456		8071.63	9399.56	9001.09	7657.18	7923.27	8951.44	9993.83	11691.1	10165.6	7140.3	7602.22	7025.1	7644.76	6904.4	10267.8	4603.25	6879.39	10508.2	5959.23	6543.77	8410.55	7764.09	10200.5	6898.77	1.21282	0.888549	0.0241719	0.433041	0.923137	null	0.105798	C5H12N4O4	[M + Cl]-	InChI=1S/C5H12N4O4/c10-4-3-7-5(11)6-1-2-8-9(12)13/h8,10H,1-4H2,(H2,6,7,11)	C(CN[N+](=O)[O-])NC(=O)NCCO
1373	359.121	6.03214		7911.14	8407.44	3869.15	9763.08	8192.17	2908.96	2567.29	8327.37	3129.52	4782.17	6070.66	2800.69	4939.84	4409.67	7726.74	1616.98	949.087	4720.42	2325.66	2740.58	7628.6	5121.63	4233.29	2470.55	0.554923	0.482375	0.0782089	0.0205502	0.671372	null	0.0937062	C12H24O12	[M - H]-	InChI=1S/C12H24O12/c13-1-3(15)5(16)7(18)9(20)11(22)24-12-10(21)8(19)6(17)4(2-14)23-12/h3-22H,1-2H2	C(C1C(C(C(C(O1)OC(C(C(C(C(CO)O)O)O)O)O)O)O)O)O
1374	366.11	6.03808	80	7170.8	7843.47	4758.09	8072.51	7785.2	4100.23	4003.47	8407.16	6639.37	6542.81	6273.97	3604.01	6037.38	4917.69	7740.67	2505.41	1951.68	4728.35	3434.4	2797.25	7126.01	5852.76	5787.56	3083.42	0.812174	0.526831	0.287918	0.00595459	0.821323	null	0.124367	C13H21N3O7	[M + Cl]-	InChI=1S/C13H21N3O7/c1-6-4-16(12(19)15-10(6)14)11-13(20,23-7(2)21-3)9(18)8(5-17)22-11/h4,7-9,11,17-18,20H,5H2,1-3H3,(H2,14,15,19)	CC1=CN(C(=O)N=C1N)C2C(C(C(O2)CO)O)(O)OC(C)OC
1375	367.106	6.048	93	29016.3	31573.1	19693.2	32872	31822.6	17228.3	16196.8	33688.6	27483.8	26308.5	25472.2	15350.4	25028	20105.7	31554.9	11959.2	9684.77	25056.8	12999.6	14584.9	28995.4	23970	23649.4	14857.1	0.815625	0.61982	0.282781	0.0280863	0.826681	null	N/A	C14H22NO8	[M + Cl]-	InChI=1S/C14H22NO8/c16-3-5-1-7(11(20)13(22)9(5)18)15-8-2-6(4-17)10(19)14(23)12(8)21/h1-2,7-14,16-23H,3-4H2	C1=C(C(C(C(C1[N]C2C=C(C(C(C2O)O)O)CO)O)O)O)CO
1378	310.152	6.08836	135	1	1	1	1	1	1	1	1	1	5185.12	5120.94	4759.27	3841.75	2942.52	5632.95	5504.29	6688.57	7351.87	4925.78	3337.55	1	4580.43	1	5561.61	1	1.21421	#DIV/0!	0.238931	5561.61	null	0.108734	C12H25N3O4	[M + Cl]-	InChI=1S/C12H25N3O4/c1-14(2)8-10-19-9-6-13-12(18)15(3)7-4-5-11(16)17/h4-10H2,1-3H3,(H,13,18)(H,16,17)	CN(C)CCOCCNC(=O)N(C)CCCC(=O)O
1383	416.107	6.10248		5897.54	7789.41	6534.62	7644.97	7906.97	3122.31	2328.55	5562.29	2263.48	5572.23	6469.04	6155.9	7134.1	7455.14	6808.41	2410.57	1706.31	5424.44	1773.15	3724.8	7154.7	6599.14	3319.16	3007.86	0.463913	0.455795	0.00219717	0.000661471	0.92235
1384	286.107	6.07169	135	1	1	1	1	1	1	1	1	1	2213.76	3575.12	3784.17	2336.48	3235.03	3795.25	1815.9	3959.15	6099.92	1668.91	3235.5	1	3156.63	1	3355.88	1	1.06312	#DIV/0!	0.808678	3355.88	null	0.0646214	C10H21NO6	[M + Cl]-	InChI=1S/C10H21NO6/c1-2-17-4-3-11-5-7(13)9(15)10(16)8(14)6-12/h2,7-16H,1,3-6H2	C=COCCNCC(C(C(C(CO)O)O)O)O
1386	189.004	5.69479	8	28367	26097.8	18579.6	25087.4	20123.5	22190.3	4197.42	23901.1	16115.4	1	1	1	1	1	1	1	1	1	1	1	23651	1	16601.1	1	0.701917	1	0.156587	#DIV/0!	6.02371e-05
1389	119.034	6.12655	80	45759	48062.4	43527.4	44338.6	43292.4	68530.4	73154.6	58205.6	70149.1	37037.3	41886.7	41263.7	38306.4	34774.9	51808.8	55677.4	67650.5	56077.5	64478.9	24569.6	44995.9	40846.3	67509.9	53690.8	1.50036	1.31446	0.000142754	0.117113	0.795302	3-Deoxytetronate	0.0965307	C4H8O4	[M - H]-	InChI=1S/C4H8O4/c5-2-1-3(6)4(7)8/h3,5-6H,1-2H2,(H,7,8)	C(CO)C(C(=O)O)O
1390	231.172	6.20848	73	1	1	1	1	1	1	1	1	1	3480.93	3299.1	3550.4	2627.97	2966.42	3117.51	17111	10846.6	5725.4	15149.4	2617.45	1	3173.72	1	10290	1	3.24224	#DIV/0!	0.0184315	10290	null	0.0718574	C11H24N2O3	[M - H]-	InChI=1S/C11H24N2O3/c1-3-16-9-5-7-13-11(14)10(12)6-4-8-15-2/h10H,3-9,12H2,1-2H3,(H,13,14)	CCOCCCNC(=O)C(CCCOC)N
1395	464.089	6.16346	103	1954.76	2374.11	1631.77	2111.04	1385.23	2512.62	4601.19	3395.61	1285.7	2615.25	2752.83	2005.42	2698.19	1969.38	1935.15	2889.82	4886.24	4527.77	1452.71	2902.96	1891.38	2329.37	2948.78	3331.9	1.55906	1.43039	0.145769	0.123493	1.12993
1398	462.095	6.16423	103	18028.7	22110.7	14413.1	18968	12679.3	22307	42727.3	31085.4	11193.7	24089.8	24576.2	18678.4	24782.6	17168.9	17588.6	25802.7	47752.9	40201.8	16173.1	26475.8	17240	21147.4	26828.4	31281.3	1.55617	1.4792	0.164039	0.0903226	1.16598	7-methylthioheptyl glucosinolate	0.659634	C15H29NO9S3	[M - H]-	InChI=1S/C15H29NO9S3/c1-26-8-6-4-2-3-5-7-11(16-25-28(21,22)23)27-15-14(20)13(19)12(18)10(9-17)24-15/h10,12-15,17-20H,2-9H2,1H3,(H,21,22,23)	CSCCCCCCCC(=NOS(=O)(=O)O)SC1C(C(C(C(O1)CO)O)O)O
1403	307.066	6.0561	93	8498.91	9801.27	7015.46	8679.57	8386.32	8118.52	7149.39	10627.6	11165.5	7105.88	7993.87	5923.27	7494.78	6103.1	9308.17	6828.61	5624.69	8963.13	8276.35	5880.96	8476.3	7321.51	9265.27	7114.75	1.09308	0.971759	0.450992	0.806594	0.767894	3-[[(2R)-2-hydroxy-2-phenylethyl]-methylamino]propane-1-sulfonic acid	N/A	C12H18NO4S	[M + Cl]-	InChI=1S/C12H18NO4S/c1-13(8-5-9-18(15,16)17)10-12(14)11-6-3-2-4-7-11/h2-4,6-7,10,12,14H,5,8-9H2,1H3,(H,15,16,17)	CN(CCCS(=O)(=O)O)[CH]C(C1=CC=CC=C1)O
1412	198.09	6.18068		415.057	474.73	403.914	436.993	470.227	8078.54	5022.5	478.087	14818.4	60.2039	78.5179	136.559	84.7244	225.427	50.8034	3717.85	3454.99	388.991	12660.3	1230.76	440.184	106.039	7099.38	4290.57	16.1282	40.4621	0.0398621	0.0630998	0.604359	6-amino-1-(3-methoxypropyl)pyrimidine-2,4-dione	0.0775602	C8H13N3O3	[M - H]-	InChI=1S/C8H13N3O3/c1-14-4-2-3-11-6(9)5-7(12)10-8(11)13/h5H,2-4,9H2,1H3,(H,10,12,13)	COCCCN1C(=CC(=O)NC1=O)N
1413	222.135	6.17963		4314.93	4964.78	4281.71	4856.79	5340.97	72743.9	44983.6	6114.4	186052	2922.53	2913.39	3022.46	2983.06	2725.38	1961.37	53288.6	38903.5	5200.87	154741	13794.1	4751.84	2754.7	77473.5	53185.7	16.3039	19.3073	0.0696155	0.0668209	0.686501
1415	402.091	6.52551		5922.93	7466.32	6564.16	7528.99	8844.55	4688.58	3951.9	5884.85	3653.94	4811.46	5886.13	5498.15	6682.73	7412.31	5387.77	4416.47	3523.8	5407.3	3613.03	5428.8	7265.39	5946.43	4544.82	4477.88	0.625543	0.753037	0.00647869	0.029486	0.818459	null	0.140201	C13H25NO9S2	[M - H]-	InChI=1S/C13H25NO9S2/c1-7(2)4-3-5-9(14-23-25(19,20)21)24-13-12(18)11(17)10(16)8(6-15)22-13/h7-8,10-13,15-18H,3-6H2,1-2H3,(H,19,20,21)	CC(C)CCCC(=NOS(=O)(=O)O)SC1C(C(C(C(O1)CO)O)O)O
1417	291.193	6.2104	73	1	1	1	1	1	1	1	1	1	1358.04	1419.37	2817.81	952.16	1195.17	2555.19	6891.73	4553.46	2274.69	6068.68	1932.29	1	1716.29	1	4344.17	1	2.53114	#DIV/0!	0.0228906	4344.17	4,4-bis(tert-butylperoxy)pentanehydrazide	0.14659	C13H28N2O5	[M - H]-	InChI=1S/C13H28N2O5/c1-11(2,3)17-19-13(7,9-8-10(16)15-14)20-18-12(4,5)6/h8-9,14H2,1-7H3,(H,15,16)	CC(C)(C)OOC(C)(CCC(=O)NN)OOC(C)(C)C
1418	338.089	6.40683		293.598	196.9	123.36	240.024	304.447	2696.99	2240.31	593.889	2001.2	281.342	211.26	124.101	261.752	296.287	209.013	2813.24	2392.48	687.86	2091.07	975.919	231.666	230.626	1883.1	1792.11	8.12851	7.77066	0.00440853	0.00231807	0.951684	1-(6-hydroxyindol-3-ylcarbonyl)-D-glucose	0.193163	C15H17NO8	[M - H]-	InChI=1S/C15H17NO8/c17-5-10-11(19)12(20)13(21)15(23-10)24-14(22)8-4-16-9-3-6(18)1-2-7(8)9/h1-4,10-13,15-21H,5H2	C1=CC2=C(C=C1O)NC=C2C(=O)OC3C(C(C(C(O3)CO)O)O)O
1424	397.148	6.52461		1	1	1	1	1	1	1	1	1	1638.25	717.612	320.703	1218.26	270.955	529.222	386.736	299.28	1112.94	448.187	1768.24	1	782.5	1	803.075	1	1.02629	#DIV/0!	0.954702	803.075	null	0.141007	C14H26N2O11	[M - H]-	InChI=1S/C14H26N2O11/c1-4(19)16-7-12(9(21)6(3-18)24-13(7)27-15)26-14-11(23)10(22)8(20)5(2-17)25-14/h5-14,17-18,20-23H,2-3,15H2,1H3,(H,16,19)	CC(=O)NC1C(C(C(OC1ON)CO)O)OC2C(C(C(C(O2)CO)O)O)O
1425	253.06	6.53643	64	1	1	1	1	1	1	1	1	1	746.161	571.03	739.289	923.093	310.156	663.109	816.591	1624.21	1305.69	1455.76	2493.28	1	658.806	1	1539.11	1	2.3362	#DIV/0!	0.00878658	1539.11	Alanylglutamate	0.117788	C8H14N2O5	[M + Cl]-	InChI=1S/C8H14N2O5/c1-4(9)7(13)10-5(8(14)15)2-3-6(11)12/h4-5H,2-3,9H2,1H3,(H,10,13)(H,11,12)(H,14,15)	CC(C(=O)NC(CCC(=O)O)C(=O)O)N
1427	217.083	6.53465	64	1	1	1	1	1	1	1	1	1	31859.9	21078.2	25732.6	31615.4	11118.9	19231.9	32152.3	55790.4	44808.6	46253.2	77249.7	1	23439.5	1	51250.8	1	2.18652	#DIV/0!	0.00554039	51250.8	Glycine, N-[2-(acetylamino)ethyl]-N-(carboxymethyl)-	0.145739	C8H14N2O5	[M - H]-	InChI=1S/C8H14N2O5/c1-6(11)9-2-3-10(4-7(12)13)5-8(14)15/h2-5H2,1H3,(H,9,11)(H,12,13)(H,14,15)	CC(=O)NCCN(CC(=O)O)CC(=O)O
1429	173.093	6.53346	64	1	1	1	1	1	1	1	1	1	2099.61	1341.52	1618.37	2027.01	651.638	1168.33	1953.76	3470.62	2862.5	2918.58	5115.24	1	1484.41	1	3264.14	1	2.19894	#DIV/0!	0.00866841	3264.14	n5-acetyl-l-ornithine	0.0810476	C7H14N2O3	[M - H]-	InChI=1S/C7H14N2O3/c1-5(10)9-4-2-3-6(8)7(11)12/h6H,2-4,8H2,1H3,(H,9,10)(H,11,12)	CC(=O)NCCCC(C(=O)O)N
1431	174.077	6.56701	64	1	1	1	1	1	1	1	1	1	5341.61	5463.51	7343.35	5869.15	6134.13	8009.28	11718.4	15654.3	9219.36	12377.3	9583.92	1	6360.17	1	11710.7	1	1.84125	#DIV/0!	0.00120804	11710.7	4,4-dimethylglutamic acid	0.0941344	C7H13NO4	[M - H]-	InChI=1S/C7H13NO4/c1-7(2,6(11)12)3-4(8)5(9)10/h4H,3,8H2,1-2H3,(H,9,10)(H,11,12)	CC(C)(CC(C(=O)O)N)C(=O)O
1432	130.087	6.57433	64	1	1	1	1	1	1	1	1	1	12446.1	12775.4	17337.6	13685.8	14560.8	18503.4	27772.6	38315.1	21892.8	28817.4	22111.3	1	14884.8	1	27781.9	1	1.86645	#DIV/0!	0.00169503	27781.9	4-methylamino-pentanoic acid	0.0921495	C6H13NO2	[M - H]-	InChI=1S/C6H13NO2/c1-5(7-2)3-4-6(8)9/h5,7H,3-4H2,1-2H3,(H,8,9)	CC(CCC(=O)O)NC
1434	494.081	6.80177		3660.31	2512.64	1618.64	1929.54	1682.12	1863.4	3912.08	2512.34	2245.79	1430.05	1368.44	680.733	708.05	749.697	849.772	503.658	1496.72	1418.17	995.824	866.06	2280.65	964.457	2633.4	1056.09	1.15467	1.09501	0.563605	0.694849	0.401035	S-[2-[2-acetylsulfanylethoxy-[[(2S,5R)-5-(4-amino-2-oxopyrimidin-1-yl)oxolan-2-yl]methoxy]phosphoryl]oxyethyl] ethanethioate	N/A	C17H26N3O8PS2	[M - H]-	InChI=1S/C17H26N3O8PS2/c1-12(21)30-9-7-25-29(24,26-8-10-31-13(2)22)27-11-14-3-4-16(28-14)20-6-5-15(18)19-17(20)23/h5-6,14,16H,3-4,7-11H2,1-2H3,(H2,18,19,23)	CC(=O)SCCOP(=O)(OCCSC(=O)C)OCC1CCC(O1)N2C=CC(=NC2=O)N
1441	322.056	7.06503		7442.39	8364.24	30649	12489.8	12677.2	52271.5	60535.3	30911.8	45769.1	5757.97	7118.47	19606.5	13298.5	6934.46	10730.9	10694.1	15945.6	25206.2	10709.5	6632.91	14324.5	10574.5	47371.9	13837.7	3.30705	1.30859	0.00268534	0.405173	0.292107
1444	266.125	6.63433	130	1	1	1	1	1	1	1	1	958.45	1447.15	1265.36	1266.67	1209.5	642.574	988.95	4360.34	1855.5	1265.53	4446.65	1476.59	1	1136.7	240.362	2680.92	240.362	2.35851	0.292352	0.04233	11.1537	4-[[(2S,3R,4R,5R)-2,3,4,5,6-pentahydroxyhexyl]amino]butanoic acid	0.0956834	C10H21NO7	[M - H]-	InChI=1S/C10H21NO7/c12-5-7(14)10(18)9(17)6(13)4-11-3-1-2-8(15)16/h6-7,9-14,17-18H,1-5H2,(H,15,16)	C(CC(=O)O)CNCC(C(C(C(CO)O)O)O)O
1449	150.042	6.69711		365.057	414.291	744.83	790.051	334.764	1661.67	2561.02	3263.81	1388.22	762.411	816.05	1153.58	1267.35	654.591	1108.45	2590.9	3951.77	4383.61	2463.76	2420.06	529.799	960.406	2218.68	3162.02	4.18778	3.29238	0.0035755	0.000332201	1.42518	Dew Pearl	0.307684	C5H5N5O	[M - H]-	InChI=1S/C5H5N5O/c6-5-9-3-2(4(11)10-5)7-1-8-3/h1H,(H4,6,7,8,9,10,11)	C1=NC2=C(N1)NC(=N)N=C2O
1451	302.102	6.69236	130	1	1	1	1	1	1	1	1	1	975.209	963.911	970.014	1033.32	542.691	884.551	3040.35	1405.85	900.486	3608.44	1318	1	894.949	1	2054.63	1	2.2958	#DIV/0!	0.0414222	2054.63
1454	479.06	7.00045	108	258.396	1353.38	723.971	619.278	331.387	4799.41	4324.64	859.573	634.568	261.218	1127.04	657	630.631	260.463	620.15	3938.77	3218.18	356.537	434.446	1133.27	657.282	592.751	2654.55	1816.24	4.03867	3.06409	0.085087	0.107359	0.6842
1455	434.063	6.94848	108	6145.35	10153.2	7701.17	5601.95	5729.39	5340.8	7782.45	4781.18	2905.4	7898.28	10651.9	8485.33	7421.67	6183.47	8374.48	5638.96	7056.32	5837.02	4075.81	4982.54	7066.21	8169.19	5202.46	5518.13	0.736244	0.675481	0.198903	0.00906166	1.15609	Glucoberteroin	0.394937	C13H25NO9S3	[M - H]-	InChI=1S/C13H25NO9S3/c1-24-6-4-2-3-5-9(14-23-26(19,20)21)25-13-12(18)11(17)10(16)8(7-15)22-13/h8,10-13,15-18H,2-7H2,1H3,(H,19,20,21)	CSCCCCCC(=NOS(=O)(=O)O)SC1C(C(C(C(O1)CO)O)O)O
1456	218.104	6.67724		4971.73	4899.54	4988.39	5589.24	6378.77	15279.7	13977.1	8097.52	15267.4	2371.5	2671.2	2873.58	3024.44	3876.03	3928.65	8057.41	8846.63	5469.16	9708.12	6539.76	5365.53	3124.24	13155.4	7724.22	2.45184	2.47235	0.00145819	0.000174246	0.587151	vitamin B5	0.376673	C9H17NO5	[M - H]-	InChI=1S/C9H17NO5/c1-9(2,5-11)7(14)8(15)10-4-3-6(12)13/h7,11,14H,3-5H2,1-2H3,(H,10,15)(H,12,13)	CC(C)(CO)C(C(=O)NCCC(=O)O)O
1459	190.035	6.77341		1	214.972	1	331.947	332.959	5068.8	5970.34	2673.38	10071.7	102.622	1	1	105.098	1	1	365.12	176.888	28.3694	143.86	184.482	176.376	35.2866	5946.07	179.744	33.7125	5.09381	0.00377392	0.0262937	0.030229
1463	629.13	6.78767		777.121	1000.02	904.842	974.673	1549.43	3267.78	1807.88	1239.21	2444.15	668.002	1121.11	1025.37	1010.73	903.611	1388.84	2764.3	1904.12	1848.15	4888.01	1236.27	1041.22	1019.61	2189.76	2528.17	2.10307	2.47955	0.0267614	0.0299774	1.15454
1464	269.055	6.77629		67.4497	121.494	157.921	187.454	257.769	166.568	2916.3	273.565	314.228	55.1908	137.867	164.468	126.061	148.172	222.383	131.855	3904.53	392.699	337.44	763.544	158.417	142.357	917.664	1106.01	5.7927	7.7693	0.236828	0.165618	1.20525
1468	388.075	6.95306	108	1210.75	1943.37	1580.3	1441.82	1971.13	898.572	1158.45	1262.28	796.531	1169.93	1570.32	1363.92	1520.9	1506.66	1155.17	887.665	830.255	1152.51	732.262	1195.23	1629.47	1381.15	1028.96	959.586	0.631466	0.694773	0.0164735	0.00559518	0.847605	1-S-[N-(sulfonatooxy)hexanimidoyl]-1-thio-beta-D-glucopyranose	0.157043	C12H23NO9S2	[M - H]-	InChI=1S/C12H23NO9S2/c1-2-3-4-5-8(13-22-24(18,19)20)23-12-11(17)10(16)9(15)7(6-14)21-12/h7,9-12,14-17H,2-6H2,1H3,(H,18,19,20)	CCCCCC(=NOS(=O)(=O)O)SC1C(C(C(C(O1)CO)O)O)O
1472	233.078	6.78651		111.402	160.175	137.252	221.351	231.151	203.71	4040.68	307.198	355.671	141.823	181.183	219.553	152.642	163.506	179.78	252.545	5303.61	414.251	345.024	918.2	172.266	173.081	1226.81	1446.73	7.12163	8.35865	0.241766	0.180232	1.17925	Serinyl-Glutamate	0.120768	C8H14N2O6	[M - H]-	InChI=1S/C8H14N2O6/c9-4(3-11)7(14)10-5(8(15)16)1-2-6(12)13/h4-5,11H,1-3,9H2,(H,10,14)(H,12,13)(H,15,16)	C(CC(=O)O)C(C(=O)O)NC(=O)C(CO)N
1479	788.21	6.79969		4495.61	5105.79	3886.65	3789.87	3966.6	11807.9	6415.76	7874.59	13367.5	4643.49	5546.93	4920.82	4754.81	4848.3	4231.98	5673.43	6361.39	9034.52	17379.1	8081.5	4248.91	4824.39	9866.44	9306	2.32211	1.92895	0.00629292	0.0435534	0.943197
1480	477.066	6.94125	108	5345.12	20457	12775.6	10838.4	6257.28	74429.6	65180.2	8158.1	11166	5039.71	16409	10385.2	10297.7	4795.68	10615.7	57584	48089.5	7062.55	9856.24	17022.3	11134.7	9590.49	39733.5	27922.9	3.56844	2.91152	0.110426	0.0883421	0.702755	4-Moimg	0.389171	C17H22N2O10S2	[M - H]-	InChI=1S/C17H22N2O10S2/c1-27-10-4-2-3-9-13(10)8(6-18-9)5-12(19-29-31(24,25)26)30-17-16(23)15(22)14(21)11(7-20)28-17/h2-4,6,11,14-18,20-23H,5,7H2,1H3,(H,24,25,26)	COC1=CC=CC2=C1C(=CN2)CC(=NOS(=O)(=O)O)SC3C(C(C(C(O3)CO)O)O)O
1481	480.065	6.94755	108	670.971	930.589	777	1321.33	880.164	3557.5	3523.11	1267.83	2086	689.986	855.781	605.983	1371.59	679.147	1643.79	3081	2843.1	1256.81	2247.94	1044.39	916.011	974.379	2608.61	2094.65	2.84779	2.14973	0.0128339	0.0251596	0.802975
1484	194.042	6.91182		4799.27	4635.02	8647.56	4371.67	1	1	1	1	1	7913.59	3374.6	6105.03	4294.98	3675.22	6386.75	3565.72	12988.1	1	11403.4	1	4490.9	5291.69	1	5591.85	0.000222672	1.05672	0.0233432	0.911985	5591.85
1486	428.135	6.83037		981.758	792.629	807.157	667.156	501.266	1558.37	19557.1	1380.92	1182.31	995.838	785.477	1062.51	965.292	596.73	643.739	1515.49	17387.4	1415.5	1432.62	3169.33	749.993	841.598	5919.67	4984.08	7.89296	5.92216	0.236625	0.175419	0.841952
1488	448.079	6.67244		4378.99	4405.58	3712.7	4168.92	3029.94	5896.38	8370.36	5898	3628.03	3718.65	4037.71	3397.74	3830.04	3163.35	3474.22	5158.19	6946.58	6185.92	4250.13	4569.68	3939.22	3603.62	5948.19	5422.1	1.50999	1.50463	0.0607505	0.00413465	0.911554	Glucolesquerellin	0.388818	C14H27NO9S3	[M - H]-	InChI=1S/C14H27NO9S3/c1-25-7-5-3-2-4-6-10(15-24-27(20,21)22)26-14-13(19)12(18)11(17)9(8-16)23-14/h9,11-14,16-19H,2-8H2,1H3,(H,20,21,22)	CSCCCCCCC(=NOS(=O)(=O)O)SC1C(C(C(C(O1)CO)O)O)O
1500	93.9708	6.92531	30	2048.87	1705.27	2162.89	1981.78	1443.21	3996.05	3379.8	1890.22	3214.94	1893.76	1622.46	2293.74	2103.06	1426.91	1911.15	3700.68	4093	2182.81	3204.35	2041.39	1868.4	1875.18	3120.25	3044.45	1.67001	1.62355	0.0197437	0.0156367	0.975706
1504	584.164	6.93148	30	2526.3	1972.66	2594.08	2531.21	1778.99	4757.47	4141.62	2151.47	3695.15	2379.12	1935.5	2626.67	2772.21	1676.5	1932.82	4385.28	4543.63	2461.5	4179.11	2462.58	2280.65	2220.47	3686.43	3606.42	1.6164	1.62417	0.0315146	0.0159975	0.978297
1510	391.102	6.92727	30	20178.7	15936.8	21435.2	20568.2	13949.8	38343.2	33804.5	17581.9	30107.6	19108.3	16298	22416.7	21167.2	12829.5	16883.6	36096.7	36374.6	19355.6	33366.4	18938.6	18413.7	18117.2	29959.3	28826.4	1.62701	1.59111	0.0299696	0.0234664	0.962185
1518	293.975	6.92951	30	4214.78	3473.86	4588.59	3786.9	2875.86	6256.38	7606.9	3958.07	6097.49	4336.14	3867.62	5175.73	4374.76	3022.32	4218.05	8221.75	7974.74	4781.51	7712.16	4316.68	3788	4165.77	5979.71	6601.37	1.57859	1.58467	0.0213686	0.0163081	1.10396	null	0.140485	C8H9NO7S2	[M - H]-	InChI=1S/C8H9NO7S2/c10-9(11)7-2-1-3-8(6-7)17(12,13)4-5-18(14,15)16/h1-3,6H,4-5H2,(H,14,15,16)	C1=CC(=CC(=C1)S(=O)(=O)CCS(=O)(=O)O)[N+](=O)[O-]
1529	779.222	6.92934	30	3329.3	2530.79	3282.98	3337.05	2212.83	5924.18	5660.68	2732.98	4859.46	2789.53	2281.22	3195.05	3214.77	1863.69	2311.21	4933.13	2981.64	2802.54	4791.34	2780.77	2938.59	2609.24	4794.33	3657.88	1.63151	1.40189	0.0310898	0.0695418	0.762961
1530	196.052	6.93026	30	27337.7	23454.8	31565.8	27400.4	20048.6	54255.5	49855.2	26792.7	44434.3	25356	23329.9	30888.7	28121.2	18596.1	25329.3	50140.8	53061.2	29136.6	48311.4	26953.9	25961.5	25270.2	43834.4	41520.8	1.68844	1.64307	0.0169721	0.0143033	0.947218
1533	413.161	6.86764		391.335	76.7332	1	1	1	900.242	225.232	1	1	1809.12	1340.27	1367.87	1687.34	1275.16	963.737	4844.99	3949.26	2030.96	4030.92	2589.45	94.2137	1407.25	281.868	3489.12	2.9918	2.47939	0.3919	0.00197522	12.3785	3-{4-[2-(Beta-D-Glucopyranosyloxy)ethyl]piperazin-1-Yl}propane-1-Sulfonic Acid	N/A	C15H30N2O9S	[M - H]-	InChI=1S/C15H30N2O9S/c18-10-11-12(19)13(20)14(21)15(26-11)25-8-7-17-5-3-16(4-6-17)2-1-9-27(22,23)24/h11-15,18-21H,1-10H2,(H,22,23,24)	C1CN(CCN1CCCS(=O)(=O)O)CCOC2C(C(C(C(O2)CO)O)O)O
1535	194.063	6.92706		1	2789.99	1078.94	1545.6	1106.27	5010.62	2376.43	2522.81	5224.91	682.507	2720.42	2073.39	3542.66	567.049	2369.77	1	4575.65	1	4506.91	1139.2	1304.36	1992.63	3783.69	2044.75	2.90081	1.02616	0.0223069	0.962457	0.540413
1541	79.9554	6.9282	30	37519.8	30597.7	41424.1	37302.9	26709.4	71983.2	63984.7	34816.7	58768.5	34727.3	30440.8	42168	38008.9	24780.9	33577.3	67479.1	69199.7	38727	65147.2	35900.1	34710.8	33950.5	57388.3	55290.6	1.65333	1.62856	0.0208857	0.0158055	0.963448
1542	195.052	6.92779	30	242003	209523	277705	242035	176785	480029	447292	236233	396520	222645	203190	271624	244814	168039	224311	442981	473735	262239	424166	238096	229610	222437	390018	368243	1.69861	1.6555	0.0166401	0.0127049	0.944169
1543	196.045	6.92931	30	163934	144465	182852	165053	123113	318052	306112	162575	269642	151136	139256	185954	167291	113978	152953	300202	321420	178268	289669	161830	155883	151761	264096	250278	1.69419	1.64915	0.0137818	0.0131367	0.947678
1546	404.124	6.97099		2348.27	1596.96	1706.53	1950.3	725.516	1997.88	2165.59	1152.06	2214.41	1639.96	1313.67	1395.82	1763.46	1105.46	1123.82	783.177	1514.43	202.8	2347.93	1444.31	1665.51	1390.37	1882.48	1258.53	1.13027	0.905178	0.579889	0.714241	0.834797
1551	374.113	6.86948		5942.19	5026.24	3254.93	5469.24	3607.36	4277.01	3389.38	5291.1	4163.09	9047.55	8235.37	5292.53	8798.66	5666.82	8375.55	7353.86	5911.53	8933.75	7192.47	6227.03	4659.99	7569.41	4280.15	7123.73	0.918488	0.94112	0.597601	0.626425	1.62434	null	N/A	C12H25NO10S	[M - H]-	InChI=1S/C12H25NO10S/c1-2-7(15)11(19)12(23-24(20,21)22)9(17)4-13-3-8(16)10(18)6(13)5-14/h6-12,14-19H,2-5H2,1H3,(H,20,21,22)	CCC(C(C(C(CN1CC(C(C1CO)O)O)O)OS(=O)(=O)O)O)O
1554	389.095	6.91434		993.6	1927.19	4524.49	1304.42	1098.59	1	1082.58	1	1592.26	2121.87	802.665	1791	1400.94	1231.15	1747.17	1	3285.53	1	2337.35	1	1969.66	1515.8	669.209	1125.18	0.339759	0.742299	0.159154	0.574346	0.769574
1561	389.107	6.93019	30	262280	206190	277518	266664	182775	492054	441665	225347	395441	245337	208117	285128	271113	167045	218386	464220	473025	251446	432885	245773	239085	232521	388627	373470	1.62547	1.60618	0.0300479	0.0208491	0.960998
1567	194.049	6.92846	30	3.66236e+06	3.24911e+06	4.28532e+06	3.81229e+06	2.79166e+06	7.43639e+06	6.98874e+06	3.66368e+06	6.06814e+06	3.40383e+06	3.11333e+06	4.16813e+06	3.74593e+06	2.55662e+06	3.44847e+06	6.75366e+06	7.19937e+06	4.01926e+06	6.52471e+06	3.62392e+06	3.56015e+06	3.40605e+06	6.03924e+06	5.62419e+06	1.69634	1.65123	0.0167084	0.012934	0.931274	bmse000787	0.122932	C6H13NO4S	[M - H]-	InChI=1S/C6H13NO4S/c8-12(9,10)6-3-7-1-4-11-5-2-7/h1-6H2,(H,8,9,10)	C1COCCN1CCS(=O)(=O)O
1586	194.056	6.94382		12254.1	3060.87	11387.5	5999.41	7611.52	13307.7	15776.6	12878.4	19268.1	12021.6	22063.4	11008.8	24013.5	5691.74	3023.02	18675.7	27464.3	7590.23	25785.3	9501.57	8062.67	12970.3	15307.7	17803.4	1.89859	1.37263	0.0168557	0.386536	1.16304
1604	974.28	6.92835	30	1984.68	1325.95	1977.04	1997.29	315.347	3435.29	3291.48	1537.69	2927.17	1200.5	1354.36	1492.54	1919.91	768.585	798.751	3096.29	3039.67	1506.4	2812.17	474.319	1520.06	1255.77	2797.91	2185.77	1.84065	1.74058	0.0472078	0.0995315	0.781216
1606	369.084	7.75432		980.649	1048.83	828.679	1097.68	969.912	3187.36	2012.85	1350.05	6082.04	510.236	483.871	329.857	573.267	399.438	270.494	1913.75	965.639	658.59	2677.52	633.686	985.15	427.86	3158.07	1369.84	3.20568	3.2016	0.0502434	0.0299138	0.433757	null	0.410513	C16H18O10	[M - H]-	InChI=1S/C16H18O10/c17-5-11-13(20)14(21)15(22)16(26-11)25-8-4-10-9(23-6-24-10)3-7(8)1-2-12(18)19/h1-4,11,13-17,20-22H,5-6H2,(H,18,19)	C1OC2=C(O1)C=C(C(=C2)C=CC(=O)O)OC3C(C(C(C(O3)CO)O)O)O
1626	481.136	7.02375		5032.65	5353.74	7295.3	4489.49	4725.74	11909.4	12658.3	7287.27	10770	6175.42	7049.91	8990.87	5486.98	4884.74	7660.76	11332.1	18622.2	10314.5	13497.1	6559.76	5379.38	6708.11	10656.2	12065.2	1.98094	1.79859	0.00300047	0.0209476	1.13222
1627	194.061	6.92639		4363.08	5222.04	3844.81	1911.37	2741.32	10938.6	4567.39	3954.99	5140.01	1449.99	7900.12	2787.02	1959.87	1304.51	1121.46	10836.3	13194.8	2239.93	3612.87	5794.63	3616.52	2753.83	6150.25	7135.7	1.7006	2.59119	0.149642	0.0811033	1.16023
1637	422.06	7.01518		1535.82	2262.45	1453.27	1519.25	1844.64	590.072	1878.03	1151.02	771.754	1803.34	2400.84	1906.99	1977.06	1503.35	1761.6	1254.38	2044.08	1363.56	1017.55	1467.43	1723.09	1892.2	1097.72	1429.4	0.637064	0.755419	0.0781321	0.0498962	1.09814	5-oxo-N-[4-[2-oxo-2-(4-sulfamoylanilino)ethyl]-1,3-thiazol-2-yl]pyrrolidine-2-carboxamide	0.34015	C16H17N5O5S2	[M - H]-	InChI=1S/C16H17N5O5S2/c17-28(25,26)11-3-1-9(2-4-11)18-14(23)7-10-8-27-16(19-10)21-15(24)12-5-6-13(22)20-12/h1-4,8,12H,5-7H2,(H,18,23)(H,20,22)(H2,17,25,26)(H,19,21,24)	C1CC(=O)NC1C(=O)NC2=NC(=CS2)CC(=O)NC3=CC=C(C=C3)S(=O)(=O)N
1649	672.123	6.94506		159.501	544.881	338.548	389.998	118.423	1693.7	1185.82	167.28	164.262	177.748	674.938	470.118	454.894	158.689	314.057	2499.88	2003.74	217.794	413.538	762.645	310.27	375.074	802.765	1179.52	2.58731	3.14476	0.19885	0.0868724	1.46932
1652	422.043	7.27519	19	17076.1	22723.7	17056.8	15862.8	10960.3	10149.5	20033.1	9929.4	7470.73	19278	23879.1	15130.7	17990.8	13254.6	15296.9	10243.4	16621.3	9860.71	7854.69	9511.8	16736	17471.7	11895.7	10818.4	0.710786	0.619196	0.178388	0.0141423	1.04396
1675	899.156	7.27837	19	1361.99	1873.63	1130.7	1292.99	1065.24	331.627	1013.86	534.574	218.284	697.533	873.382	321.176	625.611	345.285	355.84	106.131	153.117	84.5898	38.3009	163.913	1344.91	536.471	524.587	109.21	0.390054	0.203572	0.0079641	0.00289499	0.39889
1676	346.101	7.12647		18370.6	5427.11	29642	3760.51	30032.2	74248.9	11909.8	7388.9	10161.2	15432.6	18066.3	26454.2	17161.2	15970.7	22553.8	33933.9	56425.1	32468.9	40521.1	15108.5	17446.5	19273.1	25927.2	35691.5	1.4861	1.85188	0.602525	0.029081	1.3766
1678	700.271	7.10309		161.963	232.19	279.338	173.09	414.147	856.858	564.668	369.451	836.033	1701.27	940.971	1395.57	1733.68	2161.41	1565.66	1915.26	2486.94	1604.93	2737.05	1774.05	252.146	1583.09	656.752	2103.65	2.60466	1.32882	0.00966554	0.0837603	3.2031
1682	543.187	7.1753	89	361.918	31.4039	85.4402	352.072	189.388	139.162	49.5626	1	86.8654	726.235	472.599	619.085	794.766	786.338	660.109	966.138	976.477	611.143	1151.03	763.716	204.044	676.522	69.1474	893.701	0.338884	1.32102	0.138297	0.0593094	12.9246
1684	514.078	7.30334	91	1352.87	1424.71	819.548	1152.27	1015.87	1	768.526	387.89	317.46	4570.19	6300.29	4486.5	4416.6	3140.45	4075.67	2966.76	4792.96	2829.6	2175.84	2533.52	1153.05	4498.28	368.719	3059.74	0.319776	0.680201	0.00402273	0.0451944	3.90119	null	N/A	C16H21N9O5S3	[M - H]-	InChI=1S/C16H21N9O5S3/c1-24-16(21-22-23-24)32-7-8-6-31-13-10(12(26)25(13)11(8)14(27)28)20-15-17-5-9(19-15)3-4-18-33(2,29)30/h5,10,13,18H,3-4,6-7H2,1-2H3,(H,27,28)(H2,17,19,20)	CN1C(=NN=N1)SCC2=C(N3C(C(C3=O)NC4=NC=C(N4)CCNS(=O)(=O)C)SC2)C(=O)O
1685	541.191	7.17601	89	1091.84	358.341	396.66	1064.25	595.553	630.442	376.847	205.195	593.205	1978.82	1248.36	1648.77	2262.69	2132.31	1816.19	2357.55	2817.54	1626.67	2888.9	2015.31	701.329	1847.86	451.422	2341.19	0.643667	1.26698	0.252312	0.102969	5.18626
1686	593.153	6.78506		5150.02	7359.01	5905.14	7681.67	11734.9	15387	9320.27	12739.2	29219.5	7281.19	10358.6	8488.04	7711.82	10355.7	8920.7	17918.1	11238.8	21153	37452.5	17584.2	7566.14	8852.68	16666.5	21069.3	2.20277	2.37999	0.0592627	0.0139459	1.26417	Kaempferol 3-rhamnoside-7-glucoside	0.131752	C27H30O15	[M - H]-	InChI=1S/C27H30O15/c1-9-17(31)20(34)22(36)26(38-9)42-25-19(33)16-13(30)6-12(39-27-23(37)21(35)18(32)15(8-28)41-27)7-14(16)40-24(25)10-2-4-11(29)5-3-10/h2-7,9,15,17-18,20-23,26-32,34-37H,8H2,1H3	CC1C(C(C(C(O1)OC2=C(OC3=CC(=CC(=C3C2=O)O)OC4C(C(C(C(O4)CO)O)O)O)C5=CC=C(C=C5)O)O)O)O
1688	384.107	7.2991	9	3936.32	2180.54	1977.41	4417.6	3132.27	1693.31	1310.54	1341.81	2051.65	4493.35	3461.07	3606.98	4863.47	3340.72	4560.64	8164.89	6906.68	4670.65	6857.43	4969.68	3128.83	4054.37	1599.33	6313.86	0.51116	1.5573	0.0295576	0.00768881	3.94782
1697	300.074	7.21612		638.224	872.504	1105.18	630.221	693.929	1431.54	1772.19	1998.84	865.386	300.395	333.404	416.954	331.804	321.77	379.376	557.522	666.27	831.418	339.544	740.671	788.011	347.284	1516.99	627.085	1.92509	1.80569	0.0187854	0.00626053	0.413375	7-(2-Nitrofenil)teofillina	0.179464	C13H11N5O4	[M - H]-	InChI=1S/C13H11N5O4/c1-15-11-10(12(19)16(2)13(15)20)17(7-14-11)8-5-3-4-6-9(8)18(21)22/h3-7H,1-2H3	CN1C2=C(C(=O)N(C1=O)C)N(C=N2)C3=CC=CC=C3[N+](=O)[O-]
1699	232.023	7.24551	137	2047.35	1242.85	1288.38	2081.67	1403.51	2085.97	1706.01	969.789	1564.54	1273.32	1332.74	2160.52	1601.72	1357.26	1536.43	3841.21	3292.37	1963.7	3761.72	1502.8	1612.75	1543.67	1581.58	2872.36	0.980669	1.86074	0.918358	0.0175233	1.81614
1700	382.11	7.28864	9	5956.61	3359.31	3097.67	6522.75	4468.01	4065.69	3299.18	2074.42	3305.18	6769.24	5340.86	7048.06	7560.33	6024.28	7054.97	12700.2	10943	5999.27	10379.6	7647.73	4680.87	6632.96	3186.12	9533.96	0.680668	1.43736	0.123678	0.0317685	2.99234	null	0.147334	C13H25N3O6S2	[M - H]-	InChI=1S/C13H25N3O6S2/c1-23(18,19)16(4-3-15-5-7-22-8-6-15)10-13(17)14-12-2-9-24(20,21)11-12/h12H,2-11H2,1H3,(H,14,17)	CS(=O)(=O)N(CCN1CCOCC1)CC(=O)NC2CCS(=O)(=O)C2
1701	230.026	7.23872	137	5507.58	5721.07	6679.73	6380.32	3844.25	9843.46	10254.3	5542.29	8529.1	5302.06	4318.33	4658.73	5900.66	4834.98	4797.62	7231.46	8829.26	5210.69	8278.72	5996.29	5626.59	4968.73	8542.27	7109.28	1.5182	1.43081	0.0318366	0.0101995	0.832247	null	0.0599298	C3H9N3O9	[M - H]-	InChI=1S/C3H9N3O9/c7-4(8)13-1-2(14-5(9)10)3(1)15-6(11)12/h1-3,7-12H	C1(C(C1ON(O)O)ON(O)O)ON(O)O
1707	217.156	7.22316		1	1	1	1	1	1	1	1	1	1540.72	1406.96	2567.93	1602	1131.19	1949.82	1754.39	1579.19	1341.24	1573.88	766.234	1	1699.77	1	1402.99	1	0.825397	#DIV/0!	0.308176	1699.77	null	0.12105	C10H22N2O3	[M - H]-	InChI=1S/C10H22N2O3/c1-2-8(13)7-12-9(10(14)15)5-3-4-6-11/h8-9,12-13H,2-7,11H2,1H3,(H,14,15)	CCC(CNC(CCCCN)C(=O)O)O
1711	255.13	7.23867	112	1	1	1	1	1	1	1	1	1	1110.48	951.51	1567.16	1096.57	842.907	1315.95	945.817	1018.98	802.019	930.804	509.624	1	1147.43	1	841.449	1	0.733335	#DIV/0!	0.0610004	1147.43
1712	253.133	7.23877	112	1	1	1	1	1	1	1	1	1	3751.83	3219.68	5162.4	3711.34	2880.5	4401.47	3218.94	3288.02	2760.45	3232.85	1750.54	1	3854.54	1	2850.16	1	0.73943	#DIV/0!	0.0547201	3854.54
1715	215.033	7.54563	87	13565.2	14452.4	9439.73	97276	99047.5	12726.8	12448	141540	124010	30145	30619.9	18583.3	28277.6	21559	33537	28590.8	25597	38402.6	29528.4	24731.5	46756.2	27120.3	72681.1	29370.1	1.55447	1.08296	0.525481	0.526124	0.404095	Furucton	0.08438	C6H12O6	[M + Cl]-	InChI=1S/C6H12O6/c7-1-3(9)5(11)6(12)4(10)2-8/h3,5-9,11-12H,1-2H2	C(C(C(C(C(=O)CO)O)O)O)O
1717	217.03	7.49665	87	4828.88	5141.72	23929.2	33435.8	34347.3	28911.9	34764.1	48971.7	44144.2	9887.08	10273.4	10614.3	9314.53	7150.66	11153	11575.8	10885.9	12571.1	13533.6	8243.27	20336.6	9732.16	39198	11361.9	1.92746	1.16746	0.0596028	0.14865	0.28986
1725	420.048	7.27418	19	139954	187799	141507	130790	92038.1	86195.4	169634	82352	63854.5	159345	195069	126047	149159	110024	126869	85120.1	141227	83205.7	66515.5	79756.7	138418	144419	100509	91164.9	0.726128	0.631253	0.202665	0.0161438	1.04336	Glucoerucin	0.308452	C12H23NO9S3	[M - H]-	InChI=1S/C12H23NO9S3/c1-23-5-3-2-4-8(13-22-25(18,19)20)24-12-11(17)10(16)9(15)7(6-14)21-12/h7,9-12,14-17H,2-6H2,1H3,(H,18,19,20)	CSCCCCC(=NOS(=O)(=O)O)SC1C(C(C(C(O1)CO)O)O)O
1882	72.9421	7.70536	46	11286.3	9124.97	7790.84	11174.7	9769.85	8514.26	8021.21	6540.72	9075.25	26016.1	31312.2	41523.5	27765.3	5879.67	40779.3	61945.8	79302.6	47600.7	88965.8	33104.7	9829.34	28879.3	8037.86	62183.9	0.817741	2.15323	0.0820951	0.0136511	7.73638
1906	149.045	6.92558	47	3418.4	2794.36	1731.41	3371.21	2148.2	12112	6462.84	5144.29	14072.8	1814.93	1271.74	757.59	1901.78	952.856	1374.66	1	1	1375.74	1529.1	596.48	2692.71	1345.59	9447.99	700.663	3.50872	0.520709	0.0100701	0.106191	0.499717	Xyloside	0.118696	C5H10O5	[M - H]-	InChI=1S/C5H10O5/c6-2-1-10-5(9)4(8)3(2)7/h2-9H,1H2	C1C(C(C(C(O1)O)O)O)O
1907	416.088	7.34099	47	994.124	727.768	565.389	994.706	690.094	2612.51	1285.68	654.89	2573.38	331.62	393.161	536.671	322.871	308.583	464.967	829.417	1245.33	683.229	897.432	458.645	794.416	392.979	1781.61	822.81	2.24267	2.09378	0.0587383	0.00711233	0.461834
1919	71.0128	6.84286	47	2377.85	1976.35	1534.83	2064.06	1459.4	10502.6	5728.95	4272.51	11161.1	2445.34	2543.7	1616.27	2373.01	1828.44	2537.36	1942.42	1580.28	2649.03	2068.51	1648.29	1882.5	2224.02	7916.3	1977.71	4.20521	0.889248	0.00536727	0.348733	1.18142
1921	221.031	7.54854	47	18393.8	16326.1	12147	16836.3	12401.4	90058.7	51729.6	38995	104645	1815.67	691.756	223.539	442.678	1	1	2809.54	733.075	415.278	139.1	89.9117	15220.9	529.274	71357.1	837.38	4.6881	1.58213	0.00459559	0.590003	0.0117351	null	0.137724	C8H6N4O4	[M - H]-	InChI=1S/C8H6N4O4/c1-11-2-4(12(15)16)5-7(11)6(8(13)14)10-3-9-5/h2-3H,1H3,(H,13,14)	CN1C=C(C2=C1C(=NC=N2)C(=O)O)[N+](=O)[O-]
1922	443.069	7.3849	47	236.631	131.361	70.9189	218.9	123.444	3899.96	989.118	1160.11	6641.89	1	1	1	1	1	1	1	1	1	1	1	156.251	1	3172.77	1	20.3056	1	0.0369163	#DIV/0!	0.000315182	null	0.529173	C14H20O16	[M - H]-	InChI=1S/C14H20O16/c15-1-3(16)5(18)10(30-14(28)9(22)7(20)12(25)26)4(17)2-29-13(27)8(21)6(19)11(23)24/h3,5-10,15-16,18-22H,1-2H2,(H,23,24)(H,25,26)	C(C(C(C(C(=O)COC(=O)C(C(C(=O)O)O)O)OC(=O)C(C(C(=O)O)O)O)O)O)O
1925	89.0234	7.15163	47	12057.2	10747.4	65401.5	11427.1	53515.7	52494.6	33435.9	23665.7	56036.2	29741.3	34104.1	39275.5	12959.7	30551.3	45549.1	55463.4	75257.9	53509.5	69391.6	39014.5	30629.8	32030.2	41408.1	58527.4	1.35189	1.82726	0.499054	0.00695059	1.41343	an aldose	0.175489	C3H6O3	[M - H]-	InChI=1S/C3H6O3/c4-1-3(6)2-5/h1,3,5-6H,2H2	C(C(C=O)O)O
1927	135.029	7.44397	47	1136.4	1095.51	762.148	1081.47	827.115	5403	3169.38	2434.42	6360.41	113.262	1	1	1	1	1	108.09	1	1	1	1	980.529	19.7104	4341.8	22.4179	4.42802	1.13737	0.00443595	0.925912	0.00516328	Threonate	0.165569	C4H8O5	[M - H]-	InChI=1S/C4H8O5/c5-1-2(6)3(7)4(8)9/h2-3,5-7H,1H2,(H,8,9)	C(C(C(C(=O)O)O)O)O
1930	610.105	7.327	91	491.498	309.174	122.794	482.392	392.514	1	1	1	1	1437.21	2197.43	1676	1475.18	994.431	1446.06	1179.07	1949.57	1125.45	855.084	936.637	359.674	1537.72	1	1209.16	0.00278029	0.786335	0.00231615	0.220389	4.27531
1932	516.074	7.30957	91	618.852	562.189	315.22	476.272	419.506	1	162.545	100.942	1	1958.5	2736.48	1655.03	1923.71	1370.31	1762.19	1222.82	2128.02	1219.83	1001.98	1092.98	478.408	1901.04	66.3718	1333.13	0.138735	0.701262	0.000598839	0.0708432	3.97368
1934	608.108	7.31703	91	704.809	406.929	147.209	634.948	501.436	1	50.555	1	1	1874.57	2270.86	2341.58	1948.5	1363.29	1866.95	1521.02	2517.43	1431.69	1138.91	1222.13	479.066	1944.29	13.3888	1566.24	0.0279476	0.805556	0.00412996	0.200531	4.05851
1964	420.018	7.27513	19	1003.8	1355.19	945.668	936.793	581.583	532.662	1130.2	500.598	350.241	997.556	780.978	786.547	975.832	686.297	824.854	404.856	733.304	446.04	328.77	516.229	964.606	842.011	628.425	485.84	0.651484	0.576999	0.14579	0.00199127	0.872906
1969	190.072	7.41981	109	1	1	1	1	1	1	1	1	1	6619.93	6325.34	7920.97	6742.98	5839.63	9100.37	18496.8	16692.2	11067.2	22187.1	12422.2	1	7091.54	1	16173.1	1	2.28062	#DIV/0!	0.00102403	16173.1	null	0.0993251	C7H13NO5	[M - H]-	InChI=1S/C7H13NO5/c1-3(9)7(12)13-4(2)5(8)6(10)11/h3-5,9H,8H2,1-2H3,(H,10,11)	CC(C(C(=O)O)N)OC(=O)C(C)O
1970	146.082	7.42089	109	1	1	1	1	1	1	1	1	1	5432.08	5550.5	6010.32	5564.19	4761.64	7461.67	15453.7	13876.2	9154.13	18928.2	10178.9	1	5796.73	1	13518.2	1	2.33204	#DIV/0!	0.00119013	13518.2	null	0.0672824	C6H13NO3	[M - H]-	InChI=1S/C6H13NO3/c1-5(4-8)2-7-3-6(9)10/h5,7-8H,2-4H2,1H3,(H,9,10)	CC(CNCC(=O)O)CO
1983	70.945	7.73329	46	12370.9	10352.5	8878.74	12716.1	11150.4	9678.51	8625.67	6445.88	10329.4	31907.5	40380.3	49754.7	33985.4	32623.5	46147.9	71080	95889.3	58583.2	106595	53969	11093.7	39133.2	8769.87	77223.4	0.790526	1.97335	0.069985	0.00399877	8.80553
1995	439.114	7.48105		2014.14	2414.99	3179.08	2258.15	3024.76	3264.34	5503.7	3014.27	2869.12	1929.89	2444.39	2661.61	2265.59	2879.69	3138.53	2855.46	4822.08	2882.22	2647.29	2485.3	2578.23	2553.28	3662.86	3138.47	1.42069	1.22919	0.113752	0.209091	0.856836	2-amino-9-[3,4-dihydroxy-5-(hydroxymethyl)oxolan-2-yl]-8-(phenylmethoxyamino)-3H-purin-6-one	0.263271	C17H20N6O6	[M + Cl]-	InChI=1S/C17H20N6O6/c18-16-20-13-10(14(27)21-16)19-17(22-28-7-8-4-2-1-3-5-8)23(13)15-12(26)11(25)9(6-24)29-15/h1-5,9,11-12,15,24-26H,6-7H2,(H,19,22)(H3,18,20,21,27)	C1=CC=C(C=C1)CONC2=NC3=C(N2C4C(C(C(O4)CO)O)O)N=C(NC3=O)N
2017	406.032	7.52314		3614.43	4857.01	4143.09	2991.34	2065.76	1743.7	8808.19	2703.74	2015.25	2496.86	2733.24	1712.09	2168.32	1713.49	1809.8	726.86	3729.62	1353.57	990.828	923.196	3534.33	2105.63	3817.72	1544.81	1.08018	0.733658	0.861748	0.324888	0.595766	Glucoiberverin	0.169029	C11H21NO9S3	[M - H]-	InChI=1S/C11H21NO9S3/c1-22-4-2-3-7(12-21-24(17,18)19)23-11-10(16)9(15)8(14)6(5-13)20-11/h6,8-11,13-16H,2-5H2,1H3,(H,17,18,19)	CSCCCC(=NOS(=O)(=O)O)SC1C(C(C(C(O1)CO)O)O)O
2020	174.956	8.23219		40503.3	51263.8	64343.7	34162.2	41997.7	90943.5	107057	62043.2	89497.6	9513.52	31120	17104.5	29078.7	12219.6	43197.3	53646.5	79619.1	48642.8	69579	34335.1	46454.1	23705.6	87385.3	57164.5	1.88111	2.41143	0.00492594	0.0056341	0.654166	Medronate	0.116533	CH6O6P2	[M - H]-	InChI=1S/CH6O6P2/c2-8(3,4)1-9(5,6)7/h1H2,(H2,2,3,4)(H2,5,6,7)	C(P(=O)(O)O)P(=O)(O)O
2083	247.094	7.58591		1	1	1	1	1	1	1	1	1	14433.6	12770	11291.4	14694.7	10565.4	14841	29877.9	35508.5	13124.2	25530.1	22435.7	1	13099.4	1	25295.3	1	1.93103	#DIV/0!	0.0067735	25295.3	null	0.124174	C9H16N2O6	[M - H]-	InChI=1S/C9H16N2O6/c10-5(1-2-7(13)14)8(15)11-6(3-4-12)9(16)17/h5-6,12H,1-4,10H2,(H,11,15)(H,13,14)(H,16,17)	C(CC(=O)O)C(C(=O)NC(CCO)C(=O)O)N
2112	286.107	7.6315		1	1	1	1	1	1	1	1	1	4023.7	4609.26	4451.99	3968.84	4488.59	9348.49	2451.98	3825.27	7269.52	4870.02	3854.28	1	5148.48	1	4454.21	1	0.865151	#DIV/0!	0.571829	5148.48	null	0.17264	C13H19N2O3	[M + Cl]-	InChI=1S/C13H19N2O3/c16-12(14-11-7-5-6-8-11)9-3-1-2-4-10-13(17)15-18/h5-8,18H,1-4,9-10H2,(H,14,16)(H,15,17)	[CH]1[CH][CH][C]([CH]1)NC(=O)CCCCCCC(=O)NO
2113	217.083	7.2629		1	1	1	1	1	329.344	430.35	161.237	555.051	2748.26	2168.94	2514.9	2680.45	912.847	1696.05	4619.3	6507.22	3924.15	6012.64	3023.62	1	2120.24	368.996	4817.38	368.996	2.27209	0.00150603	0.00285036	13.0554	gamma-Gln-ala	0.153713	C8H14N2O5	[M - H]-	InChI=1S/C8H14N2O5/c1-4(7(12)13)10-6(11)3-2-5(9)8(14)15/h4-5H,2-3,9H2,1H3,(H,10,11)(H,12,13)(H,14,15)	CC(C(=O)O)NC(=O)CCC(C(=O)O)N
2119	171.041	7.65592		1	1	1	1	1	445.649	609.017	308.804	681.509	860.823	1007.6	762.993	1067.4	1084.15	980.315	4559.55	5972.15	3612.21	5449.58	2901.7	1	960.546	511.245	4499.04	511.245	4.68383	0.000221113	7.22948e-05	8.80017
2148	207.03	7.81246		2869.11	2564.9	1531.05	2627.28	2298.68	7270.45	3280.68	2175.03	6016.81	972.526	915.208	472.663	1162.72	901.491	695.938	4499.86	1048.99	836.947	2948.94	2202.79	2378.2	853.424	4685.74	2307.5	1.97029	2.70382	0.0678451	0.0420979	0.492452	null	N/A	C4H9N4O4P	[M - H]-	InChI=1S/C4H9N4O4P/c5-3(9)7-1-12-13(11)2-8-4(6)10/h1-2H2,(H5-,5,6,7,8,9,10)/p+1	C(NC(=O)N)O[P+](=O)CNC(=O)N
2169	160.068	7.7867	66	1	1	1	1	1	1	1	1	1	1263.24	1190.58	968.61	1136	819.467	1148.29	3013.86	2014.37	1714.14	3433.75	1908.66	1	1087.7	1	2416.96	1	2.22208	#DIV/0!	0.00224726	2416.96
2171	183.999	7.63044		1341.65	1336.81	1195.33	1151.15	773.062	1023.06	1105.46	896.415	1327.2	4333.14	5474.23	7019.58	4888.62	4804.64	6819.59	10346.7	11554.7	8817.98	11759.6	5965.13	1159.6	5556.64	1088.03	9688.82	0.938283	1.74365	0.629784	0.00423985	8.90489
2174	116.071	7.91724	66	24.5915	1	1	21.3233	96.8713	1	1	1	119.292	10617.9	9022.45	8093.8	9483.79	7066.49	9261.05	25423.1	15316.8	13711.2	27992.8	14793	28.9572	8924.24	30.573	19447.4	1.0558	2.17916	0.9621	0.00418964	636.096	ACMC-20apik	0.0665613	C5H11NO2	[M - H]-	InChI=1S/C5H11NO2/c1-2-4(6)3-5(7)8/h4H,2-3,6H2,1H3,(H,7,8)	CCC(CC(=O)O)N
2180	160.061	7.78904	66	862.441	336.389	661.672	573.41	278.453	153.943	246.135	1	363.498	201885	179280	158671	189199	141877	185647	478872	304276	265559	548607	296902	542.473	176093	191.144	378843	0.352357	2.15138	0.039239	0.00362074	1981.98	NCIStruc1_000098	0.132979	C6H11NO4	[M - H]-	InChI=1S/C6H11NO4/c1-2-7(3-5(8)9)4-6(10)11/h2-4H2,1H3,(H,8,9)(H,10,11)	CCN(CC(=O)O)CC(=O)O
2182	198.035	7.78311	66	1	1	1	1	1	1	1	1	1	2767.42	2427.29	2081.78	2563.68	1883.87	2391.25	6713.54	3917.31	3623.66	7407.1	4113.32	1	2352.55	1	5154.99	1	2.19124	#DIV/0!	0.0038837	5154.99	null	0.0808538	C5H14NO3PS	[M - H]-	InChI=1S/C5H14NO3PS/c1-6(2,3)4-5-11-10(7,8)9/h4-5H2,1-3H3,(H-,7,8,9)/p+1	C[N+](C)(C)CCSP(=O)(O)O
2183	88.0758	7.78258	66	1	1	1	1	1	1	1	1	1	1439.86	1210.91	1054.23	1293.33	958.255	1290.97	3426.56	1929.66	1907	3758.08	2081.43	1	1207.93	1	2620.55	1	2.16946	#DIV/0!	0.00415491	2620.55
2192	196.038	7.64332	66	160.407	172.29	1	1	1	1	1	1	1	9058.25	7790.78	6890.02	8486.22	6118.17	8162.94	21681.3	12959.7	11801.6	24665.4	13220.6	67.1394	7751.06	1	16865.7	0.0148944	2.17592	0.193428	0.00446757	16865.7	bmse000429	0.1122	C6H11NO4	[M + Cl]-	InChI=1S/C6H11NO4/c7-4(6(10)11)2-1-3-5(8)9/h4H,1-3,7H2,(H,8,9)(H,10,11)	C(CC(C(=O)O)N)CC(=O)O
2198	173.009	7.85082		129523	77305	51996	104933	56978.8	630226	307257	185009	667640	6399.57	11774	3352.6	5503.14	3262.85	3460.49	10227.4	9008.92	6477.01	5713.21	9937.97	84147.3	5625.45	447533	8272.9	5.31845	1.47062	0.0110049	0.153379	0.0184856	Oprea1_101122	0.121319	C6H8O7	[M - H2O - H]-	InChI=1S/C6H8O7/c7-1-2(8)6(12)13-4(1)3(9)5(10)11/h1-4,7-9H,(H,10,11)	C1(C(C(=O)OC1C(C(=O)O)O)O)O
2204	160.054	7.78418	66	1	1	1	1	1	1	1	1	1	1129.72	1038.83	806.471	756.606	726.361	943.772	2342.92	1658.17	809.592	3277.33	1765.69	1	900.293	1	1970.74	1	2.189	#DIV/0!	0.0191461	1970.74
2206	162.065	7.78452	66	1	1	1	1	1	1	1	1	1	1546.81	1383.07	1208.21	1478.55	1052.25	1346.34	3766.39	2264.8	1937.48	4134.87	2206.28	1	1335.87	1	2861.96	1	2.14239	#DIV/0!	0.00515201	2861.96
2214	609.148	7.80541		721.952	999.386	1131.98	1274.08	978.839	4691.59	3672.41	2604.87	7113.81	330.956	334.087	372.32	520.855	325.579	333.42	2123.06	801.389	878.173	2649.33	1271.59	1021.25	369.536	4520.67	1544.71	4.42662	4.18013	0.00455156	0.00599404	0.341699	Quercetin 3-rhamnoside-7-glucoside	0.146061	C27H30O16	[M - H]-	InChI=1S/C27H30O16/c1-8-17(32)20(35)22(37)26(39-8)43-25-19(34)16-13(31)5-10(40-27-23(38)21(36)18(33)15(7-28)42-27)6-14(16)41-24(25)9-2-3-11(29)12(30)4-9/h2-6,8,15,17-18,20-23,26-33,35-38H,7H2,1H3	CC1C(C(C(C(O1)OC2=C(OC3=CC(=CC(=C3C2=O)O)OC4C(C(C(C(O4)CO)O)O)O)C5=CC(=C(C=C5)O)O)O)O)O
2215	310.094	7.77341		1435.95	1345.2	1261.72	1500.84	1569.52	1988.32	1591.21	1207.54	1597.51	1482.65	1424.43	1288.87	1560.76	1451.48	1473.2	2284.88	1910.4	1435.38	1351.42	1495.84	1422.65	1446.9	1596.15	1695.58	1.12196	1.17188	0.29442	0.163652	1.0623	7-methyl-6-[(2-methylphenyl)carbamoyl]-[1,2,4]triazolo[1,5-a]pyrimidine-2-carboxylic acid	0.138864	C15H13N5O3	[M - H]-	InChI=1S/C15H13N5O3/c1-8-5-3-4-6-11(8)17-13(21)10-7-16-15-18-12(14(22)23)19-20(15)9(10)2/h3-7H,1-2H3,(H,17,21)(H,22,23)	CC1=CC=CC=C1NC(=O)C2=C(N3C(=NC(=N3)C(=O)O)N=C2)C
2218	343.068	7.82067		2463.45	2310.02	2160.04	2398.9	2749.02	5838.49	8204.11	2332.6	8740.81	1452.21	1441.77	1263.17	1528.42	1470.37	1289.43	3885.78	4812.62	1457.16	5217.94	1707.94	2416.29	1407.56	6279	3416.29	2.59862	2.42709	0.0198375	0.01922	0.544081	null	0.29227	C14H16O10	[M - H]-	InChI=1S/C14H16O10/c15-4-8-9(16)10(17)11(18)14(24-8)23-7-2-5(12(19)20)1-6(3-7)13(21)22/h1-3,8-11,14-18H,4H2,(H,19,20)(H,21,22)	C1=C(C=C(C=C1C(=O)O)OC2C(C(C(C(O2)CO)O)O)O)C(=O)O
2232	129.019	7.71839		15665.4	16255.1	22057.6	13231.3	12401.1	38887.3	36733.2	21314.1	36965.7	18528.9	14199.6	8824.81	13825.4	8054.99	12063.8	30579.7	17023.7	11390.1	26947.1	20470.3	15922.1	12582.9	33475.1	21282.2	2.10243	1.69135	0.00350262	0.0367876	0.635761	itaconate	0.0812057	C5H6O4	[M - H]-	InChI=1S/C5H6O4/c1-3(5(8)9)2-4(6)7/h1-2H2,(H,6,7)(H,8,9)	C=C(CC(=O)O)C(=O)O
2252	196.028	7.9082		52748.2	40443.5	64937	52047.6	28957	112470	111729	39798.1	91449.3	16799	12823.5	19130.2	19375.9	9368.26	12137.6	29708.1	30392.8	12954.4	26152.9	15619.7	47826.7	14939.1	88861.5	22965.6	1.85799	1.53728	0.0418638	0.0621725	0.258442	Tauropine	0.14506	C5H11NO5S	[M - H]-	InChI=1S/C5H11NO5S/c1-4(5(7)8)6-2-3-12(9,10)11/h4,6H,2-3H2,1H3,(H,7,8)(H,9,10,11)	CC(C(=O)O)NCCS(=O)(=O)O
2276	479.06	7.73808	92	2143.85	2213.24	1579.01	2011.67	2472.66	9465.42	6998.91	4498.17	6730.16	729.82	1146.05	657	630.631	833.241	620.15	3289.54	3254.04	1656.41	2277.79	1867.85	2084.09	769.481	6923.16	2469.12	3.32192	3.20882	0.00108652	0.000511344	0.356647
2302	181.071	8.14344		5052.2	3676.61	4565.22	4533.87	3020.44	4919.9	6351.62	3160.7	5032.36	837.305	362.392	610.679	620.577	348.109	504.451	401.782	603.842	338.166	316.284	1	4169.67	547.252	4866.15	332.215	1.16703	0.60706	0.357445	0.108596	0.131246
2357	74.9391	7.73956	46	2333.96	1797.9	1450.77	2308.47	1927.55	1573.63	1397.33	1116.26	1627.15	4936.46	6154.93	7848.89	7100.33	5203.57	9947.41	11223.9	15455.8	9556.57	17470.2	6529.39	1963.73	6865.26	1428.59	12047.2	0.72749	1.7548	0.0403727	0.027715	8.43289
2361	573.093	7.93541	92	1456.83	1435.48	1075.98	1204.38	1370.77	5038.83	4180.67	2515.83	3650.8	1	1	1	1	29.8773	1	198.116	68.8791	74.3693	109.479	109.488	1308.69	5.81289	3846.53	112.066	2.93923	19.2789	0.00101992	0.000812726	0.0291343
2375	571.096	7.96294	92	3672.93	3740.99	2622.83	3073.77	3512.98	12611.4	10559.3	6328.5	8782.13	155.715	75.1696	79.4837	1	215.727	95.3579	872.311	691.805	459.894	671.479	512.839	3324.7	103.742	9570.32	641.666	2.87855	6.18519	0.00122163	4.59545e-05	0.0670475
2442	305.163	7.87569		221.33	301.598	62.1451	142.833	286.378	4293.6	1514.36	355.069	6331.53	43.2668	1	1	25.9638	1	1	240.924	1	1	532.273	1	202.857	12.2051	3123.64	155.239	15.3983	12.7192	0.0435577	0.167282	0.0496982	feruloylagmatine	0.295881	C15H22N4O3	[M - H]-	InChI=1S/C15H22N4O3/c1-22-13-10-11(4-6-12(13)20)5-7-14(21)18-8-2-3-9-19-15(16)17/h4-7,10,20H,2-3,8-9H2,1H3,(H,18,21)(H4,16,17,19)	COC1=C(C=CC(=C1)C=CC(=O)NCCCCN=C(N)N)O
2445	477.066	7.96418	92	31958.3	32665.2	24572.5	29454.4	36621	132961	101998	64864.2	96605.3	10599.7	11545.7	8219.5	10835.3	11950.8	9934.91	47077	35716.6	24330.4	33432.6	26970.1	31054.3	10514.3	99107.1	33505.3	3.19142	3.18664	0.000940979	0.000137655	0.338072	4-Moimg	0.366549	C17H22N2O10S2	[M - H]-	InChI=1S/C17H22N2O10S2/c1-27-10-4-2-3-9-13(10)8(6-18-9)5-12(19-29-31(24,25)26)30-17-16(23)15(22)14(21)11(7-20)28-17/h2-4,6,11,14-18,20-23H,5,7H2,1H3,(H,24,25,26)	COC1=CC=CC2=C1C(=CN2)CC(=NOS(=O)(=O)O)SC3C(C(C(C(O3)CO)O)O)O
2447	210.044	7.9858		2617.17	1477.31	2151.14	2429.84	926.358	3994.97	3310.1	1764.41	3486.83	424.908	146.85	329.445	526.137	113.308	195.108	723.71	645.767	279.692	648.958	402.692	1920.36	289.293	3139.08	540.164	1.63463	1.86719	0.0633315	0.0432824	0.172077	null	0.113674	C6H13NO5S	[M - H]-	InChI=1S/C6H13NO5S/c8-4-6(5-9)7-2-1-3-13(10,11)12/h4,7-9H,1-3,5H2,(H,10,11,12)	C(CNC(=CO)CO)CS(=O)(=O)O
2454	303.981	7.79961		1	1	101.186	1	1	208.277	256.811	104.326	252.843	2093.77	2473.24	2971.88	2252.88	2163.16	3178.54	4853.02	6783.94	4115.96	5772.58	3147.99	21.0372	2522.24	205.564	4934.7	9.77148	1.95647	0.00200408	0.00319855	24.0056
2502	117.018	7.63482	47	17151.2	19394.6	18678.1	15495.6	15247.4	54485.4	48978.9	23573.7	59590.2	5640.9	8018.57	12582.8	11152.6	10137.5	16755.6	12132.9	22702.9	15548.8	23438.2	12946.4	17193.4	10714.6	46657	17353.8	2.71366	1.61964	0.00424437	0.040424	0.371944	Threonate	0.225204	C4H8O5	[M - H2O - H]-	InChI=1S/C4H8O5/c5-1-2(6)3(7)4(8)9/h2-3,5-7H,1H2,(H,8,9)	C(C(C(C(=O)O)O)O)O
2508	215.104	8.22825		368.968	228.161	390.726	472.702	212.597	1326.04	2075.56	711.995	1055.03	482.56	632.434	794.175	660.126	730.782	937.179	2253.41	3670.43	3608.52	3494.21	2076.79	334.631	706.209	1292.15	3020.67	3.86143	4.2773	0.00793512	5.5214e-05	2.3377	null	0.0712485	C9H16N2O4	[M - H]-	InChI=1S/C9H16N2O4/c12-8(13)6-10-2-1-3-11(5-4-10)7-9(14)15/h1-7H2,(H,12,13)(H,14,15)	C1CN(CCN(C1)CC(=O)O)CC(=O)O
2510	313.126	8.12062	60	149.633	246.202	37.7359	77.2749	208.915	2644.51	688.391	277.777	2185.76	265.227	441.962	121.724	182.38	393.203	196.692	4807.89	1366.26	520.266	4138.65	491.001	143.952	266.865	1449.11	2264.81	10.0666	8.48676	0.0359903	0.0401055	1.5629
2515	158.082	8.11474	32	1	1	1	1	1	1	1	1	1	2909.11	2532.35	2292.86	2805	2016.48	2810.27	6326.69	4420.95	3378.14	6562.08	5000.92	1	2561.01	1	5137.76	1	2.00614	#DIV/0!	0.00128025	5137.76	null	0.087009	C7H13NO3	[M - H]-	InChI=1S/C7H13NO3/c1-4-3-11-5(2)6(8-4)7(9)10/h4-6,8H,3H2,1-2H3,(H,9,10)	CC1COC(C(N1)C(=O)O)C
2516	218.104	8.11849	32	1	1	1	1	1	1	1	1	1	1153.85	1034.63	988.002	1220.87	837.443	1146.71	2929.38	2940.62	1853.84	2805.61	2187.98	1	1063.58	1	2543.49	1	2.39143	#DIV/0!	5.84217e-05	2543.49	4-[(tert-butoxycarbonyl)amino]-3-hydroxybutanoic acid	0.0810659	C9H17NO5	[M - H]-	InChI=1S/C9H17NO5/c1-9(2,3)15-8(14)10-5-6(11)4-7(12)13/h6,11H,4-5H2,1-3H3,(H,10,14)(H,12,13)	CC(C)(C)OC(=O)NCC(CC(=O)O)O
2517	188.093	8.11308	32	1	1	1	1	1	1	1	1	1	1601.74	1426.59	1204.18	1539.94	1122.91	1520.81	3750.69	2345.22	1918.39	3696.4	2884.04	1	1402.7	1	2918.95	1	2.08096	#DIV/0!	0.00154434	2918.95	2-(1-carboxypropylamino)butanoic acid	0.0881039	C8H15NO4	[M - H]-	InChI=1S/C8H15NO4/c1-3-5(7(10)11)9-6(4-2)8(12)13/h5-6,9H,3-4H2,1-2H3,(H,10,11)(H,12,13)	CCC(C(=O)O)NC(CC)C(=O)O
2518	262.094	8.11632	32	1	1	1	1	1	1	1	1	1	27842.9	24445.1	22399.8	28649.5	18558.2	26546.8	63893.1	41032.4	35535.2	67334.7	51689	1	24740.4	1	51896.9	1	2.09766	#DIV/0!	0.00121544	51896.9	null	0.218317	C10H17NO7	[M - H]-	InChI=1S/C10H17NO7/c1-5(4-12)8(10(17)18)11-6(9(15)16)2-3-7(13)14/h5-6,8,11-12H,2-4H2,1H3,(H,13,14)(H,15,16)(H,17,18)	CC(CO)C(C(=O)O)NC(CCC(=O)O)C(=O)O
2519	231.099	7.60942		1	1	1	1	1	1	1	1	1	712.793	662.013	251.518	1233.7	711.421	897.163	4712.16	2035.86	2329.53	5521.28	6289.73	1	744.768	1	4177.71	1	5.60941	#DIV/0!	0.00176772	4177.71	null	0.0794302	C9H16N2O5	[M - H]-	InChI=1S/C9H16N2O5/c1-5(9(15)16-3)10-8(14)7(4-12)11-6(2)13/h5,7,12H,4H2,1-3H3,(H,10,14)(H,11,13)	CC(C(=O)OC)NC(=O)C(CO)NC(=O)C
2520	275.152	8.13102		3127.01	5249.4	1901.02	2305.21	4331.43	52157.2	14413	6058.4	48047.5	1299.4	2039.62	699.396	996.622	1715.07	1239.71	21402.9	5580.37	2677.79	18519.3	2708.44	3382.81	1331.64	30169.1	10177.8	8.91834	7.64305	0.0349972	0.0390672	0.337358	4-coumaroylagmatine	0.321198	C14H20N4O2	[M - H]-	InChI=1S/C14H20N4O2/c15-14(16)18-10-2-1-9-17-13(20)8-5-11-3-6-12(19)7-4-11/h3-8,19H,1-2,9-10H2,(H,17,20)(H4,15,16,18)	C1=CC(=CC=C1C=CC(=O)NCCCCN=C(N)N)O
2524	322.056	7.46581		37144	18631.9	27351.2	29920	30744	52511.5	53535.3	27521.4	44154.7	22690.4	25680.7	29265.8	20238.2	19047.3	26580.1	50478.1	63777.1	36898.8	49133.6	14508.8	28758.2	23917.1	44430.7	42959.3	1.54498	1.79618	0.0413593	0.0352203	0.966882
2526	245.044	7.97052		7713.38	4448.5	4986.08	5728.11	2579.54	18104.4	48578.3	14867	18682	3954.2	4795.79	5081.96	6458.59	1435.66	1909.54	8625.93	27825.3	9313.45	9981.17	14450.6	5091.12	3939.29	25057.9	14039.3	4.92189	3.56391	0.0244627	0.0148122	0.560273	null	0.0760698	C8H11ClN4O3	[M - H]-	InChI=1S/C8H11ClN4O3/c1-2-5(3-14)12-8-6(13(15)16)7(9)10-4-11-8/h4-5,14H,2-3H2,1H3,(H,10,11,12)	CCC(CO)NC1=C(C(=NC=N1)Cl)[N+](=O)[O-]
2527	311.129	8.11983	60	578.885	952.035	302.964	380.727	782.092	8679.14	2417.22	963.517	7362.9	915.262	1535.85	513.405	726.979	1266.88	855.902	15628.5	4323.17	1974.53	13260.8	1932.61	599.341	969.047	4855.69	7423.92	8.10172	7.66105	0.0364023	0.0372616	1.52891	null	0.105054	C14H20N4O2	[M + Cl]-	InChI=1S/C14H20N4O2/c1-3-8-17-14(15)18-10-9-16-13(19)11-4-6-12(20-2)7-5-11/h3-7H,1,8-10H2,2H3,(H,16,19)(H3,15,17,18)	COC1=CC=C(C=C1)C(=O)NCCN=C(N)NCC=C
2542	247.041	7.95235		2610.13	866.099	1134.07	2022.72	514.849	6352.18	16163.6	4950.29	6574.67	1365.21	778.766	849.243	1102.84	469.637	268.146	3352.5	14047.7	5153.92	5873.23	3487.78	1429.57	805.64	8510.19	6383.03	5.95296	7.92293	0.0180164	0.0124981	0.750045
2572	347.104	8.57548		7961.55	9558.16	11597.3	6899.36	7568.5	18755	20653.5	11424.1	17466	4315.1	5073.26	5512.04	3860.44	3870.96	5078.64	8167.52	13158	7230.05	7489.61	4845.29	8716.97	4618.41	17074.6	8178.09	1.95878	1.77076	0.00408948	0.0207733	0.478961	null	0.0926127	C14H21ClN4O2	[M + Cl]-	InChI=1S/C14H21ClN4O2/c1-2-3-6-19(8-13(17)20)9-14(21)18-12-5-4-10(15)7-11(12)16/h4-5,7H,2-3,6,8-9,16H2,1H3,(H2,17,20)(H,18,21)	CCCCN(CC(=O)N)CC(=O)NC1=C(C=C(C=C1)Cl)N
2574	349.103	8.16739	60	87.4449	158.816	1	51.27	117.082	1202.78	387.526	123.012	909.95	258.934	448.285	117.43	170.489	379.443	203.369	4782.2	1255.38	566.654	4091.98	556.015	83.1228	262.992	655.818	2250.45	7.88975	8.5571	0.033621	0.0387192	3.43151
2578	541.085	8.16485	24	2522.95	2551.52	1657.2	2201.54	1936.07	6651.07	8228.9	4150.54	7028.82	2110.94	2242.59	1370.91	2232.16	1782.16	1569.49	6051.88	8270.97	4511.43	6934.39	4410.9	2173.86	1884.71	6514.83	6035.91	2.9969	3.20257	0.000829349	0.000183609	0.926488
2582	217.048	8.08229		1567.49	1147.76	1312.99	1416.02	1007.94	1201.9	1583.91	856.171	1295.19	2152.63	1341.54	1762.58	1662.23	1319.16	1844.42	1714.61	2445.15	1325.08	1587.19	1196.64	1290.44	1680.43	1234.29	1653.73	0.95649	0.984116	0.7544	0.91507	1.33982
2594	447.055	8.1658	24	24468.9	25884.5	15784.9	23756.2	20385.5	74228.1	92807	47083.1	85316.2	14066.7	14738.2	8870.96	15078.3	11819.3	10363	45078.7	54731.2	30050	48620.5	31457.8	22056	12489.4	74858.6	41987.6	3.39402	3.36186	0.000632896	0.000108255	0.560892	Glucobrassicin	0.432338	C16H20N2O9S2	[M - H]-	InChI=1S/C16H20N2O9S2/c19-7-11-13(20)14(21)15(22)16(26-11)28-12(18-27-29(23,24)25)5-8-6-17-10-4-2-1-3-9(8)10/h1-4,6,11,13-17,19-22H,5,7H2,(H,23,24,25)	C1=CC=C2C(=C1)C(=CN2)CC(=NOS(=O)(=O)O)SC3C(C(C(C(O3)CO)O)O)O
2599	543.082	8.16644	24	1000.83	1022.77	677.533	880.206	725.693	2814.67	3363.69	1655.63	2834.9	848.823	883.989	548.2	929.508	734.189	654.589	2590.31	3318.06	1800.17	2792.86	1767.48	861.405	766.55	2667.22	2453.78	3.09636	3.20107	0.000874447	0.000182564	0.919976
2625	321.039	8.19606	24	364.744	326.598	335.33	304.217	250.677	1725.95	2264.58	516.546	967.423	1171.45	1159.72	979.525	1177.68	1019.09	995.635	6374.59	8903.53	2347.55	4372.16	3801.37	316.313	1083.85	1368.62	5159.84	4.3268	4.76066	0.0180038	0.00326872	3.77009	bis(2,2-dihydroxyethyl) benzene-1,4-dicarboxylate	0.0710734	C12H14O8	[M + Cl]-	InChI=1S/C12H14O8/c13-9(14)5-19-11(17)7-1-2-8(4-3-7)12(18)20-6-10(15)16/h1-4,9-10,13-16H,5-6H2	C1=CC(=CC=C1C(=O)OCC(O)O)C(=O)OCC(O)O
2633	323.036	8.19387	24	117.621	106.717	157.894	120.751	83.2864	706.306	820.676	165.25	389.332	445.112	454.762	450.024	409.083	420.468	383.137	2173.97	3126.61	900.026	1618.08	1313.94	117.254	427.098	520.391	1826.53	4.43815	4.2766	0.0184662	0.00303318	3.50991
2635	449.049	8.16679	24	1781.63	1779.18	1102.63	1644.7	1441.01	5206.18	6673.61	3320.04	6111.73	986.998	1034.37	644.215	1094.06	878.751	782.646	3081.62	3745.94	2117.93	3521.27	2282.57	1549.83	903.506	5327.89	2949.87	3.43772	3.26491	0.000724249	8.39204e-05	0.553665
2650	285.062	8.19274	24	10412.9	10549	9647.16	9464.67	8767.45	76188.3	98442.7	19556.3	59382	13064.7	13481.8	12168.3	13876.2	11811.1	11352.4	88860.3	118943	27943.4	64987.1	46396.7	9768.24	12625.8	63392.3	69426.1	6.48963	5.49877	0.00802865	0.00341428	1.09518	null	0.136568	C12H14O8	[M - H]-	InChI=1S/C12H14O8/c13-7-2-1-5(3-6(7)11(17)18)20-12-10(16)9(15)8(14)4-19-12/h1-3,8-10,12-16H,4H2,(H,17,18)	C1C(C(C(C(O1)OC2=CC(=C(C=C2)O)C(=O)O)O)O)O
2654	247.073	8.18679		2138.76	1715.27	1658.95	1788.18	2370.19	12097.6	6942.94	7186.27	11370.8	852.387	716.172	644.215	867.728	1214.03	602.493	5739.18	3322.75	4043.01	6393.7	4155.66	1934.27	816.171	9399.41	4730.86	4.85941	5.79641	0.00044076	3.98031e-05	0.503315	4-Carboxy-DL-tryptophan	0.127645	C12H12N2O4	[M - H]-	InChI=1S/C12H12N2O4/c13-8(12(17)18)4-6-5-14-9-3-1-2-7(10(6)9)11(15)16/h1-3,5,8,14H,4,13H2,(H,15,16)(H,17,18)	C1=CC(=C2C(=C1)NC=C2CC(C(=O)O)N)C(=O)O
2655	325.108	8.21532		1478.24	1118.08	1240.33	1339.07	1227.28	1707.06	1287.39	1237.01	2361.93	477.699	479.298	588.066	515.763	475.857	463.193	609.125	618.112	570.154	679.764	510.07	1280.6	499.979	1648.35	597.445	1.28717	1.19494	0.167133	0.0159217	0.362451	null	0.0893336	C13H22O7	[M + Cl]-	InChI=1S/C13H22O7/c1-4-18-10(14)7-13(17,8-11(15)19-5-2)9-12(16)20-6-3/h17H,4-9H2,1-3H3	CCOC(=O)CC(CC(=O)OCC)(CC(=O)OCC)O
2657	160.03	8.00498	128	168.221	102.263	1	1	1	334.089	117.25	1	1	1745.39	2126.59	2205.95	2145.4	2273.77	2744.11	4145.19	5311.5	3589.17	5445.73	3233.37	54.6968	2206.87	113.335	4344.99	2.07206	1.96885	0.483616	0.00075053	38.3376	null	N/A	C3H7N5OS	[M - H]-	InChI=1S/C3H7N5OS/c1-10(9)4-2-3-5-7-8-6-3/h4H,2H2,1H3,(H,5,6,7,8)	CS(=O)NCC1=NNN=N1
2658	162.027	8.11422	128	1	1	35.9192	1	1	194.794	1	1	1	1100.27	1398.57	1342.13	1377.64	1488.92	1617.7	2656.11	3326.85	2168.22	3376.26	2014.03	7.98384	1387.54	49.4485	2708.29	6.19357	1.95187	0.369982	0.00080023	54.7701	null	0.0693047	C2H5N5O4	[M - H]-	InChI=1S/C2H5N5O4/c3-1(5-4)2(6(8)9)7(10)11/h2H,4H2,(H2,3,5)	C(C(=NN)N)([N+](=O)[O-])[N+](=O)[O-]
2660	330.121	8.27919		957.107	1028.89	1024.09	876.016	962.71	2356.78	1477.93	814.857	3028.07	403.425	419.793	496.435	394.467	384.505	421.358	961.335	574.909	331.616	1202.79	442.924	969.763	419.997	1919.41	702.715	1.97926	1.67314	0.0620324	0.090659	0.36611
2665	147.029	8.63189		3893.15	788.325	6000.6	615.917	719.921	6983.32	6904.56	917.952	1402.2	2382.36	2365.11	2621.4	2102.16	2583.33	3044.81	5262.33	5536.76	4457.33	4257.91	4259.54	2403.58	2516.53	4052.01	4754.77	1.68582	1.88942	0.419112	2.38147e-05	1.17344	2-hydroxyglutarate	0.076874	C5H8O5	[M - H]-	InChI=1S/C5H8O5/c6-3(5(9)10)1-2-4(7)8/h3,6H,1-2H2,(H,7,8)(H,9,10)	C(CC(=O)O)C(C(=O)O)O
2678	399.011	8.4492		8156.8	9586.91	10909.4	7423.25	7719.45	17963	20695.4	11859.6	16214	7981.95	6248.61	11524.5	6069.06	5789.55	7377.96	12836.1	16244.7	15065.2	14478.8	11220.4	8759.15	7498.6	16683	13969	1.90463	1.86289	0.00304286	0.000587969	0.837323
2680	588.132	8.43379	53	1001.99	1108.98	731.832	887.159	853.978	3211.77	3156.62	2074.7	2314.4	926.408	1218.73	673.449	1108.74	845.855	649.01	4186.76	4280.32	3893.09	2758.1	3397.28	916.787	903.699	2689.37	3703.11	2.93348	4.09772	0.000280635	3.06074e-06	1.37694
2681	680.166	8.4336	53	542.664	565.012	430.124	410.075	385.212	1335.27	1429.56	724.255	975.052	1008.4	1259.11	883.536	1218.18	933.584	821.298	3817.98	4329.17	3582.75	2959.48	2813.23	466.617	1020.68	1116.03	3500.52	2.39175	3.42958	0.00334584	6.1659e-06	3.13657
2683	413.027	8.4167		6250.85	7398.88	8499.76	5720.17	5871.19	13771.3	15915.6	9141.09	13158.4	5924.97	7149.69	8588	6469.6	5935.16	8488.78	13544.2	18622.1	11159.9	15338.8	5524.11	6748.17	7092.7	12996.6	12837.8	1.92594	1.81001	0.00269501	0.0209245	0.987783
2697	492.105	8.42901	53	67528.9	76460.1	46407.4	69145.3	61301.4	276934	262952	229820	183806	40694.9	47046	27524.6	45181.1	33492.9	26690.5	189779	175587	179308	114201	175877	64168.6	36771.7	238378	166951	3.71487	4.54019	3.86115e-05	3.04032e-06	0.70036	glucohirsutin	0.537098	C16H31NO10S3	[M - H]-	InChI=1S/C16H31NO10S3/c1-29(22)9-7-5-3-2-4-6-8-12(17-27-30(23,24)25)28-16-15(21)14(20)13(19)11(10-18)26-16/h11,13-16,18-21H,2-10H2,1H3,(H,23,24,25)	CS(=O)CCCCCCCCC(=NOS(=O)(=O)O)SC1C(C(C(C(O1)CO)O)O)O
2698	586.135	8.43211	53	2252.03	2425.96	1601.62	1939.77	1866.36	7197.28	7260.6	4775.13	5061.49	2119.28	2650.2	1555.68	2474.04	1892.33	1532.85	9539.44	9713.8	9153.57	6360.45	7638.65	2017.15	2037.39	6073.63	8481.18	3.011	4.16276	0.000293234	2.52955e-06	1.3964
2700	682.162	8.43797	53	442.378	433.283	310.662	318.51	303.946	1047.86	1106.21	554.228	745.758	767.909	950.416	660.83	933.101	691.495	593.062	2997.4	3333.9	2822.13	2225.02	2107.6	361.756	766.135	863.515	2697.21	2.38701	3.52054	0.00402779	1.055e-05	3.12352
2702	212.06	8.45845		3074.93	2347.71	2901.03	3001.57	2026.31	5313.95	6750.24	2507.43	5709.27	2463.27	1899.18	2412.56	2556.46	1410.41	1820.07	4392.25	5645.02	2356.34	4513.17	2706.22	2670.31	2093.66	5070.23	3922.6	1.89874	1.87356	0.0232111	0.0125631	0.773654	Oprea1_090545	0.103625	C9H11N3O	[M + Cl]-	InChI=1S/C9H11N3O/c13-6-5-10-9-11-7-3-1-2-4-8(7)12-9/h1-4,13H,5-6H2,(H2,10,11,12)	C1=CC=C2C(=C1)NC(=N2)NCCO
2705	381.02	8.65176	54	9395.47	10522.7	12694.7	8445.75	8874.83	20435.2	23613.3	13577.6	19339.1	9770.62	9051.89	14346	8070.11	7456.4	13926.4	22830.2	29737.8	18583.3	24885.6	10703.8	9986.69	10436.9	19241.3	21348.2	1.9267	2.04545	0.00261972	0.0076695	1.1095	null	0.194994	C20H10O6	[M + Cl]-	InChI=1S/C20H10O6/c21-13-5-7-15(23)17-11(13)3-1-9(19(17)25)10-2-4-12-14(22)6-8-16(24)18(12)20(10)26/h1-8,25-26H	C1=CC2=C(C(=O)C=CC2=O)C(=C1C3=C(C4=C(C=C3)C(=O)C=CC4=O)O)O
2709	1043.27	8.43087	53	668.438	757.698	267.609	787.694	612.455	3673.52	3138.84	3675.82	2218.19	108.733	126.492	1	144.593	68.0972	1	1032.43	672.704	1030.54	331.096	1149.6	618.779	74.9859	3176.59	843.274	5.13365	11.2458	9.10771e-05	0.000371171	0.265465
2714	494.1	8.42975	53	7895.99	9020.88	5304.93	8212.69	7243.64	32903.2	31403.5	27520.8	22014.7	4621.74	5416.51	3132.88	5314.87	3861.38	2986.64	22468.3	20701.5	21243.5	13230.6	21314.1	7535.63	4222.34	28460.5	19791.6	3.7768	4.68736	3.4356e-05	3.99274e-06	0.695405
2716	176.075	8.49929	53	1924.59	1754.19	1836.12	2225.73	1565.08	3864.13	5503.17	2881.53	4550.18	1885.15	1524.32	1417.95	2050.66	1393.06	1332.03	3538.51	4294.23	3185.13	4299.92	2389.34	1861.14	1600.53	4199.75	3541.43	2.25655	2.21266	0.00230004	0.00037032	0.843246	null	0.0677948	C7H15NO2S	[M - H]-	InChI=1S/C7H15NO2S/c1-3-11(2)5-4-6(8)7(9)10/h6H,3-5,8H2,1-2H3/p+1	CC[S+](C)CCC(C(=O)O)N
2721	344.136	8.54683		1039.77	921.475	556.139	1081.41	1257.88	956.427	6065.11	1775.33	1541.74	145.013	118.611	1	193.678	142.516	151.393	128.94	1088.61	275.895	301.934	792.716	971.334	125.369	2584.65	517.62	2.66093	4.12878	0.164299	0.0427472	0.200267	null	0.140708	C15H23NO8	[M - H]-	InChI=1S/C15H23NO8/c16-8-3-6(4-17)10-7(8)1-2-22-14(10)24-15-13(21)12(20)11(19)9(5-18)23-15/h1-3,7-15,17-21H,4-5,16H2	C1=COC(C2C1C(C=C2CO)N)OC3C(C(C(C(O3)CO)O)O)O
2722	164.071	8.54863	111	19127.8	19325	19467.7	17187.2	23494.3	41671.4	241829	25423.9	45303.1	13795	13430.8	13000.2	12545.3	14748.3	12447.8	30844.9	180929	21628	31963.5	47397.5	19720.4	13327.9	88556.9	62552.7	4.49062	4.69337	0.170346	0.101339	0.706356	Sabiden	0.510782	C9H11NO2	[M - H]-	InChI=1S/C9H11NO2/c10-8(9(11)12)6-7-4-2-1-3-5-7/h1-5,8H,6,10H2,(H,11,12)	C1=CC=C(C=C1)CC(C(=O)O)N
2730	147.045	8.54597	111	595.438	651.442	706.237	564.553	759.987	1163.67	6614.12	796.73	1262.05	365.089	342.836	326.424	305.116	357.885	254.366	746.77	4799.77	550.132	773.944	1217.3	655.531	325.286	2459.14	1617.58	3.75137	4.9728	0.182931	0.108383	0.657783
2739	246.099	8.54568		1	1	1	1	1	1	1	1	1	1593.97	1495.97	2614	1468.52	622.152	1453.55	934.289	1024.77	906.41	245.866	301.155	1	1541.36	1	682.498	1	0.442789	#DIV/0!	0.0265172	1541.36	null	0.145296	C10H17NO6	[M - H]-	InChI=1S/C10H17NO6/c1-2-3-11-5-10(16)9(15)8(14)7(13)6(4-12)17-10/h1,6-9,11-16H,3-5H2	C#CCNCC1(C(C(C(C(O1)CO)O)O)O)O
2740	165.068	8.54751	111	5196.38	7586.98	9794.62	5518.22	8404.82	8392.28	10628.1	8147.37	9234.62	1145.84	1282.92	1594.99	1093.09	1135.86	1520.71	2389.39	3786.48	2024.8	2802.24	1394.05	7300.21	1295.57	9100.59	2479.39	1.24662	1.91375	0.146301	0.0114652	0.272443
2742	316.152	8.33832	24	1	1	1	1	1	1	1	1	1	1342.66	2973.91	1019.16	1899.98	1268.07	1176.66	7542.81	4757.02	3302.81	6512.33	4769.8	1	1613.41	1	5376.95	1	3.33267	#DIV/0!	0.000702889	5376.95	4-(2-aminopropanoylamino)-5-[(1-carboxy-2-methylpropyl)amino]-5-oxopentanoic acid	0.130491	C13H23N3O6	[M - H]-	InChI=1S/C13H23N3O6/c1-6(2)10(13(21)22)16-12(20)8(4-5-9(17)18)15-11(19)7(3)14/h6-8,10H,4-5,14H2,1-3H3,(H,15,19)(H,16,20)(H,17,18)(H,21,22)	CC(C)C(C(=O)O)NC(=O)C(CCC(=O)O)NC(=O)C(C)N
2745	367.005	8.6888	54	8943.69	10328.1	12327.4	8167.41	8381.84	19511.6	22597.6	13142.5	18414.1	9144.85	8913.34	12881.3	8025.82	7351.99	13087.4	21087.1	27933.3	17364.2	23304.6	12575	9629.69	9900.79	18416.4	20452.8	1.91246	2.06578	0.00268748	0.00288839	1.11058	(6R,7R)-8-oxo-7-[(2-thiophen-2-ylacetyl)amino]-5-thia-1-azabicyclo[4.2.0]oct-2-ene-2,3-dicarboxylic acid	0.418964	C14H12N2O6S2	[M - H]-	InChI=1S/C14H12N2O6S2/c17-8(4-6-2-1-3-23-6)15-9-11(18)16-10(14(21)22)7(13(19)20)5-24-12(9)16/h1-3,9,12H,4-5H2,(H,15,17)(H,19,20)(H,21,22)	C1C(=C(N2C(S1)C(C2=O)NC(=O)CC3=CC=CS3)C(=O)O)C(=O)O
2748	260.06	8.5489	111	250.449	242.629	280.426	246.799	332.357	587.409	3880.63	306.871	644.292	103.747	106.37	68.3452	88.6428	109.361	78.3389	294.199	2205.18	179.012	215.7	453.392	270.532	92.4676	1354.8	669.496	5.00791	7.24033	0.18762	0.132878	0.494166	N-(1,3-dihydroxypropan-2-yl)-4-methoxybenzenesulfonamide	0.143988	C10H15NO5S	[M - H]-	InChI=1S/C10H15NO5S/c1-16-9-2-4-10(5-3-9)17(14,15)11-8(6-12)7-13/h2-5,8,11-13H,6-7H2,1H3	COC1=CC=C(C=C1)S(=O)(=O)NC(CO)CO
2753	333.003	8.70676		6101.56	7010.57	8271.11	5656.28	5891.3	13400.8	14518.4	8871.52	12355.1	5342.84	6636.62	8030.11	5901.98	6283.92	7575.88	12100	16317.3	10107.3	13611.3	7492.95	6586.16	6628.56	12286.5	11925.8	1.8655	1.79915	0.00210646	0.00491045	0.970645
2756	146.082	7.66191		1	1	1	1	1	1	1	1	1	1803.97	1250.57	1692.12	1361.02	1423.61	2207.33	3891.01	3582.45	2632.03	5645.1	2894.02	1	1623.11	1	3728.92	1	2.2974	#DIV/0!	0.00239526	3728.92	null	0.0506393	C6H13NO3	[M - H]-	InChI=1S/C6H13NO3/c1-2-4(7)5(8)3-6(9)10/h4-5,8H,2-3,7H2,1H3,(H,9,10)	CCC(C(CC(=O)O)O)N
2760	163.061	8.57641		34588.3	33347.7	30823.3	32900.9	26348.9	31091.8	37864.6	33387.1	32241.2	28860.2	29527.2	37060	24667.9	21022.1	25191	22379.2	26509.9	37772.3	26950.2	42910.1	31601.8	27721.4	33646.2	31304.3	1.06469	1.12925	0.361471	0.424618	0.930399	null	0.107298	C6H12O5	[M - H]-	InChI=1S/C6H12O5/c1-3(8)5(10)6(11)4(9)2-7/h1,3-11H,2H2	[CH]C(C(C(C(CO)O)O)O)O
2761	278.089	8.43051	59	1	1	1	1	1	1	1	1	1	6441.13	3439.59	1515.22	638.833	85.6081	49.2467	9557.92	4135.01	1219.43	567.535	54.5696	1	2028.27	1	3106.89	1	1.53179	#DIV/0!	0.593669	3106.89	2''-Deoxy-2''-methyleneguanosine	0.155956	C11H13N5O4	[M - H]-	InChI=1S/C11H13N5O4/c1-4-7(18)5(2-17)20-10(4)16-3-13-6-8(16)14-11(12)15-9(6)19/h3,5,7,10,17-18H,1-2H2,(H3,12,14,15,19)	C=C1C(C(OC1N2C=NC3=C2N=C(NC3=O)N)CO)O
2762	194.049	7.69519		54556.7	42015.3	57901.1	1881.9	32625.6	103059	86884.2	42536.8	73066.1	34545.3	26180.9	35648.7	38541.2	22464.9	26975.9	65354.6	55141.7	10719.2	53278.7	32166	37796.1	30726.1	76386.5	43332	2.02101	1.41027	0.0469701	0.20748	0.567273
2763	206.103	8.65348	59	23.9107	1	1	1	1	1	1	1	1	13870.4	7360.37	3382.32	1579.66	416.202	344.909	20076.1	9165.77	2773.2	1546.6	255.901	5.58214	4492.31	1	6763.52	0.179143	1.50558	0.407084	0.591144	6763.52	null	0.096933	C8H17NO5	[M - H]-	InChI=1S/C8H17NO5/c1-2-6(7(13)14)9-8(3-10,4-11)5-12/h6,9-12H,2-5H2,1H3,(H,13,14)	CCC(C(=O)O)NC(CO)(CO)CO
2769	128.998	7.726		6491.76	4900.28	6698.1	5470.41	4435.84	7539.29	7851.59	4658.8	7864.95	37608.5	47058.9	59490.2	40574.7	40323.3	59767.2	80884.2	112832	67327.6	95191	5987.13	5599.28	47470.5	6978.66	72444.3	1.24635	1.52609	0.146602	0.177545	10.3808
2770	225.026	7.96209		10546.4	6193.46	4727.05	9727.78	3891.12	5540.38	4818.18	3407.96	6071.29	15290.8	18595.6	25748.3	16782.3	17672	26182.2	8105.46	46449.8	7447.59	38313.4	5236.46	7017.16	20045.2	4959.45	21110.5	0.70676	1.05315	0.237596	0.899685	4.25663	null	N/A	C6H11ClN2O5	[M - H]-	InChI=1S/C6H11ClN2O5/c7-5(12)3(1-10)8-6(13)4(2-11)9-14/h3-4,9-11,14H,1-2H2,(H,8,13)	C(C(C(=O)NC(CO)C(=O)Cl)NO)O
2773	231.063	8.65338		110.233	1	1	58.0335	43.3843	1997.43	1322.02	402.766	3769.66	425.296	203.232	56.6071	472.086	250.562	159.005	4489.04	2042.95	1184.82	4106.59	1105.66	42.7302	261.131	1872.97	2585.81	43.8325	9.90233	0.0221498	0.00619144	1.38059	null	0.0943465	C8H12N2O6	[M - H]-	InChI=1S/C8H12N2O6/c9-5(11)3-4(8(15)16)10-6(12)1-2-7(13)14/h4H,1-3H2,(H2,9,11)(H,10,12)(H,13,14)(H,15,16)	C(CC(=O)O)C(=O)NC(CC(=O)N)C(=O)O
2776	231.147	8.8162		95.4396	198.075	65.9836	85.6636	256.449	6588.77	1052.42	566.874	1714.72	57.1513	125.653	60.7992	43.513	150.654	82.6277	3405.8	569.891	360.188	928.173	336.801	140.322	86.733	2480.7	1120.17	17.6786	12.9152	0.096802	0.080518	0.451555
2785	363.03	8.76514	54	6368.2	7537.35	9037.63	5855.63	6057.56	13702.6	15632.1	9541.4	13321.9	7108.12	8504.46	10442.9	7654.73	5932.39	10282.4	16026.1	22242.7	13554.8	18554.4	9665.59	6971.27	8320.82	13049.5	16008.7	1.8719	1.92393	0.00232558	0.00514042	1.22677
2797	227.14	8.74385		2874.62	2997.25	3708.82	3388.26	2686.44	2429.37	3717.83	1742.89	2442.11	2592.13	2582.44	3229	3095.13	2277.47	2467.86	2016.21	3177.64	1790.51	2168.54	1849.6	3131.08	2707.34	2583.05	2200.5	0.824971	0.81279	0.231237	0.10758	0.864667	Prolylisoleucine	0.134784	C11H20N2O3	[M - H]-	InChI=1S/C11H20N2O3/c1-3-7(2)9(11(15)16)13-10(14)8-5-4-6-12-8/h7-9,12H,3-6H2,1-2H3,(H,13,14)(H,15,16)	CCC(C)C(C(=O)O)NC(=O)C1CCCN1
2802	172.061	8.51981		6187.42	6436.26	7403.9	5603.26	4916.47	1681.47	793.03	2839.75	1844.11	5377.68	5100.66	12577.7	5165.52	6309.08	11088.3	4636.95	402.19	5862.2	2216.08	4546.73	6109.46	7603.15	1789.59	3532.83	0.292921	0.464653	0.000175367	0.0447764	1.24449	(2S)-2-[(2-oxooxolan-3-yl)amino]propanoic acid	0.0926239	C7H11NO4	[M - H]-	InChI=1S/C7H11NO4/c1-4(6(9)10)8-5-2-3-12-7(5)11/h4-5,8H,2-3H2,1H3,(H,9,10)	CC(C(=O)O)NC1CCOC1=O
2803	300.157	8.78279		1	1	1	1	1	1	1	1	1	1011.92	973.016	364.221	1226.69	698.055	656.305	5107.87	2777.6	2372.78	4467.79	4661.68	1	821.702	1	3877.54	1	4.71892	#DIV/0!	0.000209514	3877.54	null	0.130219	C13H23N3O5	[M - H]-	InChI=1S/C13H23N3O5/c1-7(2)5-10(13(20)21)16-11(18)6-14-12(19)8(3)15-9(4)17/h7-8,10H,5-6H2,1-4H3,(H,14,19)(H,15,17)(H,16,18)(H,20,21)	CC(C)CC(C(=O)O)NC(=O)CNC(=O)C(C)NC(=O)C
2829	280.99	8.88811		1070.12	1265.81	1463.82	1013.65	1025.23	2217.35	2584.73	1575.35	2051.41	1966.72	2896.99	3013.46	2667.92	2496.93	3487.33	4471.46	6228.41	3761.57	5219.73	2689.56	1167.73	2754.89	2107.21	4474.15	1.80454	1.62407	0.00278708	0.0176811	2.12326
2837	351.121	8.85048		1647.73	955	1256.18	1108.68	1268.09	1065.05	1131.29	1088.5	1068.38	1647.24	1318.4	2011.61	1766.1	1176.17	1825.89	1800.18	1785.81	1844.43	1861.85	1624.65	1247.14	1624.24	1088.31	1783.39	0.872644	1.09799	0.265767	0.311639	1.63868	null	0.557855	C16H20N2O7	[M - H]-	InChI=1S/C16H20N2O7/c1-24-11-7-9(8-12(25-2)15(11)21)3-6-14(20)18-10(16(22)23)4-5-13(17)19/h3,6-8,10,21H,4-5H2,1-2H3,(H2,17,19)(H,18,20)(H,22,23)	COC1=CC(=CC(=C1O)OC)C=CC(=O)NC(CCC(=O)N)C(=O)O
2846	478.09	8.85019	127	14330	13961.5	9082.22	14645.7	11728.2	49043.8	47734.2	35217.7	36328.3	10235.5	10342.3	6641.22	11478.5	7819.23	6490.29	42752.7	40666.6	31667.7	28616.2	31241.9	12749.5	8834.5	42081	34989	3.30059	3.9605	5.90785e-05	4.85968e-06	0.831468	glucoibarin	0.452655	C15H29NO10S3	[M - H]-	InChI=1S/C15H29NO10S3/c1-28(21)8-6-4-2-3-5-7-11(16-26-29(22,23)24)27-15-14(20)13(19)12(18)10(9-17)25-15/h10,12-15,17-20H,2-9H2,1H3,(H,22,23,24)	CS(=O)CCCCCCCC(=NOS(=O)(=O)O)SC1C(C(C(C(O1)CO)O)O)O
2848	216.046	9.1763	28	1	60.7916	84.6225	19.4016	37.2468	218.799	362.618	139.626	279.567	1843.54	1558.82	784.039	1457.19	1074.33	1352.87	1915.01	1612.16	2130.34	1762.2	1357.66	40.6125	1345.13	250.153	1755.47	6.1595	1.30506	0.0022417	0.0773202	7.01761
2859	178.072	8.84383	28	72.3889	70.529	1	72.3169	1	1	110.139	74.7089	95.8417	1607.51	1326.31	531.425	1309.12	907.33	1022.96	1745.93	1420.35	1842	1612.47	1282.08	43.4469	1117.44	70.4225	1580.57	1.62088	1.41445	0.383011	0.0411485	22.444	Cevolox	0.104487	C6H13NO5	[M - H]-	InChI=1S/C6H13NO5/c7-3-5(10)4(9)2(1-8)12-6(3)11/h2-6,8-11H,1,7H2	C(C1C(C(C(C(O1)O)N)O)O)O
2874	288.121	8.8753		1	1	1	1	1	1	1	1	1	14534.5	13189	9142.28	17074.3	14919	12689.8	81091.5	73957.9	41046.7	104834	45936.6	1	13591.5	1	69373.4	1	5.10419	#DIV/0!	0.000549249	69373.4	null	0.0946502	C11H19N3O6	[M - H]-	InChI=1S/C11H19N3O6/c1-2-3-6(9(16)17)13-11(20)14-7(10(18)19)4-5-8(12)15/h6-7H,2-5H2,1H3,(H2,12,15)(H,16,17)(H,18,19)(H2,13,14,20)	CCCC(C(=O)O)NC(=O)NC(CCC(=O)N)C(=O)O
2875	141.066	8.89347		1112.47	1043.56	773.674	1995.18	829.919	2059.92	1734.03	1184.65	2651.86	1305.49	1159.43	886.651	2527.55	928.357	861.611	2481.05	2408.6	1624.69	3603.52	1429.06	1150.96	1278.18	1907.62	2309.38	1.65741	1.80677	0.0784999	0.0478759	1.21061	null	0.0864569	C6H10N2O2	[M - H]-	InChI=1S/C6H10N2O2/c1-4(10)5-2-7-6(3-9)8-5/h2,4,9-10H,3H2,1H3,(H,7,8)	CC(C1=CN=C(N1)CO)O
2880	480.084	8.84967	127	1613.07	1596.57	996.907	1680.24	1328.37	5685.04	5505.47	4137.71	4203.74	1150.43	1166.41	731.168	1220.47	865.777	685.959	4908.12	4815.19	3576.9	3232.13	3611.67	1443.03	970.035	4882.99	4028.8	3.38384	4.15326	4.8792e-05	6.85098e-06	0.825069
2888	233.13	8.74533		1	88.3018	1	16.9471	102.527	1881.57	435.556	186.864	1343.65	45.4767	104.357	1	1	95.0688	1	1809.11	435.097	191.656	1213.61	316.292	41.9552	41.3171	961.909	793.153	22.927	19.1967	0.0330893	0.0253888	0.824561	p-Coumaroylputrescine	0.12901	C13H18N2O2	[M - H]-	InChI=1S/C13H18N2O2/c14-9-1-2-10-15-13(17)8-5-11-3-6-12(16)7-4-11/h3-8,16H,1-2,9-10,14H2,(H,15,17)	C1=CC(=CC=C1C=CC(=O)NCCCCN)O
2903	301.094	8.89293	133	749.94	967.813	1568.28	1022.05	876.64	3006.47	4097.47	2237.01	2222.88	556.955	691.209	1101.47	804.651	558.161	875.823	2222.42	3392.47	1783.57	1584.82	1487.03	1036.95	764.711	2890.96	2094.06	2.78796	2.73837	0.0030856	0.00288707	0.724348	8-(3,4-dimethoxyphenyl)-3-methyl-7H-purine-2,6-dione	0.257667	C14H14N4O4	[M - H]-	InChI=1S/C14H14N4O4/c1-18-12-10(13(19)17-14(18)20)15-11(16-12)7-4-5-8(21-2)9(6-7)22-3/h4-6H,1-3H3,(H,15,16)(H,17,19,20)	CN1C2=C(C(=O)NC1=O)NC(=N2)C3=CC(=C(C=C3)OC)OC
2904	361.115	8.89152	133	784.289	1029.69	1697.29	1086.58	965.858	3376.95	4665.73	2543.37	2559.58	519.673	710.103	1108.23	753.088	490.587	832.044	2430.33	3546.79	1873.92	1605.7	1545.23	1112.74	735.621	3286.41	2200.39	2.95343	2.99121	0.00247725	0.00236824	0.669544	null	0.189819	C17H14N8O2	[M - H]-	InChI=1S/C17H14N8O2/c26-14(19-17-20-15(22-23-17)13-7-3-4-9-18-13)8-10-25-16(27)11-5-1-2-6-12(11)21-24-25/h1-7,9H,8,10H2,(H2,19,20,22,23,26)	C1=CC=C2C(=C1)C(=O)N(N=N2)CCC(=O)NC3=NNC(=N3)C4=CC=CC=N4
2907	220.119	8.95029	98	1	1	1	1	1	1	1	1	1	1072.14	1040.57	1106.68	870.591	719.968	1010	762.633	671.223	621.077	520.139	529.985	1	969.99	1	621.011	1	0.640224	#DIV/0!	0.0015387	969.99
2909	189.124	8.94422	98	1	1	1	1	1	1	1	1	1	1843.14	2032.11	1819.19	2326.94	3585.54	2439.54	5709.1	7383.41	4017.51	10039.8	4471.14	1	2341.08	1	6324.2	1	2.70141	#DIV/0!	0.00389014	6324.2	null	0.103884	C8H18N2O3	[M - H]-	InChI=1S/C8H18N2O3/c1-13-6-3-7(9)8(12)10-4-2-5-11/h7,11H,2-6,9H2,1H3,(H,10,12)	COCCC(C(=O)NCCCO)N
2910	172.098	8.94693	98	1	1	1	1	1	1	1	1	1	531.013	541.73	444.99	577.696	372.547	657.085	775.83	564.825	567.907	899.412	925.958	1	520.843	1	746.786	1	1.4338	#DIV/0!	0.02425	746.786	null	0.0709927	C8H15NO3	[M - H]-	InChI=1S/C8H15NO3/c9-7(8(10)11)3-4-12-5-6-1-2-6/h6-7H,1-5,9H2,(H,10,11)	C1CC1COCCC(C(=O)O)N
2911	250.13	8.94742	98	1	1	1	1	1	1	1	1	1	478.975	423.175	323.306	489.03	318.333	578.08	713.198	469.172	500.838	736.431	933.713	1	435.15	1	670.67	1	1.54124	#DIV/0!	0.0272024	670.67
2912	190.108	8.89478	98	1	1	1	1	1	1	1	1	1	2304.69	7565.55	1580.42	2353.04	1461.46	2384.32	12964.1	2005.09	2176.24	3571.37	4382.07	1	2941.58	1	5019.78	1	1.70649	#DIV/0!	0.350394	5019.78	null	0.0647233	C8H17NO4	[M - H]-	InChI=1S/C8H17NO4/c10-4-2-1-3-9-6-7(11)5-8(12)13/h7,9-11H,1-6H2,(H,12,13)	C(CCO)CNCC(CC(=O)O)O
2914	160.097	8.80462	98	1	1	1	1	1	1	1	1	1	5633.07	5314.66	4833.48	5543.34	3771.49	6013	7334.51	4736.22	4641.04	15912.5	18924.2	1	5184.84	1	10309.7	1	1.98843	#DIV/0!	0.0915892	10309.7	3-amino-2-hydroxyheptanoic acid	0.0984302	C7H15NO3	[M - H]-	InChI=1S/C7H15NO3/c1-2-3-4-5(8)6(9)7(10)11/h5-6,9H,2-4,8H2,1H3,(H,10,11)	CCCCC(C(C(=O)O)O)N
2917	315.012	8.83491		4938.6	5465.76	5997.05	4571.22	4511.8	9985.9	10211.7	7566.45	8702.21	5379.45	6554.37	7802.56	5876.69	5689.72	7453.6	12372	17576.4	10211.9	12683.1	7111.16	5096.89	6459.4	9116.55	11990.9	1.78865	1.85635	0.000364244	0.00746429	1.31529
2919	256.096	8.96238	98	1	1	1	1	1	1	1	1	1	1659.03	1563.47	1924.07	1367.43	1137.59	1533.2	1192.96	1115.12	909.055	810.159	756.182	1	1530.8	1	956.695	1	0.624964	#DIV/0!	0.00297687	1530.8	null	0.0953269	C10H15N5O	[M + Cl]-	InChI=1S/C10H15N5O/c1-7(2)15(3-4-16)10-8-9(12-5-11-8)13-6-14-10/h5-7,16H,3-4H2,1-2H3,(H,11,12,13,14)	CC(C)N(CCO)C1=NC=NC2=C1NC=N2
2921	463.05	8.99079		629.991	563.363	305.346	809.481	597.12	2630.34	3271.78	1205.81	4331.79	483.466	481.678	242.198	687.057	455.856	439.649	2269.28	3002.59	1282.17	3700.74	1807.44	581.06	464.984	2859.93	2412.44	4.92191	5.18823	0.00574574	0.000772404	0.843533	4-Ohimg	0.288196	C16H20N2O10S2	[M - H]-	InChI=1S/C16H20N2O10S2/c19-6-10-13(21)14(22)15(23)16(27-10)29-11(18-28-30(24,25)26)4-7-5-17-8-2-1-3-9(20)12(7)8/h1-3,5,10,13-17,19-23H,4,6H2,(H,24,25,26)	C1=CC2=C(C(=C1)O)C(=CN2)CC(=NOS(=O)(=O)O)SC3C(C(C(C(O3)CO)O)O)O
2922	130.992	8.90054		15891	20354.8	24453.5	15935.5	16979.9	38437.4	43564.2	25128.3	5385.81	12970.4	17374.3	21668.2	16026.2	15225.7	22034.7	32774.6	44993.4	27867.1	38618.5	20257.1	18722.9	17549.9	28128.9	32902.1	1.50238	1.87477	0.262073	0.0051693	1.16969
2928	194.988	8.90616		13680.7	15791.2	18999.2	12514.7	13142.6	6333.61	33903.3	19713.6	7730.66	11196	13843.7	16753.3	12583.1	11982	17079.5	26113.6	35276.9	22248.6	30498.1	15911.5	14825.7	13906.3	16920.3	26009.8	1.14128	1.87036	0.72798	0.00442359	1.53719	trihydroxy(phenyl)-$l^{4}-sulfane	0.105673	C6H8O3S	[M + Cl]-	InChI=1S/C6H8O3S/c7-10(8,9)6-4-2-1-3-5-6/h1-5,7-9H	C1=CC=C(C=C1)S(O)(O)O
2930	739.212	8.98516	107	2178.09	3026.47	2138.77	2270.08	3345.17	6531.21	3152.18	3368.36	8959.14	2182.92	2828.95	2030.88	2131.52	2573.74	2135.15	6573.68	2797.96	3744.85	7891.11	3517.59	2591.71	2313.86	5502.72	4905.04	2.1232	2.11985	0.0527661	0.0182592	0.891384	Robinin	0.226083	C33H40O19	[M - H]-	InChI=1S/C33H40O19/c1-10-19(36)23(40)26(43)31(47-10)46-9-17-21(38)25(42)28(45)33(51-17)52-30-22(39)18-15(35)7-14(49-32-27(44)24(41)20(37)11(2)48-32)8-16(18)50-29(30)12-3-5-13(34)6-4-12/h3-8,10-11,17,19-21,23-28,31-38,40-45H,9H2,1-2H3	CC1C(C(C(C(O1)OCC2C(C(C(C(O2)OC3=C(OC4=CC(=CC(=C4C3=O)O)OC5C(C(C(C(O5)C)O)O)O)C6=CC=C(C=C6)O)O)O)O)O)O)O
2934	775.189	8.98839	107	460.406	613.277	463.197	447.386	725.059	1446.31	694.466	646.61	1745.57	1186.88	1511.1	1212.66	1223.93	1474.67	1266.97	3475.7	1851.75	2059.52	4407.32	1853.35	541.865	1312.7	1133.24	2729.53	2.09137	2.07932	0.0490865	0.0148604	2.40861	Kaempferol 3-neohesperidoside-7-rhamnoside	0.163014	C33H40O19	[M + Cl]-	InChI=1S/C33H40O19/c1-10-19(37)23(41)26(44)31(46-10)48-14-7-15(36)18-16(8-14)49-28(12-3-5-13(35)6-4-12)29(22(18)40)51-33-30(25(43)21(39)17(9-34)50-33)52-32-27(45)24(42)20(38)11(2)47-32/h3-8,10-11,17,19-21,23-27,30-39,41-45H,9H2,1-2H3	CC1C(C(C(C(O1)OC2C(C(C(OC2OC3=C(OC4=CC(=CC(=C4C3=O)O)OC5C(C(C(C(O5)C)O)O)O)C6=CC=C(C=C6)O)CO)O)O)O)O)O
2944	130.087	8.74011		10374.3	11884.4	11158.8	10977.9	15171.8	21767.6	40881.3	16827.2	17531.9	9551.41	11114.8	10252.1	11273.9	13083.8	11341	19643	38032.3	18313.9	16886.8	16161.5	11913.4	11102.8	24252	21807.5	2.03569	1.96414	0.0446885	0.0187174	0.899202	Leucinum	0.0686636	C6H13NO2	[M - H]-	InChI=1S/C6H13NO2/c1-4(2)3-5(7)6(8)9/h4-5H,3,7H2,1-2H3,(H,8,9)	CC(C)CC(C(=O)O)N
2954	203.082	9.05861		1156.12	1234.07	1077.14	1100.71	1496.99	4600.27	5684.4	1869.78	6379.84	959.423	1078.65	862.563	1016.56	1323.58	934.845	3726.56	4870.61	1832.38	5326.57	2190.81	1213.01	1029.27	4633.57	3589.39	3.8199	3.48731	0.00582813	0.00292447	0.774648	Pacitron	0.743266	C11H12N2O2	[M - H]-	InChI=1S/C11H12N2O2/c12-9(11(14)15)5-7-6-13-10-4-2-1-3-8(7)10/h1-4,6,9,13H,5,12H2,(H,14,15)	C1=CC=C2C(=C1)C(=CN2)CC(C(=O)O)N
2957	168.836	9.09504		421.995	730.302	864.356	337.777	528.008	976.726	1101.18	619.655	635.911	1356.41	2788.94	2683.7	2415.65	1930.77	3681.25	4578.81	7560.91	4562.86	6814.87	3719.07	576.488	2476.12	833.369	5447.3	1.4456	2.19993	0.138211	0.00344294	6.53648
2960	161.045	8.8179		4093.63	4277.49	11388.3	3764.91	2949.61	17414.7	22636.7	7110.95	21815.8	8413.13	7292.76	8610.38	8098.73	7564.02	10726	15180.3	19457.1	13925.9	17141.7	13349.5	5294.8	8450.84	17244.5	15810.9	3.25688	1.87093	0.0125659	0.000126261	0.916866	D-allose	0.183683	C6H12O6	[M - H2O - H]-	InChI=1S/C6H12O6/c7-1-2-3(8)4(9)5(10)6(11)12-2/h2-11H,1H2	C(C1C(C(C(C(O1)O)O)O)O)O
2961	217.03	8.87876	40	9402.24	9258.87	6588.46	8008.39	5983.54	9730.09	10728.7	14871.5	9894.34	28464.3	30554.6	26341.3	40075	31393.1	48833.7	37180.6	49960	70797.5	64466.9	57466.1	7848.3	34277	11306.2	55974.2	1.44059	1.633	0.0342191	0.0089304	4.95077	null	0.0631441	C7H10N2O4S	[M - H]-	InChI=1S/C7H10N2O4S/c8-3-4-14(12,13)9-5-7(1-2-7)6(10)11/h9H,1-2,4-5H2,(H,10,11)	C1CC1(CNS(=O)(=O)CC#N)C(=O)O
2964	163.024	9.10182		1153.84	898.449	720.184	1064.52	392.677	2961.34	1861.66	1485.28	1350.71	10663.7	8575.94	7531.81	12021.2	7426.97	8369.68	19273.3	10803.5	11342.7	23278.8	15682.8	845.935	9098.23	1914.75	16076.2	2.26347	1.76696	0.01979	0.0140661	8.39598	null	0.0956535	C5H8O6	[M - H]-	InChI=1S/C5H8O6/c6-1-2(7)3(8)4(9)5(10)11/h3-4,6,8-9H,1H2,(H,10,11)	C(C(=O)C(C(C(=O)O)O)O)O
2966	269.089	9.25973		3185.24	6773.73	5194.76	3190.79	2545.54	3413.36	4111.46	5846.49	4164.46	976.048	1228.35	772.916	1828.33	1172.12	2272.85	1293.36	304.981	3712.5	2516.27	2923.24	4178.01	1375.1	4383.94	2150.07	1.04929	1.56357	0.842928	0.230389	0.490442	null	0.131986	C9H18O9	[M - H]-	InChI=1S/C9H18O9/c10-1-3(12)8(16)18-9-7(15)6(14)5(13)4(2-11)17-9/h3-16H,1-2H2	C(C1C(C(C(C(O1)OC(C(CO)O)O)O)O)O)O
2967	113.024	9.20721	100	3930.87	3764.59	10984.3	3400.54	2669.42	13152.6	18200.1	6695.48	18394.7	4587.07	6667.91	5241.57	7142.72	5930.78	7203.66	10418.3	13900.7	12906.4	13544	7890.07	4949.94	6128.95	14110.7	11731.9	2.85068	1.91418	0.0177672	0.000798284	0.831419	1-Carboxy-3-oxocyclobutane	0.0698892	C5H6O3	[M - H]-	InChI=1S/C5H6O3/c6-4-1-3(2-4)5(7)8/h3H,1-2H2,(H,7,8)	C1C(CC1=O)C(=O)O
2968	239.078	9.19735	100	5857.35	5925.65	4007.61	5516.25	4020.16	19907.6	7676.07	10915	6750.37	5093.25	5552.84	4592.94	7500.08	5578.54	8921.51	6642.48	9430.68	13649.6	11959.3	11240.4	5065.4	6206.53	11312.3	10584.5	2.23324	1.70538	0.0526442	0.00872755	0.935666	null	0.169288	C8H16O8	[M - H]-	InChI=1S/C8H16O8/c9-1-3-5(12)6(13)7(14)8(15-3)16-4(11)2-10/h3-14H,1-2H2	C(C1C(C(C(C(O1)OC(CO)O)O)O)O)O
2973	242.052	9.20036	100	2910.13	3001.79	2191.42	2565.19	2001.19	3025.15	3409.59	5176.19	3289.03	1230.08	1223.58	969.511	1505.23	1147.21	1752.3	1606.06	2093.73	3109.55	2510.78	2197.3	2533.94	1304.65	3724.99	2303.48	1.47004	1.76559	0.043494	0.00371526	0.618386	2-[(2-amino-1-methyl-5-nitro-6-oxopyrimidin-4-yl)amino]acetic acid	0.258242	C7H9N5O5	[M - H]-	InChI=1S/C7H9N5O5/c1-11-6(15)4(12(16)17)5(10-7(11)8)9-2-3(13)14/h9H,2H2,1H3,(H2,8,10)(H,13,14)	CN1C(=O)C(=C(N=C1N)NCC(=O)O)[N+](=O)[O-]
2976	215.033	8.91581	40	28255.1	28061.9	19580	24010.7	17985.6	28599.7	32087.9	45212.8	29419.1	85079.5	91743.7	77373.7	119959	93905.1	145266	109473	146901	213189	190748	173279	23578.7	102221	33829.9	166718	1.43477	1.63095	0.0430933	0.0101068	4.92813	Cerelose	0.0817928	C6H12O6	[M + Cl]-	InChI=1S/C6H12O6/c7-1-3(9)5(11)6(12)4(10)2-8/h1,3-6,8-12H,2H2	C(C(C(C(C(C=O)O)O)O)O)O
2980	274.105	9.18395		1	1	1	1	1	1	1	1	1	539.269	577.667	368.473	602.936	659.387	570.736	2743.99	2006.98	1244.48	3383.85	1605.68	1	553.078	1	2197	1	3.97231	#DIV/0!	0.00117908	2197	L-alanyl-L-alanyl-L-aspartic acid	0.089511	C10H17N3O6	[M - H]-	InChI=1S/C10H17N3O6/c1-4(11)8(16)12-5(2)9(17)13-6(10(18)19)3-7(14)15/h4-6H,3,11H2,1-2H3,(H,12,16)(H,13,17)(H,14,15)(H,18,19)	CC(C(=O)NC(C)C(=O)NC(CC(=O)O)C(=O)O)N
2989	143.034	9.19574	100	7720.83	8231.31	6394.75	8042.6	6805.48	9023.71	10298.2	4824.8	10734.9	2929.9	3296.63	3164.27	3972.55	3235.44	5066.83	6576.84	6424.17	8527.54	7217.44	5622.96	7439	3610.94	8720.4	6873.79	1.17225	1.9036	0.340097	0.000270974	0.788243	Pentanedioic acid, 3-methylene-	0.0446031	C6H8O4	[M - H]-	InChI=1S/C6H8O4/c1-4(2-5(7)8)3-6(9)10/h1-3H2,(H,7,8)(H,9,10)	C=C(CC(=O)O)CC(=O)O
2993	144.03	9.2131		1003.96	955.087	906.044	1018.71	947.515	2732.36	2631.8	2036.38	2821.47	1687.78	1878.98	1195.32	2182.43	1940.12	2076.67	7254.46	9904	5486.35	8643.63	6074.93	966.265	1826.88	2555.5	7472.67	2.64472	4.09039	2.01136e-05	3.63333e-05	2.92415	null	0.0988273	C5H7NO4	[M - H]-	InChI=1S/C5H7NO4/c1-3(8)4(5(9)10)6-2-7/h2,4H,1H3,(H,6,7)(H,9,10)	CC(=O)C(C(=O)O)NC=O
3014	148.043	9.34897		1191.57	1228.53	997.894	1367.17	854.101	2618.67	3488.46	1664.61	2388.08	1133.2	1091.42	840.055	1279.58	837.607	863.422	2510.91	3150.85	1711.7	2620.99	1965.01	1127.85	1007.55	2539.96	2391.89	2.25203	2.37397	0.00465791	0.000304917	0.941705	2-amino-4-methylsulfonylbutan-1-ol	0.0789407	C5H13NO3S	[M - H2O - H]-	InChI=1S/C5H13NO3S/c1-10(8,9)3-2-5(6)4-7/h5,7H,2-4,6H2,1H3	CS(=O)(=O)CCC(CO)N
3016	221.049	9.3563		2581.55	2785.75	3937.55	3077.77	2994.37	5606.89	7926.05	5567.5	4813.35	2362.7	2604.77	3478.14	3142.2	2606.44	2981.37	5163.37	7776.36	5745.01	4997.06	5847.61	3075.4	2862.6	5978.45	5905.88	1.94396	2.06312	0.0028702	0.000143842	0.987862	null	0.0968122	C8H14O5S	[M - H]-	InChI=1S/C8H14O5S/c9-8(10)6-14(11,12)5-7-3-1-2-4-13-7/h7H,1-6H2,(H,9,10)	C1CCOC(C1)CS(=O)(=O)CC(=O)O
3019	464.074	9.39068		860.84	848.537	658.07	936.032	841.275	2777.68	2957.61	2139.97	2537.63	411.247	422.747	315.309	508.19	329.373	341.987	1647.42	1893.73	1368.6	1418.76	1244.69	828.951	388.142	2603.22	1514.64	3.14038	3.90228	1.25822e-05	2.72394e-06	0.581833	null	N/A	C15H23N5O6S3	[M - H]-	InChI=1S/C15H23N5O6S3/c1-3-26-12(22)8-16-11(21)9-27-15-19-18-14(28-15)17-13(23)10-4-6-20(7-5-10)29(2,24)25/h10H,3-9H2,1-2H3,(H,16,21)(H,17,18,23)	CCOC(=O)CNC(=O)CSC1=NN=C(S1)NC(=O)C2CCN(CC2)S(=O)(=O)C
3023	166.054	9.74642	83	10404.1	12123.3	14194.2	8773.41	8604.18	22988.4	25569.2	14418.5	19245.6	23723.8	27745.3	36120.9	22161.1	21091.3	31136.9	57000.6	77918.1	43625.9	57804.4	25178.9	10819.8	26996.6	20555.4	52305.6	1.89979	1.93749	0.00528239	0.0137779	2.54462	1-Propanesulfonic acid, 3-(dimethylamino)-	0.144494	C5H13NO3S	[M - H]-	InChI=1S/C5H13NO3S/c1-6(2)4-3-5-10(7,8)9/h3-5H2,1-2H3,(H,7,8,9)	CN(C)CCCS(=O)(=O)O
3030	175.024	9.41618		16978.6	16162.6	24142.1	28044.2	35010.1	63614.7	70440.7	27592.1	140059	4670.83	1932.74	129.433	340.038	1	1	7615.07	3258.03	782.301	1	1	24067.5	1179.17	75426.5	2331.48	3.13395	1.97721	0.0445989	0.47766	0.0309106	Citrovit	0.274893	C6H8O6	[M - H]-	InChI=1S/C6H8O6/c7-1-2(8)5-3(9)4(10)6(11)12-5/h2,5,7-10H,1H2	C(C(C1C(=C(C(=O)O1)O)O)O)O
3055	142.974	9.52082	4	15234.9	16344	17172.3	13657.8	14197.6	23465.1	23582.2	17253.9	20866.2	13123.4	14264.8	15427.2	13627.8	13216.1	16127.8	20834.7	23858.1	18395.6	20509.5	15607.4	15321.3	14297.9	21291.9	19841.1	1.38969	1.3877	0.00530777	0.00273936	0.931862
3078	548.9	9.52003	4	19471.2	20593.5	21682.9	18092.5	19440	27695.8	27229.2	20828.1	22774.6	16568.5	18039.6	18966.7	17962.8	16570	20312.5	23221.3	26089.6	21377.8	22612.6	19175.3	19856	18070	24631.9	22495.3	1.24053	1.2449	0.0220625	0.00531754	0.913259
3079	744.855	9.51788	4	6448.01	6909.71	7269.37	6143.58	6711.6	9073.53	8932.91	7070.7	7532.62	5581.66	6098.58	6445.66	6039.82	5717.33	6859.72	7640.93	8367.34	7011.07	7394.78	6537.1	6696.45	6123.79	8152.44	7390.24	1.21743	1.20681	0.0209815	0.00555611	0.906507
3080	746.854	9.51813	4	3420.06	3604.72	3836.18	3242.41	3407.18	4762.18	4570.24	3738.55	3930.87	2963.81	3183.36	3406.41	3084.76	2935.23	3563.97	4095.49	4384.46	3712.97	3815.01	3444.29	3502.11	3189.59	4250.46	3890.44	1.21368	1.21973	0.0184619	0.00423588	0.9153
3081	842.833	9.52425	4	4222.98	4425.82	4584	4048.32	4362.11	5553.97	5141.85	4475.8	4472.17	3580.72	3861.43	4063.52	3884.96	3714.63	4497.93	4642.11	5146.94	4471.27	4468.07	4273.21	4328.65	3933.87	4910.95	4600.32	1.13452	1.16941	0.0565934	0.0081909	0.936747
3113	338.93	9.52038	4	2829.65	3167.92	3469.69	2647.57	2768.78	4630.16	4632.8	3359.1	3974.85	2380.38	2761.38	2939.69	2623.96	2439.58	3019.36	3885.06	4648.75	3413.13	4000.6	2878.96	2976.72	2694.06	4149.22	3765.3	1.39389	1.39763	0.0077814	0.00520625	0.90747
3148	352.946	9.52097	4	67881.2	69960.2	71880.1	63251.9	66158.5	91526.4	91897.1	70000.3	77298.9	58075.2	62395.2	64549	62332.6	58388.4	69148.2	80096.1	87799.3	72470.1	75105.6	66807.7	67826.4	62481.4	82680.7	76455.8	1.21901	1.22366	0.0217755	0.00443127	0.924711
3173	156.983	9.52332	4	4199.87	4360.54	4316.8	3913.78	4143.1	6128.43	5759.27	4398.71	4787.63	3695.56	3854.92	4097.67	3982.37	3751.83	4504.72	5149.68	5428.96	4644.3	4864.43	4343.68	4186.82	3981.18	5268.51	4886.21	1.25836	1.22733	0.0214144	0.00240471	0.927436
3175	158.988	9.5212	4	51611.1	53032.6	52685	47966.9	49411.4	71110.2	70471.3	52768	59675.1	44104.7	46711.8	48666.4	47070.9	43995.8	52634.6	62998	68538.8	55582.7	58428	51553.6	50941.4	47197.4	63506.2	59420.2	1.24665	1.25897	0.0172962	0.00295466	0.935661	null	0.100164	C4H4N2O3S	[M - H]-	InChI=1S/C4H4N2O3S/c7-1-3(9)6-4(10)5-2-8/h1-2H,(H2,5,6,8,9,10)	C(=O)C(=O)NC(=S)NC=O
3176	158.994	9.52503	4	5150.96	5264.01	5225.56	4805.48	4931.35	6956.61	6843.88	5225.8	5846.29	4552.75	4916.93	4882.62	4734.18	4500.54	5353.23	6273.96	6714.67	5550.85	5727.5	5175.57	5075.47	4823.37	6218.15	5888.51	1.22514	1.22083	0.0192079	0.00440647	0.946987
3177	354.944	9.5208	4	14037.1	14470.7	14733.2	13180.6	13737.9	18950.6	18632	14502.1	15694.4	12071.4	12943.7	13136.5	13009.8	12045.4	14414	16252.5	17946	14973.3	15765.8	13905.5	14031.9	12936.8	16944.8	15768.6	1.20759	1.2189	0.0235999	0.00354372	0.930588
3217	157.993	9.52259	4	30293.1	31416.9	31453	27194.7	29111.2	41905.2	41501.8	31132.7	34713.1	25889.6	27688.5	29163.8	27531.1	25751.8	31151.6	36884.5	40104	32867.3	34481.9	30071	29893.8	27862.7	37313.2	34881.7	1.24819	1.25191	0.0205026	0.00363818	0.934837
3219	436.907	9.52345	4	2141.42	2377.07	2622.87	2007.16	2091.76	3472.85	3500.49	2496.36	2984.33	1755.22	2096.03	2298.73	1985.48	1811.12	2308.76	2796.05	3503.21	2537.24	2969.02	2139.21	2248.06	2042.56	3113.51	2788.95	1.38498	1.36542	0.00941339	0.0102457	0.895757
3286	254.968	9.52622	4	34105.7	35287.7	35720.9	31783.6	33170.6	46394.5	46230.9	35108.3	38752.3	29021.5	31112.1	32204.2	31641.3	29226.3	34823.6	40569.1	44200.8	36862.6	37961.6	33771	34013.7	31338.1	41621.5	38673	1.22367	1.23406	0.0220413	0.00337784	0.92916	3-(dimethoxyphosphinothioylsulfanylmethyl)-2H-1,2,4-oxadiazol-5-one	N/A	C5H9N2O4PS2	[M - H]-	InChI=1S/C5H9N2O4PS2/c1-9-12(13,10-2)14-3-4-6-5(8)11-7-4/h3H2,1-2H3,(H,6,7,8)	COP(=S)(OC)SCC1=NOC(=O)N1
3288	452.921	9.52407	4	11017.5	11521.8	12004.4	10179.1	10962.9	15196.1	15418.6	11611.7	13014.6	9334.49	10226.9	10655.5	10213.6	9492.88	11457.4	13274.6	14717.4	11992.2	12819.3	10965.6	11137.2	10230.1	13810.3	12753.8	1.24002	1.24669	0.0182111	0.00435066	0.923502
3289	646.878	9.52542	4	12157.1	12803	13403.7	11276	12142.5	16975.1	16502.7	12923.7	13965.8	10280	11230.2	11920.3	11241.1	10422.7	12738.8	14335.5	15864.7	13279.3	13768	11954.2	12356.5	11305.5	15091.8	13840.4	1.22137	1.22421	0.0237306	0.00618776	0.917078
3290	648.876	9.52079	4	5285.52	5669.74	5862	4961.93	5289.17	7407.09	7073.52	5800.68	6077.06	4531.54	4932.43	5270.97	4930.73	4594.08	5599.06	6173.3	7021.08	5803.38	5972.58	5314.56	5413.67	4976.47	6589.59	6056.98	1.21721	1.21712	0.0182024	0.00711563	0.919174
3291	940.81	9.52246	4	2606.34	2709.52	2677.59	2430.8	2717.11	3237.28	2911.09	2525.66	2579.16	2216.09	2351.43	2460.79	2433.8	2274.86	2616.04	2690.7	2755.68	2517.85	2570.92	2517.87	2628.27	2392.17	2813.3	2610.6	1.0704	1.09131	0.277011	0.0206632	0.92795
3292	1038.79	9.52536	4	1417.65	1474.32	1393.97	1360.82	1451.65	1612.99	1374.98	1383.98	1227.15	1197.28	1283.25	1302.58	1272.34	1215.38	1384.03	1409.73	1320.7	1350.07	1288.13	1379.44	1419.68	1275.81	1399.77	1349.61	0.985976	1.05785	0.794566	0.0692108	0.964167
3346	844.831	9.52103	4	2619.87	2737.59	2884.48	2389.65	2742.56	3429.25	3353.55	2628.88	2808.18	2264.63	2380.28	2504.09	2400.35	2266.64	2674.64	2877.48	3044.83	2770.19	2731.06	2603.03	2674.83	2415.1	3054.96	2805.32	1.14211	1.16157	0.0960568	0.00303237	0.918281
3377	256.966	9.52361	4	4753.29	4943.7	4940.88	4417.54	4611.59	6432.45	6386.71	4995.62	5425.98	4110.34	4340.88	4545.81	4450.8	4140.5	4857.35	5695.97	6244.08	5199.01	5365.22	4644.44	4733.4	4407.61	5810.19	5429.74	1.22749	1.2319	0.0145305	0.00435463	0.934521	null	N/A	C4H7N2O7PS	[M - H]-	InChI=1S/C4H7N2O7PS/c1-12-14(9,13-2)4(8)6-15(10,11)5-3-7/h1-2H3,(H,6,8)	COP(=O)(C(=O)NS(=O)(=O)N=C=O)OC
3380	450.923	9.5218	4	39883.1	41806.3	43446.9	36989.5	39263.4	55755.5	55585.7	42188.7	46742	33875.4	36757	38663	36765.3	34169.6	41200.8	47293.4	52925.8	43612.2	45520.7	39556.3	40277.8	36905.2	50068	45781.7	1.24307	1.24052	0.0185931	0.00432543	0.91439
3389	942.808	9.52387	4	1909	1888.88	1981.98	1797.07	1956.16	2277.5	2146.96	1882.11	1826.11	1598.44	1731.95	1778.78	1833.04	1630.59	1928.14	1976.46	2022.49	1855.91	1665.9	1961.62	1906.62	1750.16	2033.17	1896.48	1.06638	1.0836	0.250592	0.101819	0.932769
3396	550.899	9.52295	4	6960.82	7314.13	7735.31	6519.28	6835.88	9690.19	9710.82	7432.75	8015.84	5909.19	6456.01	6837.68	6411.51	6076.61	7236.21	8199.48	9178.37	7715.84	7928.68	6927.68	7073.08	6487.87	8712.4	7990.01	1.23177	1.23153	0.0227678	0.00428588	0.917085
3399	214.049	9.27221	28	2272.23	2727	3117.72	2146.78	2285.39	5649.59	8178.25	4016.02	6022.97	5720.03	5104.75	2633.9	4647.19	4265.72	5824.59	7673.28	7470.8	6833.88	5721.6	5664.04	2509.82	4699.36	5966.71	6672.72	2.37734	1.41992	0.0030297	0.0145981	1.11833	Myo-inosamine	0.0789653	C6H13NO5	[M + Cl]-	InChI=1S/C6H13NO5/c7-1-2(8)4(10)6(12)5(11)3(1)9/h1-6,8-12H,7H2	C1(C(C(C(C(C1O)O)O)O)O)N
3408	167.021	9.66074		3381.37	3168.75	3405.7	1638.74	1791.57	2082.67	1039.14	1254.95	857.424	4375.54	4210.52	4678.04	2929.27	3707.95	3678.92	3062.7	1652.75	2312.48	1902	1292.35	2677.23	3930.04	1308.55	2044.45	0.488769	0.520212	0.0308175	0.000983085	1.46795	Lithate	0.360851	C5H4N4O3	[M - H]-	InChI=1S/C5H4N4O3/c10-3-1-2(7-4(11)6-1)8-5(12)9-3/h(H4,6,7,8,9,10,11,12)	C12=C(NC(=O)N1)NC(=O)NC2=O
3410	238.094	8.91168	28	470.265	444.368	275.867	448.886	376.582	335.979	273.618	491.825	346.814	11757.6	10557.3	5227.29	9389	6683.85	9307.31	12090.9	10239.6	14542.1	10998.4	8645.34	403.194	8820.4	362.059	11303.3	0.897978	1.28149	0.494865	0.112997	31.2194	9-[(2S,3R)-2,3,4-Trihydroxybutyl]adenine	0.0994045	C9H13N5O3	[M - H]-	InChI=1S/C9H13N5O3/c10-8-7-9(12-3-11-8)14(4-13-7)1-5(16)6(17)2-15/h3-6,15-17H,1-2H2,(H2,10,11,12)	C1=NC(=C2C(=N1)N(C=N2)CC(C(CO)O)O)N
3411	168.033	9.79864	65	1779.81	1468.18	2014.61	1606.43	916.112	3733.98	3206.26	1195.82	2602.32	1960.07	1507.51	2162.39	1930.81	1112.6	1380.27	4350.11	3807.41	1578.14	3549.11	1439.49	1557.03	1675.61	2684.6	2944.85	1.72418	1.75748	0.0685673	0.0536857	1.09694
3415	179.056	9.2302	100	25039	24821.9	17842.9	24216.5	17814.1	32319.7	29906.8	44481.5	34055.8	23371.7	26456.2	20011.8	35235.6	25917.3	37192.5	40832.9	44443.5	62792.7	59511	3612.47	21946.9	28030.8	35190.9	42238.5	1.60346	1.50686	0.00600511	0.18859	1.20027	D-allose	0.157566	C6H12O6	[M - H]-	InChI=1S/C6H12O6/c7-1-2-3(8)4(9)5(10)6(11)12-2/h2-11H,1H2	C(C1C(C(C(C(O1)O)O)O)O)O
3418	212.033	9.81478	65	1050.49	999.483	953.196	1099.4	1142.01	4054.35	1900.92	945.381	7640.29	688.178	728.981	730.2	909.729	776.404	870.233	2886.13	1330.25	934.117	5399.02	1137.78	1048.91	783.954	3635.24	2337.46	3.46571	2.98163	0.0878951	0.0709454	0.643	5-(phosphonooxy)-L-norvaline	0.125281	C5H12NO6P	[M - H]-	InChI=1S/C5H12NO6P/c6-4(5(7)8)2-1-3-12-13(9,10)11/h4H,1-3,6H2,(H,7,8)(H2,9,10,11)	C(CC(C(=O)O)N)COP(=O)(O)O
3421	173.009	9.06629		7316.06	14917.1	11106.4	6205.61	11156.1	30499.4	26043.6	15768.9	33555.9	2578.34	2518.61	1479	2707.33	1435.24	1594.44	4779.47	4054.9	2872.29	1528.8	2628.07	10140.2	2052.16	26467	3172.71	2.61009	1.54603	0.00378531	0.0859536	0.119874	Oprea1_101122	0.232529	C6H8O7	[M - H2O - H]-	InChI=1S/C6H8O7/c7-1-2(8)6(12)13-4(1)3(9)5(10)11/h1-4,7-9H,(H,10,11)	C1(C(C(=O)OC1C(C(=O)O)O)O)O
3424	286.079	9.81339	83	10466.3	12077.3	14287.5	8475.35	8524.49	22568.9	25098.9	14672	19675.6	23992.3	29107.1	36379.7	22547.2	21486.5	31511.1	59064.5	79174.3	45297.7	58982.6	25945.1	10766.2	27504	20503.9	53692.9	1.90447	1.95219	0.00415488	0.0120987	2.61867	null	0.187971	C9H21NO5S2	[M - H]-	InChI=1S/C9H21NO5S2/c1-3-10-9(4-5-11)8-17(14,15)7-6-16(2,12)13/h9-11H,3-8H2,1-2H3	CCNC(CCO)CS(=O)(=O)CCS(=O)(=O)C
3429	346.101	9.83494	83	31487.7	37248.3	42903	25980.1	26210.6	67041.6	77161.5	43531.6	58702.5	73248.1	88826.8	111123	68106.5	63768.6	96578.6	179669	246327	136364	179634	77650.1	32765.9	83608.5	61609.3	163929	1.88029	1.96067	0.00537628	0.0141121	2.66078	null	N/A	C11H17N5O8	[M - H]-	InChI=1S/C11H17N5O8/c12-4(2-17)8-15-9(24-16-8)5(1-7(19)20)13-11(23)14-6(3-18)10(21)22/h4-6,17-18H,1-3,12H2,(H,19,20)(H,21,22)(H2,13,14,23)	C(C(C1=NC(=NO1)C(CO)N)NC(=O)NC(CO)C(=O)O)C(=O)O
3431	114.055	9.79335	65	2686.82	2841.94	2765.65	2802.56	2759.22	18356.5	7843.21	2867.92	44428.7	2190.04	2438.56	2442.41	2681.23	2365.86	2669.74	16222	7200.83	2793.38	40765.5	3683.36	2771.24	2464.64	18374.1	14133	6.63028	5.73431	0.0967155	0.100753	0.769182	Tocris-0258	0.0879394	C5H9NO2	[M - H]-	InChI=1S/C5H9NO2/c6-5(4(7)8)2-1-3-5/h1-3,6H2,(H,7,8)	C1CC(C1)(C(=O)O)N
3434	206.103	9.84817		1	1	1	1	1	1	1	1	1	1417.13	1506.66	1521.25	1461.26	1377.06	1868.41	2603.74	2056.36	1828.12	4811.69	1813.69	1	1525.3	1	2622.72	1	1.71948	#DIV/0!	0.0626612	2622.72	N-(3,4,5,6-tetrahydroxyhexan-2-yl)acetamide	0.0751978	C8H17NO5	[M - H]-	InChI=1S/C8H17NO5/c1-4(9-5(2)11)7(13)8(14)6(12)3-10/h4,6-8,10,12-14H,3H2,1-2H3,(H,9,11)	CC(C(C(C(CO)O)O)O)NC(=O)C
3435	172.957	9.98087		8510.27	11055.9	14264.2	6977.81	7283.82	17861.8	16450.6	12806.2	14703	7326.04	9258.47	12242.5	6649.32	6399.75	9159.6	17948.4	24554.1	12961.7	18260.3	6958.37	9618.42	8505.95	15455.4	16136.6	1.60686	1.89709	0.0150078	0.0247106	1.04407
3439	450.058	9.91071		3153.1	3986.13	2772.48	2919.16	2334.87	3409.06	4400.15	2883.55	3122.59	2533.11	3170.63	2270.01	2502.96	1921.75	2147.88	3162.93	3993.47	2783.38	2838.36	2747.24	3033.15	2424.39	3453.84	3105.08	1.1387	1.28077	0.356326	0.0418418	0.899023	Glucoalyssin	0.364627	C13H25NO10S3	[M - H]-	InChI=1S/C13H25NO10S3/c1-26(19)6-4-2-3-5-9(14-24-27(20,21)22)25-13-12(18)11(17)10(16)8(7-15)23-13/h8,10-13,15-18H,2-7H2,1H3,(H,20,21,22)	CS(=O)CCCCCC(=NOS(=O)(=O)O)SC1C(C(C(C(O1)CO)O)O)O
3440	344.996	9.9432	82	1	1	1	1	1	7313.51	2385.52	537.01	6526.58	1	1	1	1	1	1	325.325	1	1	146.967	1	1	1	4190.65	95.0583	4190.65	95.0583	0.0220395	0.138656	0.0226834	4-(2,4-dinitrophenyl)sulfanyl-2-hydroxy-5,5-dimethyl-1,2	N/A	C11H11N2O7PS	[M - H]-	InChI=1S/C11H11N2O7PS/c1-11(2)10(6-21(18,19)20-11)22-9-4-3-7(12(14)15)5-8(9)13(16)17/h3-6H,1-2H3,(H,18,19)	CC1(C(=CP(=O)(O1)O)SC2=C(C=C(C=C2)[N+](=O)[O-])[N+](=O)[O-])C
3441	109.029	9.94764	82	1	1	1	1	1	8703.51	2513.26	722.835	7999.05	1	1	1	1	1	1	855.221	1	1	568.132	1	1	1	4984.66	285.271	4984.66	285.271	0.0242889	0.113948	0.0572297	null	0.0776622	C4H4N3O	[M - H]-	InChI=1S/C4H4N3O/c5-3-1-2-6-4(8)7-3/h2H,(H3,5,6,7,8)	C1=[C]C(=NC(=O)N1)N
3442	507.133	10.3486		35.862	1	1	1	27.4644	1896	363.431	1	2483	82.37	49.4255	30.5635	1	1	1	1	184.485	1	113.677	48.8369	13.2653	27.5598	1185.86	69.7998	89.3957	2.53266	0.060209	0.262075	0.0588601	null	0.114954	C20H28O15	[M - H]-	InChI=1S/C20H28O15/c1-7(21)30-11-6-29-19(27)16(12(11)31-8(2)22)35-20-17(33-10(4)24)14(32-9(3)23)13(28-5)15(34-20)18(25)26/h11-17,19-20,27H,6H2,1-5H3,(H,25,26)	CC(=O)OC1COC(C(C1OC(=O)C)OC2C(C(C(C(O2)C(=O)O)OC)OC(=O)C)OC(=O)C)O
3443	171.03	9.9459	82	780.94	374.18	504.034	557.768	132.797	160867	45235.8	13399.5	150867	1	1	1	1	1	1	7591.04	1554.99	424.025	5444.69	1456.05	469.944	1	92592.4	3294.16	197.029	3294.16	0.0256835	0.0262085	0.035577	3-dehydro-shikimate	0.218657	C7H8O5	[M - H]-	InChI=1S/C7H8O5/c8-4-1-3(7(11)12)2-5(9)6(4)10/h1,5-6,9-10H,2H2,(H,11,12)	C1C(C(C(=O)C=C1C(=O)O)O)O
3445	180.066	9.94702		937.172	1078.65	969.419	838.802	1321.1	3176.06	12308.4	1630.42	3591.82	750.49	857.148	751.216	733.161	1069.25	934.259	2579.18	10565.4	1541.69	3216.22	2671.73	1029.03	849.253	5176.67	4114.84	5.03063	4.84524	0.0916261	0.0543985	0.794882	tyrosine	0.302905	C9H11NO3	[M - H]-	InChI=1S/C9H11NO3/c10-8(9(12)13)5-6-1-3-7(11)4-2-6/h1-4,8,11H,5,10H2,(H,12,13)	C1=CC(=CC=C1CC(C(=O)O)N)O
3447	398.095	9.99812	3	1	1	1	1	1	2351.39	2477.49	221.005	3220.6	1	1	1	1	1	1	268.853	1	1	72.8585	1	1	1	2067.62	68.9423	2067.62	68.9423	0.00818218	0.180767	0.0333438
3451	395.12	9.9893	3	97.7041	26.2268	25.0592	91.3964	29.6282	9636.54	8212.52	928.586	10777.8	1	1	1	1	1	1	923.485	583.723	1	554.477	1	54.003	1	7388.87	412.737	136.823	412.737	0.00700447	0.032149	0.0558593	null	0.138143	C15H24O12	[M - H]-	InChI=1S/C15H24O12/c1-2-7(17)24-4-6-9(19)11(21)13(23)15(26-6)27-14-12(22)10(20)8(18)5(3-16)25-14/h2,5-6,8-16,18-23H,1,3-4H2	C=CC(=O)OCC1C(C(C(C(O1)OC2C(C(C(C(O2)CO)O)O)O)O)O)O
3456	280.104	9.98669		1	1	1	1	1	1	1	1	1	3061.8	2848.72	2248.73	2360.3	1891.9	2601.7	7591.22	4228.28	3621.61	6480.92	4292.12	1	2502.19	1	5242.83	1	2.0953	#DIV/0!	0.00397245	5242.83	null	0.185623	C10H19NO8	[M - H]-	InChI=1S/C10H19NO8/c1-4(13)7(10(18)19)11-2-5(14)8(16)9(17)6(15)3-12/h4,6-9,11-13,15-17H,2-3H2,1H3,(H,18,19)	CC(C(C(=O)O)NCC(=O)C(C(C(CO)O)O)O)O
3464	172.061	10.0412		2679.8	2997.5	3479.28	1999.62	2814.5	412.29	400.869	2187.46	1201.83	1143.62	1464	1818.4	1933.49	1611.54	1948.23	223.504	123.464	1409.64	777.378	1076.56	2794.14	1653.21	1050.61	722.108	0.376006	0.436791	0.00684583	0.00631792	0.591671
3465	253.093	10.1391	115	900.53	941.451	659.902	526.313	835.061	2551.21	842.594	455.459	4488.31	881.278	902.599	1013.21	890.997	923.679	966.57	2480.2	2550.54	1338.06	4018.34	1154.46	772.651	929.722	2084.39	2308.32	2.69771	2.48281	0.151236	0.0157712	1.10743	Lilioside B	0.128787	C9H18O8	[M - H]-	InChI=1S/C9H18O8/c10-1-4(2-11)16-9-8(15)7(14)6(13)5(3-12)17-9/h4-15H,1-3H2	C(C1C(C(C(C(O1)OC(CO)CO)O)O)O)O
3470	195.033	10.0334	67	4815.94	3822.4	7032.5	4953.73	2531.03	4893.21	6463.5	3412.55	5648.41	4093.08	3257.83	5979.2	4744.46	2221.6	3867.45	4807.29	6681.92	3635.5	6099.23	4283.15	4631.12	4027.27	5104.42	5101.42	1.1022	1.26672	0.655097	0.197213	0.999412	null	0.104665	C6H12O5S	[M - H]-	InChI=1S/C6H12O5S/c7-3-1-4-12(10,11)5-2-6(8)9/h7H,1-5H2,(H,8,9)	C(CO)CS(=O)(=O)CCC(=O)O
3472	297.12	10.0826		894.684	735.058	915.517	829.42	664.199	5400.08	4743.57	1323.15	5107.72	638.129	545.999	684.304	641.731	457.721	622.735	3942.36	3393.8	1075.73	3508.96	1144.41	807.776	598.437	4143.63	2613.05	5.12968	4.36647	0.00525101	0.00584672	0.63062	(2R,3S,4S,5R)-2-(hydroxymethyl)-6-(1,2,4-trihydroxypentan-3-yloxy)oxane-3,4,5-triol	0.139197	C11H22O9	[M - H]-	InChI=1S/C11H22O9/c1-4(14)10(5(15)2-12)20-11-9(18)8(17)7(16)6(3-13)19-11/h4-18H,2-3H2,1H3	CC(C(C(CO)O)OC1C(C(C(C(O1)CO)O)O)O)O
3475	189.04	10.0961	115	38.1934	41.1906	1	70.1801	1	9641.38	1686.3	470.372	8126.48	1	1	1	1	1	1	1589.06	90.1478	1	1286.37	179.795	30.3128	1	4981.14	629.275	164.324	629.275	0.0432331	0.0673117	0.126332	5-de-H-quinate	0.241163	C7H10O6	[M - H]-	InChI=1S/C7H10O6/c8-3-1-7(13,6(11)12)2-4(9)5(3)10/h3,5,8,10,13H,1-2H2,(H,11,12)	C1C(C(C(=O)CC1(C(=O)O)O)O)O
3479	323.136	10.0475	67	1574.03	1640.59	1628.98	1536.22	1265.4	1565.16	1716.6	1372.52	1679.99	1428.13	1511.97	1427.37	1501.28	1109.91	1363.66	1528.11	1690.59	1520.58	1699.82	1482.5	1529.04	1390.39	1583.57	1584.32	1.03566	1.13948	0.613834	0.0356467	1.00048	null	0.124049	C13H24O9	[M - H]-	InChI=1S/C13H24O9/c1-13(2)21-6(3-14)8(22-13)5-19-12-11(18)10(17)9(16)7(4-15)20-12/h6-12,14-18H,3-5H2,1-2H3	CC1(OC(C(O1)COC2C(C(C(C(O2)CO)O)O)O)CO)C
3484	165.04	10.0596	67	28038.3	25284.1	24152.2	27615	25071.9	50929.1	43140.4	30029.9	49421.7	26011.9	24143.7	22885	28143	22431.2	26215.6	48769.2	42398	33050.1	52158.7	39645.4	26032.3	24971.7	43380.3	43204.3	1.6664	1.73013	0.00477976	0.000296907	0.995943	lyxonate	0.292589	C5H10O6	[M - H]-	InChI=1S/C5H10O6/c6-1-2(7)3(8)4(9)5(10)11/h2-4,6-9H,1H2,(H,10,11)	C(C(C(C(C(=O)O)O)O)O)O
3486	426.163	10.0527		64.5052	45.7957	1	114.928	76.5146	824.315	885.64	202.312	1035.38	105.784	71.9197	70.7964	165.438	139.819	150.37	1875.21	2267.3	653.281	2667.68	940.316	60.5488	117.355	736.911	1680.76	12.1705	14.322	0.00425315	0.00149773	2.28081	null	0.175293	C16H29NO12	[M - H]-	InChI=1S/C16H29NO12/c1-4(7(17)14(24)25)26-16-12(23)13(8(19)5(2)27-16)29-15-11(22)10(21)9(20)6(3-18)28-15/h4-13,15-16,18-23H,3,17H2,1-2H3,(H,24,25)	CC1C(C(C(C(O1)OC(C)C(C(=O)O)N)O)OC2C(C(C(C(O2)CO)O)O)O)O
3490	295.034	10.0659	67	1	1	1	51.2427	50.4392	59.5101	121.207	90.7738	185.54	58.8574	78.5111	56.4058	223.233	320.645	239.381	771.226	1532.31	1225.57	2379.8	1932.72	20.9364	162.839	114.258	1568.33	5.45737	9.63115	0.0113085	0.000385452	13.7262	null	0.139279	C15H8N2O5	[M - H]-	InChI=1S/C15H8N2O5/c18-13(9-5-7-10(8-6-9)17(21)22)16-14(19)11-3-1-2-4-12(11)15(16)20/h1-8H	C1=CC=C2C(=C1)C(=O)N(C2=O)C(=O)C3=CC=C(C=C3)[N+](=O)[O-]
3493	226.013	10.0637	67	416.955	418.487	393.898	530.282	603.935	907.363	1082.67	786.971	1077.09	480.68	594.726	573.654	793.615	959.525	1025.42	1610.03	2413.42	1949.93	2436.42	2020	472.712	737.936	963.525	2085.96	2.03829	2.82675	0.000401579	2.63278e-05	2.16493	L-glutamyl-5-P	0.0902011	C5H10NO7P	[M - H]-	InChI=1S/C5H10NO7P/c6-3(5(8)9)1-2-4(7)13-14(10,11)12/h3H,1-2,6H2,(H,8,9)(H2,10,11,12)	C(CC(=O)OP(=O)(O)O)C(C(=O)O)N
3496	128.034	10.1587	67	21167.6	25082.2	25507.3	20148.8	20541	54896.3	76579.7	37140.1	69160.4	19936.2	26340.4	28189.2	35036.9	42432.2	48575.7	119709	230798	130525	248864	132575	22489.4	33418.4	59444.1	172494	2.64321	5.16166	0.00203196	0.000402244	2.90179	Pidolate	0.728987	C5H7NO3	[M - H]-	InChI=1S/C5H7NO3/c7-4-2-1-3(6-4)5(8)9/h3H,1-2H2,(H,6,7)(H,8,9)	C1CC(=O)NC1C(=O)O
3497	204.087	9.85643	67	1	1	1	1	56.8253	174.692	229.834	1	1	1442.55	1420.64	1243.06	1348.55	1043.5	1354.57	3479.03	2710.38	1582.45	3289.33	1704.81	12.1651	1308.81	101.632	2553.2	8.35438	1.95078	0.138377	0.00728284	25.1221	null	0.0896321	C8H15NO5	[M - H]-	InChI=1S/C8H15NO5/c1-4(10)3-6(8(13)14)9-5(2)7(11)12/h4-6,9-10H,3H2,1-2H3,(H,11,12)(H,13,14)	CC(CC(C(=O)O)NC(C)C(=O)O)O
3498	105.018	10.0623	67	12466.8	7028.92	8293.03	5813.01	4343.9	11103.7	16430.8	9380.33	8869.81	18856.6	18123.1	21762.7	20713.3	16631.5	21970.3	38165.3	43137.3	33626	47608.2	28189	7589.14	19676.2	11446.2	38145.2	1.50823	1.93864	0.120646	0.000291723	3.33257	aldonates	0.515231	C3H6O4	[M - H]-	InChI=1S/C3H6O4/c4-1-2(5)3(6)7/h2,4-5H,1H2,(H,6,7)	C(C(C(=O)O)O)O
3503	129.038	10.0702	67	729.016	909.767	832.258	1019.08	1034.24	2730.08	3793.42	1925.94	3487.02	1004.9	1336.45	1430.31	1809.3	2202.1	2377.82	6523.51	12623.4	7096.69	13287.4	7167.89	904.873	1693.48	2984.12	9339.78	3.29783	5.51514	0.000831291	0.000326374	3.12983
3505	415.122	10.0698	67	625.854	816.612	835.017	915.389	928.873	3048.96	4226.41	2081.11	3884.68	1267.12	1518.48	1746.72	1967.42	2297.52	2764.88	8295.55	15434.3	8823.13	15687.1	7021.59	824.349	1927.02	3310.29	11052.4	4.01564	5.73545	0.000629365	0.000452517	3.33879	null	0.0837613	C14H28N2O8S2	[M - H]-	InChI=1S/C14H28N2O8S2/c1-4-5-6-14(26(22,23)24)13(16-11(3)18)9-12(15-10(2)17)7-8-25(19,20)21/h12-14H,4-9H2,1-3H3,(H,15,17)(H,16,18)(H,19,20,21)(H,22,23,24)	CCCCC(C(CC(CCS(=O)(=O)O)NC(=O)C)NC(=O)C)S(=O)(=O)O
3507	279.06	10.0748	67	1	1	1	17.3675	1	1	136.252	1	187.382	33.2863	49.7739	28.9272	128.616	210.584	188.891	619.886	1924.6	1134.81	2392.96	1204.87	4.2735	106.68	81.4083	1455.43	19.0496	13.6429	0.108593	0.00107344	17.8781	null	0.209975	C8H16N4O3S2	[M - H]-	InChI=1S/C8H16N4O3S2/c1-4(13)12-8(15)6(10)3-17-16-2-5(9)7(11)14/h5-6H,2-3,9-10H2,1H3,(H2,11,14)(H,12,13,15)	CC(=O)NC(=O)C(CSSCC(C(=O)N)N)N
3517	356.157	10.0978	67	1	1	1	1	1	1	1	1	1	2766.69	2179.5	1826.9	2224.93	1349.87	3283.89	1209	918.383	2710.24	1042.97	1521.93	1	2271.96	1	1480.5	1	0.651641	#DIV/0!	0.0951319	2271.96	null	0.164398	C13H27NO10	[M - H]-	InChI=1S/C13H27NO10/c1-5(18)7(3-16)23-13(6(19)2-15)24-11-8(4-17)22-12(21)9(14)10(11)20/h5-13,15-21H,2-4,14H2,1H3	CC(C(CO)OC(C(CO)O)OC1C(OC(C(C1O)N)O)CO)O
3518	379.173	10.0909	67	1	1	1	1	1	1	1	1	1	3683.48	4616.98	3255.83	5733.63	5554.82	8969.29	7811.14	11423.9	18648.8	11293.4	12766.8	1	5302.34	1	12388.8	1	2.33648	#DIV/0!	0.00393834	12388.8	null	0.153971	C15H28N2O9	[M - H]-	InChI=1S/C15H28N2O9/c1-10(20)17-12-14(22)13(21)11(8-18)26-15(12)25-7-6-24-5-4-23-3-2-16-9-19/h9,11-15,18,21-22H,2-8H2,1H3,(H,16,19)(H,17,20)	CC(=O)NC1C(C(C(OC1OCCOCCOCCNC=O)CO)O)O
3527	286.107	10.1049	17	1	1	1	1	1	1	1	1	1	9376.02	14033.3	13562.5	12982	11472.1	26760.2	10369	13925.3	23888.3	12020.9	12320.4	1	14697.7	1	14504.8	1	0.986874	#DIV/0!	0.957574	14504.8	null	0.12136	C11H17N5O2	[M + Cl]-	InChI=1S/C11H17N5O2/c1-14(2)10-9(16(17)18)11(13-8-12-10)15-6-4-3-5-7-15/h8H,3-7H2,1-2H3	CN(C)C1=NC=NC(=C1[N+](=O)[O-])N2CCCCC2
3528	288.104	10.1081	17	1	1	1	1	1	1	1	1	1	2321.27	4474.64	4157.19	3996.75	3323.89	8034	3105.48	4267.3	6933.21	3653.72	3500.93	1	4384.62	1	4292.13	1	0.978904	#DIV/0!	0.933271	4292.13
3532	348.097	10.7594		20164.8	23554.8	28587.6	16689	17730.4	2658.86	54055.6	28064.7	3363.65	5021.28	6021.74	7637.83	9475.6	9140.03	12577.9	12093	16845.7	9126.57	2702.45	10656.1	21345.3	8312.39	22035.7	10284.7	1.03234	1.23728	0.951671	0.433466	0.466731
3546	146.045	10.1192		1837.85	1735.99	2457.09	1500.06	1828.17	5908.36	7838.55	2855.09	7157.76	8547.3	7458.65	9293.6	5612.39	5369.27	6253.32	29399.6	27747.1	14353.1	44824.5	12238.2	1871.83	7089.09	5939.94	25712.5	3.17333	3.62705	0.00441497	0.00703616	4.32875	N-Acetylserine	0.185822	C5H9NO4	[M - H]-	InChI=1S/C5H9NO4/c1-3(8)6-4(2-7)5(9)10/h4,7H,2H2,1H3,(H,6,8)(H,9,10)	CC(=O)NC(CO)C(=O)O
3547	313.126	10.1115	17	1	1	1	1	1	1	1	1	1	3257.78	3485.93	4532.73	4041.89	3129.55	7501.38	3867.56	4438.2	7368.95	3380.4	3261.62	1	4324.88	1	4463.35	1	1.03202	#DIV/0!	0.893677	4463.35	null	0.187178	C11H18N6O5	[M - H]-	InChI=1S/C11H18N6O5/c12-2-11(13)15-8-5(9(21)16-11)14-3-17(8)10-7(20)6(19)4(1-18)22-10/h3-4,6-7,10,15,18-20H,1-2,12-13H2,(H,16,21)	C1=NC2=C(N1C3C(C(C(O3)CO)O)O)NC(NC2=O)(CN)N
3549	257.078	10.0998		1829.58	2044.69	935.867	1697.69	1762.14	5009.19	2548.61	3259.05	5820.3	1	31.1992	1	80.5323	193.5	102.577	1097.11	3004.31	1281.33	3860.27	1876.52	1654	68.3014	4159.29	2223.91	2.51469	32.5602	0.00892243	0.00145553	0.534685	null	0.134099	C10H14N2O6	[M - H]-	InChI=1S/C10H14N2O6/c11-6(9(15)16)3-4-8(14)12-7(10(17)18)2-1-5-13/h6-7,13H,2-4,11H2,(H,12,14)(H,15,16)(H,17,18)	C(CC(=O)NC(CC#CO)C(=O)O)C(C(=O)O)N
3554	534.02	10.1404	97	2189.38	2120.04	1638.26	1882.58	1694.94	1279.92	1400.48	1366.7	981.879	1271.92	1459.5	1047.76	1428.08	1001.09	1161.95	736.842	885.948	943.515	576.848	1007.17	1905.04	1228.38	1257.24	830.066	0.659955	0.675739	0.00353163	0.00594226	0.644806
3562	723.129	10.1431	97	3834.09	4357.44	3644.78	3337.5	2739.44	4213.1	4848.23	3478.52	3947.51	2853.44	3393.83	2649.7	2815.57	1999.68	2576.02	3525.18	4336.73	3228.89	3124.44	2853.79	3582.65	2714.71	4121.84	3413.81	1.1505	1.25752	0.213787	0.0490875	0.828224
3574	135.029	10.6744	49	70921.3	64517.4	47742.6	57271.8	48462.1	264214	157845	117510	309111	118067	110942	109436	112868	88328.1	105983	281932	210529	177621	313456	149124	57783	107604	212170	226532	3.67184	2.10524	0.00592739	0.00234716	1.06769	Threonate	0.264469	C4H8O5	[M - H]-	InChI=1S/C4H8O5/c5-1-2(6)3(7)4(8)9/h2-3,5-7H,1H2,(H,8,9)	C(C(C(C(=O)O)O)O)O
3575	436.042	10.154	97	88652.9	98993.5	67371.1	84261.9	60906.6	84567.5	96989.1	66894.3	81788.4	61386.6	72628.3	48124.7	65548.8	42333.8	48008.2	65355.4	76528.1	56206.9	61631.7	63464	80037.2	56338.4	82559.8	64637.2	1.03152	1.1473	0.80046	0.210996	0.782914	Glucorafanin	0.336652	C12H23NO10S3	[M - H]-	InChI=1S/C12H23NO10S3/c1-25(18)5-3-2-4-8(13-23-26(19,20)21)24-12-11(17)10(16)9(15)7(6-14)22-12/h7,9-12,14-17H,2-6H2,1H3,(H,19,20,21)	CS(=O)CCCCC(=NOS(=O)(=O)O)SC1C(C(C(C(O1)CO)O)O)O
3585	212.04	10.1833	27	1017.64	863.413	859.964	973.486	748.147	5513.94	4615.28	1722.74	6990.67	635.965	593.556	599.209	715.592	504.693	586.194	3912.13	3334.56	1360.11	5064.77	1416.82	892.531	605.868	4710.66	3017.68	5.27787	4.98075	0.00581582	0.00491491	0.640606
3586	438.037	10.1533	97	10550	11933.6	8009.77	10193.2	7135.82	10027.2	11383.1	7753.36	9438.31	7294.45	8700.68	5678.88	7890.74	4974.66	5563.9	7737.21	8816.45	6600.23	7392.32	7493.25	9564.49	6683.89	9650.49	7607.89	1.00899	1.13824	0.944474	0.24642	0.788342
3591	267.011	9.62329		1826.06	2479.01	2947.94	2065.45	1726.01	4895.68	5165.49	3189.38	5156.29	2011.21	2580.84	2925.03	1375.65	2048.57	2986.34	4577.75	6210.96	3815.29	5408.79	2856.76	2208.89	2321.27	4601.71	4573.91	2.08326	1.97043	0.001775	0.00452934	0.993959
3592	220.988	10.1893	27	3439.34	3510.42	3082.64	3075.88	2284.36	6348.87	6275.32	3596.74	6277.7	1559.67	1763.17	1626.28	1638.19	1248.03	1436.21	3718.32	4491.52	2421.27	4158.14	2176.22	3078.53	1545.26	5624.66	3393.09	1.82706	2.19581	0.00546926	0.00192651	0.603253	null	0.12437	C5H6N2O6S	[M - H]-	InChI=1S/C5H6N2O6S/c6-3-7-12-4(8)1-2-5(9)13-14(10)11/h7H,1-2H2,(H,10,11)	C(CC(=O)OS(=O)O)C(=O)ONC#N
3602	210.044	10.1853	27	23414.2	20435.6	21816.9	23042.3	18356	129351	109762	41240.5	163704	15634.4	14478.2	15302.4	17704.4	12551.3	14864.3	91141.7	81759.5	33233.2	120373	33269.8	21413	15089.2	111014	71955.5	5.18444	4.76868	0.00552375	0.00497064	0.648164	null	0.112061	C6H13NO5S	[M - H]-	InChI=1S/C6H13NO5S/c8-6(9)2-4-7-3-1-5-13(10,11)12/h7H,1-5H2,(H,8,9)(H,10,11,12)	C(CNCCC(=O)O)CS(=O)(=O)O
3609	421.097	10.1852	27	232.879	139.907	173.985	280.081	168.892	3836.81	2608.13	653.685	6847.95	159.669	113.576	103.486	196.686	101.656	96.4404	2807.03	1643.23	426.722	4173.34	581.416	199.149	128.586	3486.65	1926.35	17.5077	14.9811	0.023561	0.0200243	0.552493	null	N/A	C12H26N2O10S2	[M - H]-	InChI=1S/C12H26N2O10S2/c13-26(21,22)23-6-4-2-1-3-5-14-25(19,20)12-11(18)10(17)9(16)8(7-15)24-12/h8-12,14-18H,1-7H2,(H2,13,21,22)	C(CCCOS(=O)(=O)N)CCNS(=O)(=O)C1C(C(C(C(O1)CO)O)O)O
3616	106.98	10.1871	27	1198.05	1079.64	1207.46	1240.76	1002.57	7188.55	5889.12	2212.33	8842.19	864.949	769.075	863.474	988.969	695.928	825.96	5201.49	4557.17	1815.05	6640.65	1773.59	1145.7	834.726	6033.05	3997.59	5.26583	4.7891	0.00557392	0.00538013	0.662615	null	0.128286	C2H4O3S	[M - H]-	InChI=1S/C2H4O3S/c1-2-6(3,4)5/h1H,2H2,(H,3,4,5)	[CH]CS(=O)(=O)O
3617	117.018	10.1541		36005.1	26620.1	34238.9	28138.7	22797	79022.3	73234.3	48963.5	84947.2	20154.1	16300.2	24040.1	23873	16908.9	26445.6	51646.1	66099.7	41894.2	80649.4	47472.2	29560	21287	71541.8	57552.3	2.42023	2.70364	0.00079936	0.000389439	0.804457	Threonate	0.149214	C4H8O5	[M - H2O - H]-	InChI=1S/C4H8O5/c5-1-2(6)3(7)4(8)9/h2-3,5-7H,1H2,(H,8,9)	C(C(C(C(=O)O)O)O)O
3626	497.131	10.1864	27	1558.96	1428.08	1930.84	1473.61	1341.68	9853.78	9050.13	3443.19	11237.2	1083.05	1008.35	1280.49	1104.67	900.01	1165.53	7318.4	6774.11	2765	8545.07	2024.34	1546.63	1090.35	8396.08	5485.38	5.42862	5.03084	0.00265922	0.00460604	0.653327	null	0.373354	C18H30N2O10S2	[M - H]-	InChI=1S/C18H30N2O10S2/c1-3-27-31(23,24)29-17-13-7-5-11(9-13)15(17)19(21)20(22)16-12-6-8-14(10-12)18(16)30-32(25,26)28-4-2/h11-18H,3-10H2,1-2H3	CCOS(=O)(=O)OC1C2CCC(C2)C1[N+](=[N+](C3C4CCC(C4)C3OS(=O)(=O)OCC)[O-])[O-]
3637	518.046	10.197		2287.6	2828.64	2235.87	1997.36	1636.37	2209.13	2776.86	1911.9	1694.82	1903.48	2477.21	1918.57	2373.58	1690.9	2172.3	1939.73	2699.59	2252.25	1911.91	2049.58	2197.17	2089.34	2148.18	2170.61	0.977702	1.0389	0.875903	0.678184	1.01044
3648	299.078	10.2177		87.4446	49.2018	1	108.53	71.9849	1730.18	5870.5	763.711	803.177	44.6518	24.8881	1	58.427	31.8685	1	1085.05	3486.29	485.801	442.213	1155.91	63.6322	26.9726	2291.89	1331.05	36.0178	49.3484	0.0749612	0.0294199	0.580766	Salicylic acid glucoside	0.306791	C13H16O8	[M - H]-	InChI=1S/C13H16O8/c14-5-8-9(15)10(16)11(17)13(21-8)20-7-4-2-1-3-6(7)12(18)19/h1-4,8-11,13-17H,5H2,(H,18,19)	C1=CC=C(C(=C1)C(=O)O)OC2C(C(C(C(O2)CO)O)O)O
3649	188.981	10.3015		2957.1	3024.46	2948.28	2695.15	1996.04	5630.18	5257.44	2910.47	5130.04	675.994	656.102	565.138	761.287	560.828	726.602	1375.93	2092.85	1193.72	2011.03	1061.82	2724.21	657.658	4732.03	1547.07	1.73703	2.35239	0.0107684	0.00137928	0.326936	null	N/A	C3H6O7	[M + Cl]-	InChI=1S/C3H6O7/c4-6-8-10-9-7-5-3-1-2-3/h3-4H,1-2H2	C1CC1OOOOOOO
3650	292.048	10.2149		1196.74	1191.26	1452.45	1199.09	1098.34	7251.63	6796.27	2514.54	8374.6	931.454	904.018	1126.8	1205.6	901.63	1121.11	5304.53	5565.27	2443.03	7315.2	2020.57	1227.57	1031.77	6234.26	4529.72	5.07852	4.39025	0.00303176	0.00385567	0.726585	null	0.220967	C10H15NO7S	[M - H]-	InChI=1S/C10H15NO7S/c1-2-5-19(17,18)6-8(12)11-7(10(15)16)3-4-9(13)14/h2,7H,1,3-6H2,(H,11,12)(H,13,14)(H,15,16)	C=CCS(=O)(=O)CC(=O)NC(CCC(=O)O)C(=O)O
3660	450.086	10.6208		11763.6	14439.2	17283.3	10030.7	11098.6	27075.5	31534.4	17580.8	23962.5	10491.8	23978	15873.2	9992.38	19472.8	27682.1	23511	33452.4	19026.3	24055.4	11842.6	12923.1	17915.1	25038.3	22377.5	1.93749	1.24909	0.00471692	0.351179	0.893732
3668	114.019	10.3472		2598.71	2822.21	5532.06	2145.63	2183.4	5685.87	11706.3	3983.97	5452.16	33.1169	1	1647.68	1067.59	1473.66	495.869	3211.26	1	1794.89	3899.37	1926.84	3056.4	786.484	6707.07	2166.67	2.19443	2.75488	0.0641572	0.0749892	0.323043	Maleamate	0.0603408	C4H5NO3	[M - H]-	InChI=1S/C4H5NO3/c5-3(6)1-2-4(7)8/h1-2H,(H2,5,6)(H,7,8)	C(=CC(=O)O)C(=O)N
3681	239.078	10.9383	75	12062.4	9644.21	9455.17	9606.41	7947.7	37538.8	27442.6	11798.9	29475.6	10188.4	8975.56	8410.91	9267.74	7354.29	9660.11	34051.9	27194.5	12891.9	29559.9	12479.4	9743.17	8976.17	26564	23235.5	2.72642	2.58858	0.00980551	0.00640528	0.874701	null	0.134685	C8H16O8	[M - H]-	InChI=1S/C8H16O8/c9-1-3-5(12)6(13)7(14)8(15-3)16-4(11)2-10/h3-14H,1-2H2	C(C1C(C(C(C(O1)OC(CO)O)O)O)O)O
3684	514.121	10.423	81	1932.23	621.922	323.299	2028.24	1066.41	1283.28	128.309	815.977	1852.82	1	1	1	1	1	1	1	1	1	1	1	1194.42	1	1020.1	1	0.854051	1	0.739306	#DIV/0!	0.000980299	null	0.485335	C20H26N3O11P	[M - H]-	InChI=1S/C20H26N3O11P/c1-11(22(2)12-7-5-4-6-8-12)18(27)33-35(29,30)34-19(31-3)16-14(25)15(26)17(32-16)23-10-9-13(24)21-20(23)28/h4-11,14-17,19,25-26H,1-3H3,(H,29,30)(H,21,24,28)	CC(C(=O)OP(=O)(O)OC(C1C(C(C(O1)N2C=CC(=O)NC2=O)O)O)OC)N(C)C3=CC=CC=C3
3685	202.997	10.5019	71	2502.52	2367.31	2232.76	2428.98	1952.23	18771.6	12079.1	5026.65	15826.3	879.768	970.593	886.56	928.523	704.159	788.434	9903.17	2268.82	1210.84	9599.6	2017.02	2296.76	859.673	12925.9	4999.89	5.62789	5.81604	0.00472543	0.0430567	0.386811
3687	160.097	10.3176	90	1	1	1	1	1	1	1	1	1	21944	26536.8	22025.5	24893.1	18207.3	41232.8	20563.1	22811.1	41184.5	21874	24675.3	1	25806.6	1	26221.6	1	1.01608	#DIV/0!	0.935741	26221.6	null	0.0877809	C7H15NO3	[M - H]-	InChI=1S/C7H15NO3/c1-2-8-4-6-11-5-3-7(9)10/h8H,2-6H2,1H3,(H,9,10)	CCNCCOCCC(=O)O
3691	172.097	10.261	90	1	1	1	1	1	1	1	1	1	1620.64	1980.43	1605.36	1949.77	1339.13	3003.1	1515.33	1729.21	3002.18	1552.46	1807.23	1	1916.41	1	1921.28	1	1.00254	#DIV/0!	0.989559	1921.28	null	0.088375	C8H15NO3	[M - H]-	InChI=1S/C8H15NO3/c9-7(8(10)11)3-4-12-5-6-1-2-6/h6-7H,1-5,9H2,(H,10,11)	C1CC1COCCC(C(=O)O)N
3693	422.027	10.2607	126	10814.3	11671	7654.85	9614.19	6639.95	10171.3	15725.5	9768.58	10785.3	3865.84	4711.35	2847.76	4521.16	2363.46	2633.23	3744.95	6091.48	4214.61	4101.16	4469	9278.85	3490.47	11612.7	4524.24	1.25152	1.29617	0.193111	0.111986	0.389596	Glucoiberin	0.425071	C11H21NO10S3	[M - H]-	InChI=1S/C11H21NO10S3/c1-24(17)4-2-3-7(12-22-25(18,19)20)23-11-10(16)9(15)8(14)6(5-13)21-11/h6,8-11,13-16H,2-5H2,1H3,(H,18,19,20)	CS(=O)CCCC(=NOS(=O)(=O)O)SC1C(C(C(C(O1)CO)O)O)O
3696	145.05	10.2835		2571.89	3146.79	3387.06	2266.75	2241.63	12821.6	14119.9	3468.56	4484.74	1507.47	2578.18	3611.26	2679.49	2764.64	4039.22	4871.33	7014.77	4556.26	6345.62	3696.62	2722.82	2863.38	8723.69	5296.92	3.20391	1.84989	0.0434787	0.00579252	0.607188	Adi-pure	0.129924	C6H10O4	[M - H]-	InChI=1S/C6H10O4/c7-5(8)3-1-2-4-6(9)10/h1-4H2,(H,7,8)(H,9,10)	C(CCC(=O)O)CC(=O)O
3698	339.073	10.2703	81	48281.6	25971.8	31313.4	39756.3	25905.4	49571.8	16513.9	27437.9	42412.2	8808.27	5462.14	6903.73	8020.44	4284.8	4854.49	9127	2890.53	4726.79	6547.8	7743.94	34245.7	6388.98	33984	6207.21	0.992357	0.97155	0.97531	0.890742	0.182651	Sinapoyl malate	0.479443	C15H16O9	[M - H]-	InChI=1S/C15H16O9/c1-22-9-5-8(6-10(23-2)14(9)19)3-4-13(18)24-11(15(20)21)7-12(16)17/h3-6,11,19H,7H2,1-2H3,(H,16,17)(H,20,21)	COC1=CC(=CC(=C1O)OC)C=CC(=O)OC(CC(=O)O)C(=O)O
3700	424.022	10.3392	126	1313.28	1384.82	900.171	1159.27	781.275	1252.1	2067.04	1145.79	1206.77	409.06	469.471	254.077	480.851	216.36	253.397	343.969	703.231	447.853	413.199	465.985	1107.76	347.202	1417.93	474.848	1.27999	1.36764	0.223458	0.131277	0.334889
3703	421.076	10.2863		4141	2578.94	3314.22	3099.46	1977.23	4777.7	1790.26	2763.04	3108.72	2526.83	1359.88	2076.83	2469.83	1197.06	1953.91	2200.59	609.436	1458.4	1847.39	1844.55	3022.17	1930.72	3109.93	1592.07	1.02904	0.8246	0.901496	0.359136	0.638853	Tripteroside	0.226259	C19H18O11	[M - H]-	InChI=1S/C19H18O11/c20-5-13-16(25)17(26)18(27)19(30-13)29-11-4-10-7(3-8(11)22)15(24)14-9(23)1-6(21)2-12(14)28-10/h1-4,13,16-23,25-27H,5H2	C1=C(C=C2C(=C1O)C(=O)C3=CC(=C(C=C3O2)OC4C(C(C(C(O4)CO)O)O)O)O)O
3704	174.04	10.3489		78975.4	78369.6	57209.4	72984.1	67828.7	174384	121364	119701	183364	360.544	316.358	96.2755	295.442	56.6149	43.3955	1764.75	1411.78	727.055	139.028	491.028	71073.5	194.772	149703	906.729	2.10632	4.65535	0.00147579	0.0303952	0.00605685	2-acetamido-3-methoxy-3-oxopropanoic acid	0.0953371	C6H9NO5	[M - H]-	InChI=1S/C6H9NO5/c1-3(8)7-4(5(9)10)6(11)12-2/h4H,1-2H3,(H,7,8)(H,9,10)	CC(=O)NC(C(=O)O)C(=O)OC
3705	223.061	10.2722	81	22373.8	11687.2	13934.8	18558.5	12012.7	23264.4	7626.5	12753.2	20047.8	4212.86	2174.59	3245.22	3833.08	2010.94	2747.64	4072.67	1161.06	2664.84	2682.15	3539.61	15713.4	3037.39	15923	2824.07	1.01334	0.929767	0.958534	0.730168	0.193299	Sinapate	0.254429	C11H12O5	[M - H]-	InChI=1S/C11H12O5/c1-15-8-5-7(3-4-10(12)13)6-9(16-2)11(8)14/h3-6,14H,1-2H3,(H,12,13)	COC1=CC(=CC(=C1O)OC)C=CC(=O)O
3706	443.058	10.3334		2205.05	1505.15	1808.58	1647.62	993.61	2548.25	942.858	1554.16	1693.88	1507.92	991.359	1007.92	1324.54	585.41	888.038	1500.09	327.437	734.752	699.394	1320.15	1632	1050.86	1684.79	916.365	1.03234	0.872012	0.889729	0.595106	0.64391	null	0.240503	C13H16N8O6S2	[M - H]-	InChI=1S/C13H16N8O6S2/c1-6-9(12(23)21(6)29(24,25)26)16-11(22)10(8-5-28-13(14)15-8)18-27-4-7-3-20(2)19-17-7/h3,5-6,9H,4H2,1-2H3,(H2,14,15)(H,16,22)(H,24,25,26)	CC1C(C(=O)N1S(=O)(=O)O)NC(=O)C(=NOCC2=CN(N=N2)C)C3=CSC(=N3)N
3716	143.023	10.3549		114.942	93.9354	101.698	105.202	113.969	187.01	112.034	153.734	137.253	1659.65	2013	2358.46	1735.57	1695.8	2401.11	3750.56	5000.66	2938.32	3845.57	2337.81	105.949	1977.26	147.508	3574.58	1.39225	1.80784	0.0241315	0.00511577	24.2332
3764	1043.56	10.3565		1	1	1	1	1	1	1	1	1	866.166	781.291	1229.53	1011.59	1200.07	1553.44	2201.01	3099.44	865.878	2708.7	1346.45	1	1107.02	1	2044.29	1	1.84667	#DIV/0!	0.0421676	2044.29
3833	141.016	10.4143	23	397255	409795	476328	373466	390233	714756	848818	471853	697184	2.92494e+06	3.50497e+06	4.33953e+06	3.14885e+06	3.09969e+06	4.29076e+06	6.62254e+06	9.10553e+06	5.5531e+06	7.59529e+06	3.99537e+06	409416	3.55146e+06	683153	6.57437e+06	1.6686	1.85117	0.00648058	0.00553327	9.62356
3881	141.029	10.3989		106.708	1	226.99	71.4185	50.3868	163.441	470.203	100.659	1	746.131	1	1	559.437	1131.76	724.628	2158.62	1	2125.93	1126.83	1330.69	91.3007	527.325	183.826	1348.61	2.01341	2.55746	0.379896	0.0763752	7.33637
3907	209.066	10.4452		20862.8	20941.4	21356.9	16151.2	17080.9	37705.7	36625	19814.8	32216.3	2727.14	2813.73	2529.39	2723.36	2806.44	2835.82	4868.89	4559.85	2276.01	5226.85	3692.43	19278.6	2739.31	31590.4	4124.81	1.63862	1.50578	0.0144512	0.0177718	0.130571	Heptose	0.0836668	C7H14O7	[M - H]-	InChI=1S/C7H14O7/c8-1-3(10)5(12)7(14)6(13)4(11)2-9/h1,3-7,9-14H,2H2	C(C(C(C(C(C(C=O)O)O)O)O)O)O
3946	118.969	10.3488		600.363	788.265	471.898	326.309	521.074	1380.56	1528.67	851.217	504.045	195.006	715.661	1116.31	1114	492.322	2387.33	796.609	2099.66	1815.27	3308.36	1347.1	541.582	1003.44	1066.12	1873.4	1.96854	1.86698	0.0528989	0.124875	1.75721
3949	305.024	10.4131	23	23587	24293.8	30196.5	25542.8	26597.9	43516.5	53178.1	34266.7	44545.4	411469	492605	607850	435367	439226	597104	941296	1.2956e+06	791902	1.08208e+06	566628	26043.6	497270	43876.7	935502	1.68474	1.88128	0.00176048	0.00493404	21.3212	null	N/A	C6H17N2O6P3	[M - H]-	InChI=1S/C6H18N2O6P3/c1-9-8(17(13-5)14-6)15(10-2)7-16(11-3)12-4/h1-6H3/q+1	CON(P(OC)OC)[P+](=NP(OC)OC)OC
3951	140.971	10.4279		613.656	635.062	362.8	641.893	1	316.96	813.799	437.313	786.741	3387.65	1	7377.17	5305.2	4131.91	5264.78	13340.5	13294.1	1	4809.02	4833.54	450.882	4244.62	588.703	7255.64	1.30567	1.70937	0.464478	0.280367	12.3248
3991	141.06	10.4198		266.591	661.974	914.998	728.183	945.006	1898.47	1258.68	1391.74	377.966	6734.29	1	4268.84	4671.43	3353.5	7747.39	5300.49	5825.87	17754.2	11402.4	6205.53	703.351	4462.74	1231.72	9297.69	1.75121	2.0834	0.13221	0.0827976	7.54857
4016	387.053	10.3559	23	1	1	1	1	1	1	1	1	1	542.447	1	1258.85	1066.32	1147.77	1608.77	1	1	617.324	1468.52	1586.96	1	937.527	1	734.96	1	0.783934	#DIV/0!	0.627985	937.527
4017	756.544	10.3474		1	1	1	1	1	1	1	1	1	334.859	319.098	363.658	662.372	1031.83	1096.59	1708.87	1761.62	926.261	1030.92	1193.08	1	634.734	1	1324.15	1	2.08615	#DIV/0!	0.0132963	1324.15
4114	387.001	10.3613		1	1	1	1	1	1	1	1	1	403.835	1	1214.2	802.081	1309.26	1966.65	2143.35	1353.6	673.552	3337.94	1572.82	1	949.505	1	1816.25	1	1.91284	#DIV/0!	0.125252	1816.25
4163	223.031	10.3587		1	41.1577	1	1	1	1	80.8875	36.9109	1	1117.8	1	2090.17	1687.66	2067.14	2332.76	863.117	1	2641.14	4551.91	2599.87	9.03153	1549.42	29.9496	2131.41	3.31612	1.37561	0.307084	0.49274	71.1665
4219	223.02	10.4135	23	25330.7	25365.1	28776.9	26903.6	27442.8	43028.7	55836.3	32967.1	40777.8	330548	391512	484494	353917	350263	478154	748557	1.0332e+06	626593	864681	453252	26763.8	398148	43152.5	745257	1.61234	1.87181	0.00612358	0.00513373	17.2703	Oprea1_561661	0.213908	C6H4N6O4	[M - H]-	InChI=1S/C6H4N6O4/c7-6(15)10-5(14)1-4(13)9-3-2(8-1)11-16-12-3/h(H,9,12,13)(H3,7,10,14,15)	C1(=NC2=NON=C2NC1=O)C(=O)NC(=O)N
4220	250.13	10.2321	90	1	1	1	1	1	1	1	1	1	14056.4	17662.9	14595.6	15960.8	11542.3	26648.4	13013.9	14210.5	26518.6	13765.6	15664.5	1	16744.4	1	16634.6	1	0.993445	#DIV/0!	0.974046	16634.6	null	0.16853	C10H21NO6	[M - H]-	InChI=1S/C10H21NO6/c1-2-17-4-3-11-5-7(13)9(15)10(16)8(14)6-12/h2,7-16H,1,3-6H2	C=COCCNCC(C(C(C(CO)O)O)O)O
4221	149.045	9.97403	67	10354.8	11131.8	14992.9	9308.95	8114.22	10747.3	16045.8	8833.51	10116.8	4013.8	3577.06	15809.7	5002.25	10276.4	13933.9	13335.3	13077.6	11684.3	14502.2	10080.7	10780.5	8768.86	11435.8	12536	1.06079	1.42961	0.743352	0.166633	1.0962	D-ribose	0.089127	C5H10O5	[M - H]-	InChI=1S/C5H10O5/c6-1-3(8)5(10)4(9)2-7/h1,3-5,7-10H,2H2	C(C(C(C(C=O)O)O)O)O
4228	179.056	10.9465	75	32131	27966.1	28489.4	31349.1	26862.1	84564.1	72637.5	42126.9	71467.6	28550	26642.8	28594.4	30776.8	25048.1	31568.8	43623.2	38051.8	45377.6	37729.5	42930.9	29359.6	28530.1	67699	41542.6	2.30586	1.45609	0.00199448	4.48982e-05	0.613637	Inosital	0.249091	C6H12O6	[M - H]-	InChI=1S/C6H12O6/c7-1-2(8)4(10)6(12)5(11)3(1)9/h1-12H	C1(C(C(C(C(C1O)O)O)O)O)O
4230	191.019	10.4118		7855.08	14410.6	23154	9557.05	8857.79	19211.3	13823.7	8068.55	13145.7	320.777	498.03	231.299	489.757	173.242	450.865	148.083	488.546	192.124	336.784	216.137	12766.9	360.662	13562.3	276.335	1.0623	0.766188	0.839462	0.341368	0.0282498	allarate	0.275178	C6H10O8	[M - H2O - H]-	InChI=1S/C6H10O8/c7-1(3(9)5(11)12)2(8)4(10)6(13)14/h1-4,7-10H,(H,11,12)(H,13,14)	C(C(C(C(=O)O)O)O)(C(C(=O)O)O)O
4233	129.019	10.4409		6772.19	10196.3	14282.9	4942.89	6732.85	23005.1	14522.5	11685.1	18131.5	1854.72	2188.73	2693.18	2171.89	2011.53	2845.72	4542.28	6001	3686.4	5040.15	3048.09	8585.43	2294.3	16836	4463.59	1.961	1.94551	0.0232714	0.00181983	0.265121	itaconate	0.0717467	C5H6O4	[M - H]-	InChI=1S/C5H6O4/c1-3(5(8)9)2-4(6)7/h1-2H2,(H,6,7)(H,8,9)	C=C(CC(=O)O)C(=O)O
4244	283.104	10.5377	104	3226.75	2163.89	2425.08	3041.76	2344.73	5302.38	8893.77	2484.77	5601.93	2995.57	2244.67	2728.66	3130.89	2017.74	2334.23	5815.24	9814.59	3035.79	7116.84	3239.67	2640.44	2575.29	5570.71	5804.43	2.10977	2.25389	0.0414618	0.0212793	1.04195	(2R,3S,4S,5R,6R)-2-(hydroxymethyl)-6-[(2S,3R)-1,3,4-trihydroxybutan-2-yl]oxyoxane-3,4,5-triol	0.124914	C10H20O9	[M - H]-	InChI=1S/C10H20O9/c11-1-4(14)5(2-12)18-10-9(17)8(16)7(15)6(3-13)19-10/h4-17H,1-3H2	C(C1C(C(C(C(O1)OC(CO)C(CO)O)O)O)O)O
4245	343.125	10.5383	104	1118.9	761.271	925.149	1081.13	834.992	1957.79	3138.84	916.073	1947.69	1037.34	809.862	919.291	1091.9	707.811	824.082	1891.86	3209.01	991.89	2206.61	953.431	944.288	898.381	1990.1	1850.56	2.10751	2.05988	0.0368767	0.0350815	0.929884
4249	425.129	10.4918	104	493.299	307.846	355.769	483.327	360.459	831.746	1339.03	375.52	959.183	1110.39	817.067	1038.04	1165.61	785.344	935.93	2246.56	3646.79	1295.62	2609.37	1304.87	400.14	975.396	876.369	2220.64	2.19016	2.27665	0.0328208	0.0130496	2.53391	null	0.297999	C18H18N8O5	[M - H]-	InChI=1S/C18H18N8O5/c19-25-21-6-9-3-1-2-4-10(9)16(29)23-18-22-15-14(17(30)24-18)20-8-26(15)13-5-11(28)12(7-27)31-13/h1-4,8,11-13,27-28H,5-7H2,(H2,22,23,24,29,30)	C1C(C(OC1N2C=NC3=C2N=C(NC3=O)NC(=O)C4=CC=CC=C4CN=[N+]=[N-])CO)O
4253	463.043	10.556	72	54.7795	30.5739	98.1245	1	1	228.074	1	32.8661	402.309	1362.42	1366.42	1174.76	1566.21	1122.38	1321.44	3516.18	2246.63	2261.23	4371.62	2235.35	37.0956	1318.94	166.062	2926.2	4.47661	2.2186	0.171221	0.00306396	17.6211	null	0.197605	C16H16N2O12	[M + Cl]-	InChI=1S/C16H16N2O12/c1-10(19)29-13-3-4-14(12(7-13)2-5-15(20)21)30-16(22)6-11(8-27-17(23)24)9-28-18(25)26/h2-5,7,11H,6,8-9H2,1H3,(H,20,21)	CC(=O)OC1=CC(=C(C=C1)OC(=O)CC(CO[N+](=O)[O-])CO[N+](=O)[O-])C=CC(=O)O
4254	293.05	10.5453		493.637	319.259	1	393.814	230.549	4013.62	953.012	1127.47	7279.35	2517.72	1783.49	1188.74	2429.44	1303	1257.19	6908.64	2031.39	3020.39	8196.97	3509.64	287.652	1746.6	3343.36	4733.41	11.623	2.71007	0.0524477	0.024814	1.41576	null	0.164088	C10H14O10	[M - H]-	InChI=1S/C10H14O10/c1-3(7(11)12)19-5(9(15)16)6(10(17)18)20-4(2)8(13)14/h3-6H,1-2H3,(H,11,12)(H,13,14)(H,15,16)(H,17,18)	CC(C(=O)O)OC(C(C(=O)O)OC(C)C(=O)O)C(=O)O
4256	299.037	10.5288	72	159.525	116.555	1	131.667	99.7737	910.218	260.443	278.13	1329.05	2411.14	2169.93	1941.69	2612.01	1926.59	2230.59	6073.11	3531.51	3655.15	7460.97	3741.47	101.704	2215.32	694.461	4892.44	6.82825	2.20846	0.0368454	0.00514849	7.04495	4-[2-(4-hydroxy-1,1-dioxothiolan-3-yl)hydrazinyl]-1,1-dioxothiolan-3-ol	0.0910445	C8H16N2O6S2	[M - H]-	InChI=1S/C8H16N2O6S2/c11-7-3-17(13,14)1-5(7)9-10-6-2-18(15,16)4-8(6)12/h5-12H,1-4H2	C1C(C(CS1(=O)=O)O)NNC2CS(=O)(=O)CC2O
4259	147.029	10.9746		10770.5	10605.1	15988.8	3994.67	6861.83	23690.8	20354	12018.5	17988.6	1556.21	1116.06	1231.13	1015.13	1160.51	1376.94	2843.28	2350.3	1503.06	2538.54	1204.94	9644.17	1242.66	18513	2088.02	1.9196	1.68028	0.0260787	0.019	0.112787	lyxonate	0.168484	C5H10O6	[M - H2O - H]-	InChI=1S/C5H10O6/c6-1-2(7)3(8)4(9)5(10)11/h2-4,6-9H,1H2,(H,10,11)	C(C(C(C(C(=O)O)O)O)O)O
4262	381.04	10.5307	72	100.754	1	25.5408	75.8372	48.5251	520.022	1	249.526	864.295	1750.8	1647.47	1527.47	2041.65	1413.21	1643.76	4447.75	2854.01	2805.22	5707.36	2865.69	50.3315	1670.73	408.711	3736.01	8.12037	2.23616	0.0649786	0.00384693	9.14095	null	0.0789843	C17H14O8	[M + Cl]-	InChI=1S/C17H14O8/c1-23-13-5-8(15(21)17(24-2)16(13)22)11-6-10(20)14-9(19)3-7(18)4-12(14)25-11/h3-6,18-19,21-22H,1-2H3	COC1=C(C(=C(C(=C1)C2=CC(=O)C3=C(C=C(C=C3O2)O)O)O)OC)O
4271	217.033	10.5524		1285.77	1046.16	633.471	1191.91	1013.21	5015.9	2569.83	2345.42	7392.75	18860.1	17929.3	17312.2	19564.5	14860.3	18000.2	46106.8	32904.2	29719.8	54363.4	26136.2	1034.1	17754.4	4330.97	37846.1	4.18814	2.13164	0.0163547	0.00257171	8.73847	Furazan-3,4-diamine, N,N''-dimethyl-N,N''-dinitro-	0.0667197	C4H6N6O5	[M - H]-	InChI=1S/C4H6N6O5/c1-7(9(11)12)3-4(6-15-5-3)8(2)10(13)14/h1-2H3	CN(C1=NON=C1N(C)[N+](=O)[O-])[N+](=O)[O-]
4273	220.008	10.6031	49	2219.15	2127.1	1519.27	2031.75	1920.33	8718.52	5286.79	4168.08	11486.9	3113.75	3028.94	3069.19	2910.32	2415.4	2874.67	7551.9	5750.9	4959.41	8446.61	3737.84	1963.52	2902.05	7415.08	6089.33	3.77642	2.09829	0.0075878	0.0027377	0.821209	null	0.0656769	C10H7NO3S	[M - H]-	InChI=1S/C10H7NO3S/c1-6-2-7-3-8(5-12)15-10(7)4-9(6)11(13)14/h2-5H,1H3	CC1=CC2=C(C=C1[N+](=O)[O-])SC(=C2)C=O
4278	187.072	10.6226		960.342	1266.49	1304.83	1411.82	916.58	1261.12	1747.95	2129.8	1526.33	449.501	473.315	472.662	649.72	546.675	452.307	1607.68	2045.81	1561.78	2415.48	1298.3	1172.01	507.363	1666.3	1785.81	1.42174	3.51978	0.0399234	6.1914e-05	1.07172	Acutil-S	0.476013	C7H12N2O4	[M - H]-	InChI=1S/C7H12N2O4/c1-4(10)9-5(7(12)13)2-3-6(8)11/h5H,2-3H2,1H3,(H2,8,11)(H,9,10)(H,12,13)	CC(=O)NC(CCC(=O)N)C(=O)O
4304	565.138	10.8758	1	2359.06	2233.51	3240.77	2459.62	1873.65	4871.98	5636.16	3632.33	5154.23	2658.52	2605.29	3888.99	3771.76	2181.22	3320.47	5934.12	8332.39	5794.06	8828.16	4762.39	2433.32	3071.04	4823.67	6730.22	1.98234	2.19151	0.0011628	0.00108904	1.39525
4309	75.9152	10.8669	1	353.856	110.419	299.768	768.868	81.0794	646.102	781.794	771.014	2216.7	168.729	47.5746	147.411	441.847	1	35.6848	337.532	394.9	368.899	1202.94	798.183	322.798	140.375	1103.9	620.491	3.41979	4.42025	0.0640244	0.01904	0.562089
4310	379.083	10.8748	1	4873.11	3949.36	5463.22	3863.32	2494.45	9847.49	10344	6011.51	9778.04	2680.91	3000.61	4681.18	4489.94	2576.05	3947.17	5918.62	9303.8	6961.88	10763	5658.61	4128.69	3562.64	8995.26	7721.18	2.17872	2.16726	0.00239143	0.00233649	0.858361
4311	437.112	10.8634	1	3806.45	2848.99	4535.9	4376.98	2152.63	7372.15	8883.26	5841.12	10711.2	2644.83	2241.82	3269.82	3871.66	1561.66	2380	5514.54	7398.03	5292.08	9338.18	5182.86	3544.19	2661.63	8201.94	6545.14	2.31419	2.45907	0.00304053	0.0010251	0.797999
4312	442.121	10.8636	1	889.561	663.246	1047	1099.01	463.921	1706.7	2072.91	1471.89	2610.65	796.618	601.331	961.052	1157.34	404.141	660.009	1653.51	2048.39	1550	2747.62	1459.97	832.547	763.416	1965.54	1891.9	2.36087	2.4782	0.00308998	0.00129396	0.962535
4313	455.103	10.8921	1	2284.97	1718.06	2588.05	2416.08	1212.12	4263.29	4919.46	3448.04	5873.2	1789.69	1469.88	2260.63	2480.65	1024.96	1586.02	3820.81	4977.02	3503.03	6060.53	3495.84	2043.86	1768.64	4626	4371.45	2.26337	2.47164	0.00190627	0.000671812	0.944974
4314	469.119	10.8651	1	1260.94	902.259	1377.44	1405.14	684.514	2345.55	2729.56	1881.86	3509.73	966.138	795.008	1210.55	1387.44	577.658	863.84	1993.27	2640.5	1887.86	3311.34	1857.23	1126.06	966.771	2616.67	2338.04	2.32374	2.4184	0.00336217	0.00100021	0.893516	null	N/A	C17H22N6O8S	[M - H]-	InChI=1S/C17H22N6O8S/c1-11(18-29-6)14(15(24)20(2)3)19-31-17(26)22(5)32-21(4)16(25)30-13-9-7-12(8-10-13)23(27)28/h7-10H,1-6H3	CC(=NOC)C(=NOC(=O)N(C)SN(C)C(=O)OC1=CC=C(C=C1)[N+](=O)[O-])C(=O)N(C)C
4324	387.115	10.876	1	691.15	519.129	774.163	816.194	376.44	1332.95	1561.52	1080.5	2071.4	1011.31	736.986	1111.94	1174.63	608.771	940.846	1947.09	2508.17	1816.34	3175.69	1766.72	635.415	930.748	1511.59	2242.8	2.3789	2.40968	0.00391654	0.000719136	1.48374
4325	417.126	10.8785	1	4144.79	3436.8	5194.1	4500.81	2606.01	7866.82	9410.04	6390.63	10483.8	3101.21	2752.31	4127.19	3763.49	1881.35	2896.76	6083.86	8552.73	5712.76	9269.1	4850.47	3976.5	3087.05	8537.82	6893.78	2.14707	2.23313	0.00178382	0.00154347	0.807441
4329	507.158	10.8602	1	1620.18	865.456	977.861	1984.81	636.84	1052.42	549.809	1001.18	1653.29	994.729	604.871	576.126	1417.62	318.576	424.204	680.587	450.804	663.555	1171.39	1173.19	1217.03	722.687	1064.17	827.905	0.874404	1.14559	0.673838	0.655006	0.777979
4350	404.106	10.8689	1	17726	13337.9	20903	20515.3	10475.9	35911.9	40728.5	27646.7	53063.7	10546.9	8672.03	13223.5	14565.4	5645.16	8835.38	22273	29736.9	20677.1	37151.1	19278	16591.6	10248.1	39337.7	25823.2	2.37094	2.51982	0.00328593	0.00125206	0.65645	null	0.109029	C15H24N3O6PS	[M - H]-	InChI=1S/C15H24N3O6PS/c1-7-16-13(19)10(4)23-25(22,24-11(5)14(20)17-8-2)26-12(6)15(21)18-9-3/h4-9H2,1-3H3,(H,16,19)(H,17,20)(H,18,21)	CCNC(=O)C(=C)OP(=O)(OC(=C)C(=O)NCC)SC(=C)C(=O)NCC
4353	477.147	10.859	1	1640.62	951.74	932.701	1747.93	667.905	5645.52	3640.53	3367.62	10941.5	5814.18	3393.34	4562.73	7401.96	2680.63	3640.96	12594.2	9851.56	10149.5	23535.4	12456.3	1188.18	4582.3	5898.79	13717.4	4.96456	2.99356	0.0194551	0.00425673	2.32546	null	N/A	C16H30O16	[M - H]-	InChI=1S/C16H30O16/c17-3-5(19)9(23)11(25)13(27)15(29)31-7(21)1-2-8(22)32-16(30)14(28)12(26)10(24)6(20)4-18/h5-6,9-20,23-30H,1-4H2	C(CC(=O)OC(C(C(C(C(CO)O)O)O)O)O)C(=O)OC(C(C(C(C(CO)O)O)O)O)O
4362	743.249	10.867	1	489.905	229.358	504.764	1024.75	141.939	1084.75	1243.68	1064.94	2852.22	262.303	97.6454	273.039	665.736	61.0989	64.5031	526.49	692.924	589.263	1592.62	1109.17	478.144	237.387	1561.4	902.092	3.26553	3.80008	0.0358026	0.0110736	0.577747	null	0.232343	C44H40O11	[M - H]-	InChI=1S/C44H40O11/c1-29(45)55-44(2)37(28-50-40(46)31-15-7-4-8-16-31)52-43(51-36-22-14-13-21-34(36)27-30-23-25-35(49-3)26-24-30)38(53-41(47)32-17-9-5-10-18-32)39(44)54-42(48)33-19-11-6-12-20-33/h4-26,37-39,43H,27-28H2,1-3H3	CC(=O)OC1(C(OC(C(C1OC(=O)C2=CC=CC=C2)OC(=O)C3=CC=CC=C3)OC4=CC=CC=C4CC5=CC=C(C=C5)OC)COC(=O)C6=CC=CC=C6)C
4363	423.113	10.8775	1	3751.99	3216.46	4716.46	4194.64	2633.14	7458.8	8698.91	5776.75	9403.21	3530.86	3116.71	4591.77	4976.44	2483.3	3706.09	7718.27	10040.6	7315.85	11582.7	6608.57	3702.54	3734.19	7834.42	8653.21	2.11596	2.31729	0.00140952	0.000533596	1.10451	null	0.162732	C16H24O13	[M - H]-	InChI=1S/C16H24O13/c1-6-24-13-12(29-16(20)23-5)11(28-15(19)22-4)10(27-14(18)21-3)9(26-13)7-25-8(2)17/h9-13H,6-7H2,1-5H3	CCOC1C(C(C(C(O1)COC(=O)C)OC(=O)OC)OC(=O)OC)OC(=O)OC
4366	683.227	10.8706	1	9572.89	3976.75	8757.58	17612.8	2842.95	17815.6	21275.2	18546.2	48950.5	5033.9	2273.95	4787.6	10998.2	1241.52	2111.46	10439.7	11744.5	10859	30191.5	18646.8	8552.6	4407.77	26646.9	16376.3	3.11565	3.71532	0.0402355	0.0111257	0.614567
4373	765.231	10.8722	1	2184.69	1265.02	2341.87	3211.93	992.222	4313.5	5060.57	3997.86	8493.59	1502.53	845.357	1610.1	2878.5	561.927	955.254	3198.29	4000.99	3316.19	7656.69	4685.39	1999.15	1392.28	5466.38	4571.51	2.73436	3.28347	0.0111383	0.00392611	0.836296	null	N/A	C28H46O24	[M - H]-	InChI=1S/C28H46O24/c29-3-9-17(37)23(43)27(7-31,49-9)51-25-21(41)19(39)15(35)11(47-25)5-45-13(33)1-2-14(34)46-6-12-16(36)20(40)22(42)26(48-12)52-28(8-32)24(44)18(38)10(4-30)50-28/h9-12,15-26,29-32,35-44H,1-8H2	C(CC(=O)OCC1C(C(C(C(O1)OC2(C(C(C(O2)CO)O)O)CO)O)O)O)C(=O)OCC3C(C(C(C(O3)OC4(C(C(C(O4)CO)O)O)CO)O)O)O
4376	710.2	10.8814	1	1924.99	1828.84	2518.62	1737.56	1279.45	3865.97	4446.33	2680.84	3897.39	1473.53	1382.27	1921.67	1710.7	970.66	1432.39	3091.52	4129.15	2727.16	4087.86	2042.83	1857.89	1481.87	3722.63	3215.7	2.00369	2.17003	0.00221473	0.00162534	0.863825
4384	377.087	10.8771	1	16698.7	13498.7	18771.7	13495.3	8671.15	33072.5	35061.3	20729.9	32772.2	9321.88	10103.7	16028.6	14525.9	8604.56	13631.5	20544.3	31953.4	22855.2	37405.7	19784.9	14227.1	12036	30409	26508.7	2.13739	2.20245	0.0022853	0.00227306	0.87174
4390	628.197	10.871	1	4634.06	3464.22	5224.82	4632.69	2479.74	9008.88	10148.3	6676.95	10771.4	2594.21	2109.6	3166.17	3263.03	1379.65	2053.77	5344.33	6778.37	4681.53	7853.02	4130.49	4087.11	2427.74	9151.4	5757.55	2.23909	2.37157	0.00122174	0.00103189	0.629144	null	N/A	C27H39N3O10S2	[M - H]-	InChI=1S/C27H39N3O10S2/c1-6-7-8-9-10-11-12-13-14-21(35)28-26-29-30-27(42-26)41-25-24(39-19(5)34)23(38-18(4)33)22(37-17(3)32)20(40-25)15-36-16(2)31/h6,20,22-25H,1,7-15H2,2-5H3,(H,28,29,35)	CC(=O)OCC1C(C(C(C(O1)SC2=NN=C(S2)NC(=O)CCCCCCCCC=C)OC(=O)C)OC(=O)C)OC(=O)C
4392	341.11	10.8806	1	104020	78769.4	120154	126707	58496.6	205520	238947	161769	307212	87169.9	71010.2	107086	123333	50791.5	79074	182929	236053	168334	303701	170656	97629.4	86410.7	228362	212335	2.33907	2.45727	0.00369084	0.000955768	0.929817	Trehaose	0.0988548	C12H22O11	[M - H]-	InChI=1S/C12H22O11/c13-1-3-5(15)7(17)9(19)11(21-3)23-12-10(20)8(18)6(16)4(2-14)22-12/h3-20H,1-2H2	C(C1C(C(C(C(O1)OC2C(C(C(C(O2)CO)O)O)O)O)O)O)O
4393	483.134	10.879	1	14156.4	12162.1	18184.8	15601	9860.28	29336.1	33121.9	22081.8	35548.9	13145.2	12046.4	17998.4	18872.4	9644.05	14629.8	28551.9	38480.2	27715.5	44819	25047.9	13992.9	14389.4	30022.1	32922.9	2.14552	2.288	0.00116941	0.000785688	1.09662
4411	431.142	10.8651	1	5074.56	4111.33	6421.12	5835.22	3328.2	9909.07	11948.7	7933.6	13981.9	4449.01	4014.54	5995.33	5814.58	2758.9	4274.96	8888.3	12904.8	8626.21	13922.8	7392.97	4954.09	4551.22	10943.3	10347	2.20894	2.27346	0.00256137	0.00145327	0.945512	null	N/A	C15H28O14	[M - H]-	InChI=1S/C15H28O14/c16-1-6(19)3-25-26-4-8-9(20)11(22)12(23)14(27-8)29-15(5-18)13(24)10(21)7(2-17)28-15/h6-14,16-24H,1-5H2	C(C1C(C(C(O1)(CO)OC2C(C(C(C(O2)COOCC(CO)O)O)O)O)O)O)O
4414	401.131	10.8814	1	104990	80034.4	123636	127456	58857.5	210970	242146	165052	310518	87288.4	71580	107728	124548	52079.2	79109.2	184204	238772	171193	305474	173828	98994.9	87055.4	232171	214694	2.34529	2.46618	0.00337672	0.000850532	0.924722	null	0.137156	C14H26O13	[M - H]-	InChI=1S/C14H26O13/c15-1-5-8(19)10(21)11(22)13(25-5)27-14(4-24-7(18)3-17)12(23)9(20)6(2-16)26-14/h5-13,15-23H,1-4H2	C(C1C(C(C(C(O1)OC2(C(C(C(O2)CO)O)O)COC(CO)O)O)O)O)O
4428	195.051	11.6453		54750.6	4878.37	39488.4	6971.37	4762.17	10734.3	32342.5	37737.8	8886.32	55612.7	5096.27	41330.7	8338.73	4772.62	40846.7	68928.6	44470.6	45392.2	83178.8	6768.76	22170.2	25999.6	22425.2	49747.8	1.01151	1.9134	0.985484	0.160305	2.21838	gulonate	0.356887	C6H12O7	[M - H]-	InChI=1S/C6H12O7/c7-1-2(8)3(9)4(10)5(11)6(12)13/h2-5,7-11H,1H2,(H,12,13)	C(C(C(C(C(C(=O)O)O)O)O)O)O
4434	215.033	10.9357	75	1776.59	1692.56	1395.81	899.79	1191.84	4978.44	3703.84	1358.57	2576.88	1278.47	1578.72	1692.77	1374.05	1680.04	2394.57	4153.83	4345.07	2095.72	4042.24	1611.53	1391.32	1666.44	3154.43	3249.68	2.26723	1.95008	0.0407137	0.0182789	1.03019	Cerelose	0.122698	C6H12O6	[M + Cl]-	InChI=1S/C6H12O6/c7-1-3(9)5(11)6(12)4(10)2-8/h1,3-6,8-12H,2H2	C(C(C(C(C(C=O)O)O)O)O)O
4440	172.957	11.4597	94	36511.2	46544.6	58533.4	30126.9	46413.5	59274.8	83506.8	52458.4	62393	33161.1	43429.5	53915.1	31318.3	1409.26	58500.1	56593.3	106856	61720.8	66676	36026.4	43625.9	36955.6	64408.3	65574.5	1.47638	1.77441	0.0364722	0.0704576	1.01811
4443	430.158	10.976		1375.4	903.241	1105.8	1138.23	384.057	1806.62	2947.14	978.268	2315.25	1445.73	1066.32	1272.26	1712.34	538.039	923.518	2389.32	4257.72	1552.39	4679.96	2701.91	981.347	1159.7	2011.82	3116.26	2.05006	2.68712	0.040782	0.00690403	1.54898
4456	460.169	11.0077		15069.6	9133.72	9812.25	14550.5	5023.92	22391.2	29204.5	16816.5	17233.4	10668	7527.69	7946.16	15039.1	4799.41	6264.8	21542.7	27599.9	16322.6	28206.4	26322.4	10718	8707.53	21411.4	23998.8	1.9977	2.7561	0.0142899	0.00024624	1.12084
4462	292.017	11.0426	5	4796.62	4951.97	4307.78	4200.13	3939.49	2078.06	12041.4	5912.66	3446.74	2708.51	2705.73	2310.53	2508.77	2084.88	2315.97	2451.17	9468.55	4266.56	1852.97	4574.29	4439.2	2439.06	5869.71	4522.71	1.32225	1.85428	0.486689	0.120585	0.770516	null	0.103833	C7H11N5O4S2	[M - H]-	InChI=1S/C7H11N5O4S2/c1-18(15,16)3-2-17-6-5(12(13)14)4-9-7(10-6)11-8/h4H,2-3,8H2,1H3,(H,9,10,11)	CS(=O)(=O)CCSC1=NC(=NC=C1[N+](=O)[O-])NN
4463	298.115	11.0368	5	3545.32	2623.6	1810.78	2599.97	1574.26	6760.88	6650.74	2707.11	2982.17	3388.98	2582.2	1791.1	2938.28	1931.59	2130.36	8102.73	7842.31	3338.96	5194.65	4242.55	2430.79	2460.42	4775.23	5744.24	1.96448	2.33466	0.0620537	0.00561123	1.20293	null	0.130087	C10H21N3O5	[M + Cl]-	InChI=1S/C10H21N3O5/c11-8(9(16)17)2-4-13-10(18)12-3-1-7(5-14)6-15/h7-8,14-15H,1-6,11H2,(H,16,17)(H2,12,13,18)	C(CNC(=O)NCCC(C(=O)O)N)C(CO)CO
4465	353.11	11.0777	71	1	1	1	1	1	3217.61	991.613	255.266	2769.96	1	1	1	1	1	1	2301.09	529.246	170.099	2165.42	302.431	1	1	1808.61	1093.66	1808.61	1093.66	0.0225639	0.0297198	0.604694	null	0.111385	C13H22O11	[M - H]-	InChI=1S/C13H22O11/c1-21-12-10(20)8(18)11(5(3-15)23-12)24-13-9(19)7(17)6(16)4(2-14)22-13/h4-6,8-16,18-20H,2-3H2,1H3	COC1C(C(C(C(O1)CO)OC2C(C(=O)C(C(O2)CO)O)O)O)O
4469	170.043	11.0148		2764.73	2772.24	2839.46	2079.62	2015.43	3385.2	6864.21	1830.56	3781.57	2686.83	3005.75	3002.2	2378.71	1974.26	3063.85	3197	8714.68	2594.04	4430.2	3630.02	2494.3	2685.27	3965.38	4513.19	1.58978	1.68072	0.164943	0.102349	1.13815	null	0.0556331	C3H5N7O2	[M - H]-	InChI=1S/C3H4N7O2/c4-1-6-2(5)8-3(7-1)9-10(11)12/h(H4-,4,5,6,7,8,9)/q-1	C1(=NC(=NC(=N1)[N-][N+](=O)[O-])N)N
4475	320.998	10.4022	102	4364.01	5020.11	5829.44	3971.22	4405.44	7721.89	9482.21	5739.81	4429.78	2891.47	883.229	824.278	345.425	748.774	862.199	306.531	1537.83	1047.57	1210.83	145.256	4718.04	1092.56	6843.42	849.604	1.45048	0.777625	0.0807197	0.620622	0.231571	null	0.0866505	C8H10N4O6S2	[M - H]-	InChI=1S/C8H10N4O6S2/c1-11(9-13)19(15,16)7-4-3-5-8(6-7)20(17,18)12(2)10-14/h3-6H,1-2H3	CN(N=O)S(=O)(=O)C1=CC(=CC=C1)S(=O)(=O)N(C)N=O
4479	259.092	11.0272	5	7166.04	7521.53	5040.08	7802.67	8514.09	4124.41	13424.4	7018.33	3150.57	9112.55	8930.17	5728.77	8530.09	8401.66	7383.35	7763.12	21061.4	10136.9	5904.84	11520.4	7208.88	8014.43	6929.44	11277.3	0.961236	1.40713	0.899753	0.214309	1.62745	null	0.10895	C10H16N2O6	[M - H]-	InChI=1S/C10H16N2O6/c11-6(2-1-5-13)9(16)12-7(10(17)18)3-4-8(14)15/h5-7H,1-4,11H2,(H,12,16)(H,14,15)(H,17,18)	C(CC(C(=O)NC(CCC(=O)O)C(=O)O)N)C=O
4486	88.0393	11.0256	5	7577.69	6776.72	6280.87	5614.33	4284.99	14158.6	22207.9	5237.07	16615	5466.76	5542.77	5420.14	5100.55	3700.67	5233.4	12030.5	20710.4	5610.82	16603.8	9770.2	6106.92	5077.38	14554.7	12945.2	2.38331	2.54958	0.0321095	0.00945347	0.889417
4488	212.912	10.1767	102	118.469	144.179	166.291	108.59	89.3626	162.493	189.257	142.243	97.8219	29.0792	37.793	1	58.2952	29.4899	45.8988	1	1	1	1	1	125.378	33.5927	147.954	1	1.18006	0.0297684	0.355943	0.00473133	0.267931	Diphosphat	N/A	H4O7P2	[M + Cl]-	InChI=1S/H4O7P2/c1-8(2,3)7-9(4,5)6/h(H2,1,2,3)(H2,4,5,6)	OP(=O)(O)OP(=O)(O)O
4489	238.995	11.0849	12	3556.92	4302.63	4651.87	90.1609	93.5333	312.648	1	4720.12	1	442.839	253.063	585.243	441.302	398.279	1	1	1	686.809	4500.03	1	2539.03	353.621	1258.69	1037.97	0.495738	2.93526	0.431621	0.412084	0.824641
4492	439.087	10.9382	12	1	1	54.4861	78.3173	34.1574	1	1	1	1	1	1	1	1	1	1	1	1	1	1	31.4113	33.7922	1	1	7.08226	0.0295927	7.08226	0.0970477	0.296665	7.08226
4500	137.024	11.2582	71	7466.97	8416.99	9817.66	6322.56	6694.26	27179	10812.5	4071.74	26259.5	1065.7	6202.16	247.088	5583.82	5400.26	7859.14	21755	9637.53	4713.13	21321	4607.95	7743.69	4393.03	17080.7	12406.9	2.20576	2.82423	0.109127	0.0598807	0.72637	null	0.073878	C7H8O4	[M - H2O - H]-	InChI=1S/C7H8O4/c1-4(6(8)9)3-5(2)7(10)11/h3H,1H2,2H3,(H,8,9)(H,10,11)	CC(=CC(=C)C(=O)O)C(=O)O
4502	175.049	11.1054	71	1	1	1	1	1	3785.01	1212.07	353.298	3628.4	1	1	1	1	1	1	3004.21	784.728	262.961	2869.37	435.003	1	1	2244.7	1471.26	2244.7	1471.26	0.021071	0.0246276	0.655436
4503	211.019	11.1536	71	1	57.3508	1	1	1	4022.47	1090.46	346.613	3151.59	1	1	1	1	1	1	2514.87	1	1	2838.09	443.901	12.2702	1	2152.78	1159.77	175.449	1159.77	0.0253338	0.0707396	0.538731
4504	216.051	11.1377	71	1	1	1	1	1	3329.68	9757.94	355.386	3425.58	1	1	1	1	1	1	1659.11	3262.52	1	1625.94	914.031	1	1	4217.15	1492.52	4217.15	1492.52	0.0457666	0.0130359	0.353917	Tocris-1111	0.092258	C8H11NO6	[M - H]-	InChI=1S/C8H11NO6/c9-8(7(14)15)1-3(5(10)11)4(2-8)6(12)13/h3-4H,1-2,9H2,(H,10,11)(H,12,13)(H,14,15)	C1C(C(CC1(C(=O)O)N)C(=O)O)C(=O)O
4506	347.1	10.9852	71	1	1	1	1	1	140738	14428.6	3123.71	133690	1	1	1	72.2016	1	1	88917.5	5512.33	1	73581.3	3071.81	1	12.8669	72995.3	34216.8	72995.3	2659.28	0.0604792	0.082185	0.468753	1,4,5,6-Tetraacetate myo-Inositol	0.0974614	C14H20O10	[M - H]-	InChI=1S/C14H20O10/c1-5(15)21-11-9(19)10(20)12(22-6(2)16)14(24-8(4)18)13(11)23-7(3)17/h9-14,19-20H,1-4H3	CC(=O)OC1C(C(C(C(C1OC(=O)C)OC(=O)C)OC(=O)C)O)O
4507	405.138	11.0308	5	4463.8	4262.87	3481.27	4196.34	3764	9414.53	11193	5571.08	6765.44	2699.97	2667.92	2165.69	2799.19	2171.96	2289.07	6836.43	7619.75	3930.3	5001.83	4614.67	4033.66	2465.63	8236	5600.6	2.04182	2.27146	0.00762948	0.000874136	0.680014	null	0.588511	C13H32N2O6P2S	[M - H]-	InChI=1S/C13H33N2O6P2S/c1-15(2,24)11-7-8-14(9-12-22(16,18-3)19-4)10-13-23(17,20-5)21-6/h24H,7-13H2,1-6H3/q+1	C[N+](C)(CCCN(CCP(=O)(OC)OC)CCP(=O)(OC)OC)S
4523	203.028	11.0337	5	3195.98	4015.71	3833.35	3181.06	4439.25	1123.9	5641.21	3426.41	1399.59	4042.94	4793.09	4446.67	3806.53	4192.64	5094.47	3948.84	10664.9	5860.3	3788.76	4173.03	3733.07	4396.06	2897.78	5687.17	0.776245	1.2937	0.41375	0.306986	1.9626	null	N/A	C2H4N8O4	[M - H]-	InChI=1S/C2H4N8O4/c3-1(9(11)12)5-7-8-6-2(4)10(13)14/h(H2,3,5,8)(H2,4,6,7)	C(=NN=NN=C(N)[N+](=O)[O-])(N)[N+](=O)[O-]
4527	515.163	11.0415	71	36.1343	1	1	65.6213	1	12902.3	4675.15	2114.2	19559.1	1	1	1	1	1	1	6499.1	1982.02	929.303	11178.8	1788.48	20.9511	1	9812.7	4475.54	468.362	4475.54	0.0265154	0.0307343	0.456097	null	0.229256	C19H32O16	[M - H]-	InChI=1S/C19H32O16/c1-4-14(34-18-11(26)9(24)7(22)5(2-20)32-18)13(28)15(16(31-4)17(29)30)35-19-12(27)10(25)8(23)6(3-21)33-19/h4-16,18-28H,2-3H2,1H3,(H,29,30)	CC1C(C(C(C(O1)C(=O)O)OC2C(C(C(C(O2)CO)O)O)O)O)OC3C(C(C(C(O3)CO)O)O)O
4533	292.105	11.0464	71	86.27	55.8935	1	106.952	66.1573	26575	10350.8	2817	21912.1	1	1	1	27.5127	1	1	17485	3989.15	1168.04	12921.2	3428.5	63.2545	5.41878	15413.7	7798.39	243.678	1439.14	0.0144318	0.0226132	0.505937	null	0.237235	C11H19NO8	[M - H]-	InChI=1S/C11H19NO8/c12-6(4-13)10(18)11(19)7(14)5-20-9(17)3-1-2-8(15)16/h4,6-7,10-11,14,18-19H,1-3,5,12H2,(H,15,16)	C(CC(=O)O)CC(=O)OCC(C(C(C(C=O)N)O)O)O
4535	93.0335	11.1121	71	1	1	1	1	1	3011.54	937.131	319.246	2737.92	1	1	1	1	1	1	2471.22	716.342	235.738	2506.47	389.33	1	1	1751.46	1263.82	1751.46	1263.82	0.0197768	0.0219659	0.721582
4538	173.045	11.1011	71	2933.94	2563.71	2406.62	2645.94	1992.77	424831	136006	48135.9	386409	2068.78	1871.34	1887.81	2240.84	1470.91	1877.34	325807	106454	42157	323287	53202.5	2508.6	1902.84	248846	170182	99.1972	89.4356	0.0191529	0.0171692	0.683884	shikimate	0.375281	C7H10O5	[M - H]-	InChI=1S/C7H10O5/c8-4-1-3(7(11)12)2-5(9)6(4)10/h1,4-6,8-10H,2H2,(H,11,12)	C1C(C(C(C=C1C(=O)O)O)O)O
4545	200.054	11.0366	5	7694.46	8418.34	7793.29	7744.43	8265.45	6530.27	17007.3	9414.2	8576.47	7819.81	8753.41	8163.95	8545.6	8391.84	9728.83	7320.53	21044.9	12186.8	6788.14	11544.6	7983.19	8567.24	10382.1	11777	1.30049	1.37466	0.27339	0.201227	1.13436	null	N/A	C4H7N7O3	[M - H]-	InChI=1S/C4H7N7O3/c5-7-2(12)1-11-3(6-4(13)14)8-9-10-11/h1,5H2,(H,7,12)(H,13,14)(H,6,8,10)	C(C(=O)NN)N1C(=NN=N1)NC(=O)O
4547	173.053	11.0587	71	1	1	1	1	1	2562.37	541.438	1	1774.21	1	1	1	1	1	1	1928	542.172	81.0264	668.104	1	1	1	1219.75	644.061	1219.75	644.061	0.0483881	0.0693886	0.528025
4553	314.087	11.1265	71	115.785	85.3956	75.5452	126.279	98.4329	10798.3	6857.71	2658.8	9713.23	67.1355	31.0809	1	76.8386	72.1105	32.3755	9872.88	5666.92	2307.87	8865.37	3505.81	100.288	46.7569	7507	6043.77	74.8547	129.26	0.00236817	0.00144248	0.805085	4-[[(3R,4S,5R,6R)-3,4,5-trihydroxy-6-(hydroxymethyl)oxan-2-yl]oxyamino]benzoic acid	0.142725	C13H17NO8	[M - H]-	InChI=1S/C13H17NO8/c15-5-8-9(16)10(17)11(18)13(21-8)22-14-7-3-1-6(2-4-7)12(19)20/h1-4,8-11,13-18H,5H2,(H,19,20)	C1=CC(=CC=C1C(=O)O)NOC2C(C(C(C(O2)CO)O)O)O
4558	155.034	11.0891	71	1	37.8267	1	53.4252	1	13962.3	4374.29	1512.49	12535.3	1	32.1354	1	1	1	1	10971.7	3470.72	1376.67	10813.6	1722.67	18.8504	6.18924	8096.08	5671.06	429.492	916.277	0.0194019	0.017487	0.700469	shikimate	0.262532	C7H10O5	[M - H2O - H]-	InChI=1S/C7H10O5/c8-4-1-3(7(11)12)2-5(9)6(4)10/h1,4-6,8-10H,2H2,(H,11,12)	C1C(C(C(C=C1C(=O)O)O)O)O
4560	460.134	11.059	71	319.942	241.006	189.627	260.731	114.898	37617.5	14591.9	5133.81	30618.9	171.43	124.458	51.3376	224.854	75.0509	56.9119	25926.4	9651.79	3807.23	24375.4	4337.27	225.241	117.341	21990.5	13619.6	97.6312	116.069	0.0122905	0.0127023	0.61934	null	0.770403	C16H23N5O11	[M - H]-	InChI=1S/C16H23N5O11/c17-15-19-12-6(13(28)20-15)18-3-21(12)14-10(26)8(24)5(31-14)2-30-16(29)11(27)9(25)7(23)4(1-22)32-16/h3-5,7-11,14,22-27,29H,1-2H2,(H3,17,19,20,28)	C1=NC2=C(N1C3C(C(C(O3)COC4(C(C(C(C(O4)CO)O)O)O)O)O)O)N=C(NC2=O)N
4566	111.044	11.239	71	1	1	23.2661	1	27.4854	7023.5	2299.65	888.183	6249.21	27.4422	1	1	1	1	1	5572.4	1923.6	792.578	5612.25	973.142	10.7503	5.40703	4115.14	2974.79	382.793	550.172	0.0165753	0.0142537	0.722891	6-Hydroxyhexa-2,4-dienal	0.0940959	C6H8O2	[M - H]-	InChI=1S/C6H8O2/c7-5-3-1-2-4-6-8/h1-5,8H,6H2	C(C=CC=CC=O)O
4567	369.082	11.1053	71	1	1	1	1	156.139	16835.1	3328.53	1311.57	16629.1	1	1	1	1	1	1	14175.3	2467.82	785.047	14630	1136.58	32.0278	1	9526.09	6638.96	297.432	6638.96	0.036192	0.0461995	0.696925	null	N/A	C9H18N6O8S	[M - H]-	InChI=1S/C9H18N6O8S/c10-6-12-5-3(2-16)15(19)7(11)14-1-4(23-24(20,21)22)9(17,18)8(5,14)13-6/h3-5,7,16-19H,1-2,11H2,(H3,10,12,13)(H,20,21,22)	C1C(C(C23N1C(N(C(C2N=C(N3)N)CO)O)N)(O)O)OS(=O)(=O)O
4571	185.006	10.3159	27	2046.06	2208.43	2487.91	1799.74	1828.06	7107.83	4757.84	2841.97	5787.85	1021.53	1314.58	1459.49	1110.92	1014.94	1370.53	3770.62	3596.34	2061.78	3186.8	1529.36	2074.04	1215.33	5123.87	2828.98	2.47048	2.32775	0.00675438	0.00327435	0.552117	4,6-dinitro-1,3,5-triazin-2-amine	N/A	C3H2N6O4	[M - H]-	InChI=1S/C3H2N6O4/c4-1-5-2(8(10)11)7-3(6-1)9(12)13/h(H2,4,5,6,7)	C1(=NC(=NC(=N1)[N+](=O)[O-])[N+](=O)[O-])N
4572	656.168	11.0592	71	1	1	1	1	1	4167.48	754.275	184.703	3602.02	1	1	1	1	1	1	3005.97	436.157	85.9683	2822.93	215.515	1	1	2177.12	1313.31	2177.12	1313.31	0.0422683	0.0541069	0.603233
4573	156.99	10.1594	37	24460.2	24881.9	26689.7	20545.8	21829.8	34775.1	36684.7	25355.8	29200.8	6066.77	7010.93	7363.93	6949.23	6419.88	8597.58	8853.38	10083.8	7843.78	8037.18	7246.88	23681.5	7068.05	31504.1	8413	1.33033	1.19029	0.0196378	0.0500137	0.267045	null	0.0647511	C2H7O6P	[M - H]-	InChI=1S/C2H7O6P/c3-2(4)1-8-9(5,6)7/h2-4H,1H2,(H2,5,6,7)	C(C(O)O)OP(=O)(O)O
4574	158.988	10.3176	37	358.08	1	283.632	1	353.308	1	1	1	1	234.127	262.753	1	165.371	261.876	1	1	1	1	1	1	199.404	154.354	1	1	0.00501495	0.0064786	0.0704399	0.0228093	0.774079	2-mesylethanol	0.109763	C3H8O3S	[M + Cl]-	InChI=1S/C3H8O3S/c1-7(5,6)3-2-4/h4H,2-3H2,1H3	CS(=O)(=O)CCO
4579	209.022	11.0611	71	1	1	1	1	1	11330.4	2098.46	564.438	8710.04	1	1	1	1	1	1	6878.3	985.018	310.753	7567.58	681.45	1	1	5675.83	3284.62	5675.83	3284.62	0.0409481	0.0508055	0.578704	shikimate	0.258579	C7H10O5	[M + Cl]-	InChI=1S/C7H10O5/c8-4-1-3(7(11)12)2-5(9)6(4)10/h1,4-6,8-10H,2H2,(H,11,12)	C1C(C(C(C=C1C(=O)O)O)O)O
4583	499.109	10.8898		731.636	522.638	681.336	782.801	464.317	972.991	1080.31	839.392	1192.14	343.709	274.094	369.312	542.444	220.288	343.953	574.328	586.188	593.789	813.602	591.725	636.546	348.967	1021.21	631.926	1.6043	1.81085	0.00512714	0.0017225	0.618803	[(2S,3R,4S,5R,6R)-3,4,5-triacetyloxy-6-(acetyloxymethyl)oxan-2-yl] 3,4,5-trihydroxybenzoate	0.192095	C21H24O14	[M - H]-	InChI=1S/C21H24O14/c1-8(22)30-7-15-17(31-9(2)23)18(32-10(3)24)19(33-11(4)25)21(34-15)35-20(29)12-5-13(26)16(28)14(27)6-12/h5-6,15,17-19,21,26-28H,7H2,1-4H3	CC(=O)OCC1C(C(C(C(O1)OC(=O)C2=CC(=C(C(=C2)O)O)O)OC(=O)C)OC(=O)C)OC(=O)C
4588	255.049	11.0639	71	364.018	360.789	333.266	351.105	278.581	34715.6	17990.3	7306.43	31811.4	330.436	328.562	306.734	370.879	249.844	312.791	34166.2	19061	8565.06	39665.9	8701.44	337.552	316.541	22955.9	22031.9	68.0072	69.6021	0.00489924	0.00460293	0.959748	null	0.162722	C11H12O7	[M - H]-	InChI=1S/C11H12O7/c12-7(1-2-10(15)16)5-3-8(13)9(14)4-6(5)11(17)18/h3-4,8-9,13-14H,1-2H2,(H,15,16)(H,17,18)	C1=C(C(=CC(C1O)O)C(=O)O)C(=O)CCC(=O)O
4597	542.136	11.0922	71	22.4434	1	1	1	1	5627.96	3273.37	1313.33	4539.79	1	1	1	1	1	1	4835.48	2908.71	1241.72	5120.79	1198.02	5.28867	1	3688.61	3060.94	697.455	3060.94	0.00271122	0.00300118	0.829836	null	0.189576	C24H25N5O8S	[M - H]-	InChI=1S/C24H25N5O8S/c1-2-10-36-23(32)27-26-21(30)16-4-3-5-17(11-16)25-22(31)20-12-19(38)13-28(20)24(33)37-14-15-6-8-18(9-7-15)29(34)35/h2-9,11,19-20,38H,1,10,12-14H2,(H,25,31)(H,26,30)(H,27,32)	C=CCOC(=O)NNC(=O)C1=CC(=CC=C1)NC(=O)C2CC(CN2C(=O)OCC3=CC=C(C=C3)[N+](=O)[O-])S
4599	213.049	11.9726		1533.79	1921.44	2657.45	1316.02	1367.66	2949.17	2373.41	1930.38	728.787	1341.62	1473.2	2327.45	1470.57	1686.61	2353.68	2117.54	2561.65	2257.11	2222.14	1254.84	1759.27	1775.52	1995.44	2082.66	1.13424	1.17298	0.651304	0.30825	1.04371
4603	747.22	11.0639	71	1	1	1	1	1	4300.66	2049.86	731.562	3371.95	1	1	1	1	1	1	2689.85	1168.39	391.953	2349.12	468.114	1	1	2613.51	1413.49	2613.51	1413.49	0.00655444	0.00925674	0.540838
4608	349.1	11.5489		3092.77	3687.12	4439.46	2041.9	2696.84	9615.53	7528.19	4200.91	6993.44	2440.59	2948.55	3052.62	2089.09	2178.81	2970.76	3310.13	6219.87	4182.35	6050.94	2252.93	3191.62	2613.41	7084.52	4403.25	2.21973	1.68487	0.00887351	0.0351269	0.62153
4617	451.088	10.7145	71	1819.51	2844.71	2757.99	1584.59	3162.75	4373.51	4829.47	2781.04	4610.53	1673.29	3625.83	3570.89	1327.72	1	1788.63	3497.89	8347.62	3430.89	3305.37	1294.6	2433.91	1997.89	4148.64	3975.27	1.70452	1.98973	0.0153292	0.141675	0.958211	null	0.220352	C20H20O12	[M - H]-	InChI=1S/C20H20O12/c21-9-5-14(26)18(32-20(30)8-3-12(24)17(28)13(25)4-8)15(6-9)31-19(29)7-1-10(22)16(27)11(23)2-7/h1-4,9,14-15,18,21-28H,5-6H2	C1C(CC(C(C1O)OC(=O)C2=CC(=C(C(=C2)O)O)O)OC(=O)C3=CC(=C(C(=C3)O)O)O)O
4623	337.053	11.0733		1	1	1	1	32.3831	4798.12	3122.47	1351.13	4536.46	25.252	43.7895	1	55.0583	21.0683	1	5474.87	4140.31	1854.24	7185.58	1884.37	7.27661	24.528	3452.05	4107.87	474.403	167.477	0.0016425	0.00178014	1.18998	Z-nucleotide	0.147958	C9H15N4O8P	[M - H]-	InChI=1S/C9H15N4O8P/c10-7-4(8(11)16)12-2-13(7)9-6(15)5(14)3(21-9)1-20-22(17,18)19/h2-3,5-6,9,14-15H,1,10H2,(H2,11,16)(H2,17,18,19)	C1=NC(=C(N1C2C(C(C(O2)COP(=O)(O)O)O)O)N)C(=O)N
4625	227.065	11.9329		14998.8	16993.9	18596.5	15096	14471.2	39202.9	43663.3	26902.6	40933.4	12602.4	15622.1	15916.2	14700.8	13734.9	18462.2	36755.2	49131.8	30497.3	42380.5	22188.5	16031.3	15173.1	37675.5	36190.7	2.35013	2.38519	0.000359939	0.000869802	0.960588	null	N/A	C5H8N8O3	[M - H]-	InChI=1S/C5H8N8O3/c6-4(7)10-9-3(14)1-12-2-8-5(11-12)13(15)16/h2H,1H2,(H,9,14)(H4,6,7,10)	C1=NC(=NN1CC(=O)NN=C(N)N)[N+](=O)[O-]
4632	347.012	10.9739	71	1	1	1	1	22.3603	4475.55	2574.49	867.584	3555.43	1	1	1	1	1	87.5986	3726.21	1687.99	652.209	3833.12	636.094	5.27207	15.4331	2868.26	2107.12	544.049	136.533	0.00391531	0.00973305	0.734634
4633	157.994	10.2436	37	169.502	164.144	56.7521	185.734	222.344	103.779	117.204	179.509	1	125.044	145.6	146.951	138.644	144.555	176.87	46.0969	1	181.61	1	147.364	159.695	146.277	100.373	75.4143	0.62853	0.515556	0.230556	0.0726445	0.91598	null	0.0669116	C5H5NO3S	[M - H]-	InChI=1S/C5H5NO3S/c7-4(8)3-6-1-2-10-5(6)9/h1-2H,3H2,(H,7,8)	C1=CSC(=O)N1CC(=O)O
4637	143.034	11.0072		1	1	78.0232	1	1	3289.73	2553.52	622.166	2711.71	133.108	55.9537	160.221	164.198	1	1	3200.22	1455.98	649.996	3931.43	1499.14	16.4046	85.9135	2294.28	2147.35	139.856	24.9943	0.00288851	0.00463236	0.935958
4638	172.001	11.5041	99	65.4819	1	1	1	1	1	1	57.3038	1	1	22.0834	1	1	1	1	1	1	1	1	120.777	13.8964	4.5139	15.076	24.9553	1.08488	5.52855	0.952603	0.376433	1.65531
4639	180.059	10.9485		1979.59	1681.13	1800.43	1924.49	1641.98	5185.36	4354.41	2596.91	4115.16	1620.9	1496.14	1522.24	1766.6	1351.04	1690.95	4573.26	4069.37	2533.79	3662.59	2595.58	1805.52	1574.65	4062.96	3486.92	2.25029	2.21442	0.0021999	0.000591131	0.858221
4650	71.0125	11.8174		1148.44	695.79	465.432	1318.04	522.724	2442.17	1416.05	630.539	2078.24	1287.83	817.454	483.782	1406.17	681.45	551.069	2555.76	1036.72	889.96	1922.38	1535.95	830.084	871.293	1641.75	1588.16	1.97781	1.82276	0.0820496	0.0548585	0.967356
4668	288.061	11.7362	99	116.28	82.7238	134.844	120.22	91.4259	1	133.472	1	1	67.7105	87.6411	1	113.845	1	121.439	1	141.243	48.5604	1	62.8579	109.099	65.4394	34.1179	50.9324	0.312724	0.778313	0.0464996	0.675319	0.599817	2-[(2R,3R,4S,5R)-3,4-dihydroxy-5-(hydroxymethyl)oxolan-2-yl]-5-nitro-1,2,4-triazole-3-carboxamide	0.432216	C8H11N5O7	[M - H]-	InChI=1S/C8H11N5O7/c9-5(17)6-10-8(13(18)19)11-12(6)7-4(16)3(15)2(1-14)20-7/h2-4,7,14-16H,1H2,(H2,9,17)	C(C1C(C(C(O1)N2C(=NC(=N2)[N+](=O)[O-])C(=O)N)O)O)O
4670	301.055	11.0951		1	1	1	1	1	232.574	1	1	250.506	1	1	1	1	1	1	162.741	1	1	91.0915	1	1	1	121.27	51.3665	121.27	51.3665	0.0895846	0.123707	0.423572
4671	302.074	10.4113		1	1	1	1	1	1	269.76	99.253	1	1	133.643	152.339	92.3899	1	68.4108	87.4802	107.902	1	117.227	1	1	74.7972	92.7533	62.9218	92.7533	0.841231	0.143317	0.756818	74.7972
4673	473.163	11.7013		1	1	21.067	31.337	1	1	1	1	452.689	1	1	1	1	1	25.5086	1	1	1	500.85	1	11.0808	5.08477	113.922	100.97	10.2811	19.8574	0.335461	0.316232	0.886306	null	N/A	C16H30N2O14	[M - H]-	InChI=1S/C16H30N2O14/c1-6(21)17-16(30,14(28)12(26)9(24)4-20)15(29)32-10(5-31-18-7(2)22)13(27)11(25)8(23)3-19/h8-14,19-20,23-28,30H,3-5H2,1-2H3,(H,17,21)(H,18,22)	CC(=O)NC(C(C(C(CO)O)O)O)(C(=O)OC(CONC(=O)C)C(C(C(CO)O)O)O)O
4681	497.139	11.7668	99	46.1857	103.04	1	1	1	1	1	88.6724	105.424	47.2428	39.8456	1	91.8472	1	67.1729	1	171.093	95.2605	1	1	30.4452	41.3514	49.024	53.8708	1.61024	1.30275	0.596719	0.730021	1.09887
4688	315.072	11.8643	99	510.639	644.991	620.086	323.219	537.239	1136.63	1	647.71	214.739	198.133	293.229	403.033	140.84	425.742	451.387	716.944	784.467	531.958	799.96	652.394	527.235	318.727	500.019	697.145	0.94838	2.18728	0.90908	0.000577486	1.39424	null	0.0960419	C12H17N2O6P	[M - H]-	InChI=1S/C12H17N2O6P/c1-20-21(18,19)9-4-2-3-8(7-9)14-11(15)6-5-10(13)12(16)17/h2-4,7,10H,5-6,13H2,1H3,(H,14,15)(H,16,17)(H,18,19)	COP(=O)(C1=CC=CC(=C1)NC(=O)CCC(C(=O)O)N)O
4692	243.039	11.8661	99	47.49	428.022	820.915	402.784	414.708	372.205	949.571	1	1	49.8837	393.688	265.304	82.3054	164.949	344.531	148.211	1	154.949	1	1	422.784	216.777	330.944	61.2319	0.782774	0.282465	0.714222	0.0578801	0.512737	null	0.142897	C5H13N2O7P	[M - H]-	InChI=1S/C5H13N2O7P/c6-3(5(9)10)1-13-15(11,12)14-2-4(7)8/h3-4,8H,1-2,6-7H2,(H,9,10)(H,11,12)	C(C(C(=O)O)N)OP(=O)(O)OCC(N)O
4695	337.079	11.2327		13871.6	12456	10570.8	12229	12495.5	35874.3	34628	15801.5	45984.7	12251.3	11682.1	9285.96	11259.6	10706.5	10347.4	33257.3	32209.7	15821.9	42299.8	17834.3	12324.6	10922.1	33072.2	28284.6	2.68343	2.58966	0.00734076	0.00407881	0.855239	null	0.116443	C12H18O11	[M - H]-	InChI=1S/C12H18O11/c13-1-4-5(15)6(16)9(19)12(22-4)21-2-3(14)10-7(17)8(18)11(20)23-10/h3-6,8-10,12-16,18-19H,1-2H2	C(C1C(C(C(C(O1)OCC(C2C(=O)C(C(=O)O2)O)O)O)O)O)O
4715	368.083	11.056	113	44184.2	53069.4	64627.5	37746.7	41132.4	90176.4	106809	37289.6	81586.2	37619	46245.6	55204.5	37195	36245.5	52217.8	41404.3	111531	66048.5	47094.8	41694.3	48152	44121.2	78965.2	61554.7	1.63991	1.39513	0.0658392	0.198555	0.779517
4721	428.104	11.118	113	48377.9	58049	71159.3	25575.5	44605.5	47645.1	69368	40555.3	46070	40873.1	50479.3	60228	40608.4	39823.9	57127.3	45306.1	121450	72774.1	52046	45397.8	49553.4	48190	50909.6	67394.8	1.02737	1.39852	0.898074	0.192845	1.32381
4734	131.082	11.5595		1	182.094	1	1	46.0995	2092.21	1	129.92	1	1	158.326	1	1	1	1	1911.2	1	178.694	1	1	46.2388	27.221	556.034	418.578	12.0253	15.377	0.296832	0.278718	0.752793	4-aminonorvaline	0.0786058	C5H12N2O2	[M - H]-	InChI=1S/C5H12N2O2/c1-3(6)2-4(7)5(8)9/h3-4H,2,6-7H2,1H3,(H,8,9)	CC(CC(C(=O)O)N)N
4736	364.061	11.1705		314.26	361.86	341.341	330.26	415.782	461.168	429.682	374.491	112.798	464.665	466.502	392.886	546.26	561.016	586.767	353.868	1148.3	722.183	336.404	644.83	352.7	503.016	344.535	641.117	0.976848	1.27455	0.913413	0.342571	1.86082	null	N/A	C10H17N5O6P2	[M - H]-	InChI=1S/C10H17N5O6P2/c11-10-13-8-7(9(16)14-10)12-5-15(8)3-1-2-4-22(17,18)6-23(19,20)21/h5H,1-4,6H2,(H,17,18)(H2,19,20,21)(H3,11,13,14,16)	C1=NC2=C(N1CCCCP(=O)(CP(=O)(O)O)O)N=C(NC2=O)N
4738	163.039	11.4592		43.0854	1	63.8735	1	99.6176	701.174	4575.74	526.879	1	32.4683	1	1	1	1	1	1	4698.25	1034.64	1	1530.73	41.7153	6.24472	1451.2	1453.13	34.7882	232.697	0.171111	0.0965515	1.00133	ACMC-20anjv	0.100876	C9H10O4	[M - H2O - H]-	InChI=1S/C9H10O4/c10-7-3-1-6(2-4-7)5-8(11)9(12)13/h1-4,8,10-11H,5H2,(H,12,13)	C1=CC(=CC=C1CC(C(=O)O)O)O
4739	319.08	10.6512		501.651	283.27	372.965	339.945	245.684	749.542	1443.08	305.128	615.544	1	1	1	1	1	1	1	1	1	1	1	348.703	1	778.323	1	2.23205	1	0.0881348	#DIV/0!	0.00128481	4-amino-8-[(3R,4S)-3,4-dihydroxy-5-(hydroxymethyl)oxolan-2-yl]-7-oxopteridine-6-carboxamide	0.227574	C12H14N6O6	[M - H2O - H]-	InChI=1S/C12H14N6O6/c13-8-4-10(16-2-15-8)18(11(23)5(17-4)9(14)22)12-7(21)6(20)3(1-19)24-12/h2-3,6-7,12,19-21H,1H2,(H2,14,22)(H2,13,15,16)	C1=NC(=C2C(=N1)N(C(=O)C(=N2)C(=O)N)C3C(C(C(O3)CO)O)O)N
4747	173.009	11.846		16710.1	13043.4	10976.7	15008.8	10646.4	64401.6	53460.8	30236.8	72469.5	1791.22	1487.04	476.773	740.711	328.367	662.172	1997.54	1400.01	641.024	713.014	1113.52	13277.1	914.381	55142.2	1173.02	4.15319	1.28286	0.00135416	0.475032	0.0212727	null	0.103178	C6H6O6	[M - H]-	InChI=1S/C6H6O6/c7-3(2-5(9)10)1-4(8)6(11)12/h2,7H,1H2,(H,9,10)(H,11,12)	C(C(=CC(=O)O)O)C(=O)C(=O)O
4750	102.055	11.9877	56	1	1	1	1	1	344.815	232.53	1	447.649	1	1	1	1	1	1	198.615	183.165	1	370.72	1	1	1	256.499	150.9	256.499	150.9	0.0189621	0.0405761	0.588307
4754	118.05	11.0436	5	58301.2	56676	47720.3	54153	48363	129912	154711	71504.9	96539.7	46408.4	47110.3	40674.5	47948.8	39892.5	44163.9	119681	144180	71152.5	97635.3	82630.7	53042.7	44366.4	113167	103056	2.13351	2.32284	0.00766998	0.000822617	0.910653	Threonin	0.225107	C4H9NO3	[M - H]-	InChI=1S/C4H9NO3/c1-2(6)3(5)4(7)8/h2-3,6H,5H2,1H3,(H,7,8)	CC(C(C(=O)O)N)O
4772	163.061	10.7565		367.345	422.334	376.782	291.559	194.745	281.891	395.593	433.58	166.242	1	1	1	1	1	1	1	1	1	1	110.26	330.553	1	319.326	22.852	0.966037	22.852	0.876601	0.296665	0.071563	null	0.0917566	C6H12O5	[M - H]-	InChI=1S/C6H12O5/c1-3(8)5(10)6(11)4(9)2-7/h1,3-11H,2H2	[CH]C(C(C(C(CO)O)O)O)O
4775	232.925	11.4224		6595.55	12963.7	11575.3	5811.28	9949.25	12604	18129.6	10194.9	12533.9	7006.1	7975.76	11702.7	5650.27	7402.6	10793.3	11340.4	23423	13217.5	13180.2	6185.08	9379.02	8421.79	13365.6	13469.2	1.42505	1.59933	0.107293	0.0984581	1.00776
4776	165.04	11.2799		48627	38615.3	56521.9	58880.8	32063.3	62737.2	73163.8	56500.2	47328	48338.2	42143.6	60870.6	57659.6	29969	39868	55316.5	75410.5	69148.7	53403.6	65399.4	46941.7	46474.8	59932.3	63735.7	1.27674	1.3714	0.128043	0.0251235	1.06346	lyxonate	0.266975	C5H10O6	[M - H]-	InChI=1S/C5H10O6/c6-1-2(7)3(8)4(9)5(10)11/h2-4,6-9H,1H2,(H,10,11)	C(C(C(C(C(=O)O)O)O)O)O
4778	196.054	12.086	56	3322.5	2602.43	2113.53	3150.55	2031.77	3741.73	1873.95	2050.77	3119.43	3426.86	2783.85	2357.1	3639.1	2040.33	2195.19	4004.56	2295.81	2420.64	5030.24	3903.62	2644.16	2740.41	2696.47	3530.97	1.01979	1.28849	0.918023	0.188685	1.30948
4781	432.149	11.859	36	82844.5	91369.4	87074.8	81570.7	76855.4	229270	263996	145341	213528	68794.2	79796.3	74030.8	77593.7	69324.6	78193.3	207868	276669	163950	234936	119094	83942.9	74622.1	213033	200503	2.53784	2.68692	0.000628308	0.000669437	0.941183	null	N/A	C14H23N7O9	[M - H]-	InChI=1S/C14H23N7O9/c15-20-8(22)4-3-7(10(24)21-16)18-9(23)6(19-12(26)14(29)30)2-1-5-17-11(25)13(27)28/h6-7H,1-5,15-16H2,(H,17,25)(H,18,23)(H,19,26)(H,20,22)(H,21,24)(H,27,28)(H,29,30)	C(CC(C(=O)NC(CCC(=O)NN)C(=O)NN)NC(=O)C(=O)O)CNC(=O)C(=O)O
4784	243.018	11.5157		678.392	386.31	949.699	711.284	755.386	1683.89	4394.09	1140.92	1923.79	215.95	184.117	225.881	316.996	252.58	192.436	580.696	4307.33	390.689	1169.31	678.706	696.214	231.327	2285.67	1425.35	3.283	6.16163	0.0424935	0.104333	0.623601	null	0.105261	C6H12O8S	[M - H]-	InChI=1S/C6H12O8S/c7-1-3-5(8)6(9)4(14-3)2-13-15(10,11)12/h3-9H,1-2H2,(H,10,11,12)	C(C1C(C(C(O1)COS(=O)(=O)O)O)O)O
4786	79.9555	11.7687		1270.44	1292.3	1060.18	939.26	1092.92	1173.97	1	1476.61	1990.6	1124.64	1270.37	1637.72	1087.94	968.255	856.382	1277.32	1	1645.55	2063.53	994.6	1131.02	1157.55	1160.55	1196.4	1.0261	1.03356	0.939925	0.911043	1.03089
4787	146.045	11.7385	56	1	1	1	1	16.9177	1	1	1	1	118.244	1	68.5841	66.1874	58.0262	233.663	1	273.686	1	1	535.757	4.18354	90.9508	1	162.489	0.239032	1.78656	0.407084	0.505613	162.489	Glutamat	0.305797	C5H9NO4	[M - H]-	InChI=1S/C5H9NO4/c6-3(5(9)10)1-2-4(7)8/h3H,1-2,6H2,(H,7,8)(H,9,10)	C(CC(=O)O)C(C(=O)O)N
4788	194.049	11.3743		162.866	136.4	197.087	241.171	163.218	1	1	1	101.187	98.3175	96.263	151.13	1	1	1	1	1	1	1	1	180.148	58.1184	26.0467	1	0.144585	0.0172063	0.00135401	0.0857411	0.322614	bmse000787	0.118421	C6H13NO4S	[M - H]-	InChI=1S/C6H13NO4S/c8-12(9,10)6-3-7-1-4-11-5-2-7/h1-6H2,(H,8,9,10)	C1COCCN1CCS(=O)(=O)O
4793	130.086	11.8309	56	662.621	1042.03	1695.82	705.531	1666.46	890.862	1	2375.86	1683.98	246.033	518.92	674.433	1290.6	1362.45	1848.27	1	156.48	1187.78	1	248.739	1154.49	990.117	1237.93	318.999	1.07227	0.322184	0.87632	0.0794677	0.857621	2-(propan-2-ylamino)propanoic acid	0.0864254	C6H13NO2	[M - H]-	InChI=1S/C6H13NO2/c1-4(2)7-5(3)6(8)9/h4-5,7H,1-3H3,(H,8,9)	CC(C)NC(C)C(=O)O
4799	370.083	11.2395		1	1	1	1	1	1975.47	1	84.0501	2217.29	1	1	1	1	1	1	1557.17	1	1	1593.03	1	1	1	1069.45	630.639	1069.45	630.639	0.0802538	0.10392	0.589683	null	N/A	C12H21NO10S	[M - H]-	InChI=1S/C12H21NO10S/c14-1-4(13-24)11(7(18)5(17)2-15)23-12-10(21)9(20)8(19)6(3-16)22-12/h1,4-12,15-21H,2-3H2	C(C1C(C(C(C(O1)OC(C(C=O)N=S)C(C(CO)O)O)O)O)O)O
4800	174.048	11.0808		133.249	95.3374	81.1147	140.116	104.989	33020.6	10476.1	3625.02	30075.5	80.702	78.9174	1	97.8953	58.2728	45.6259	25137	8033.94	3126.55	25018	4059.07	110.961	60.4022	19299.3	13074.9	173.929	216.464	0.0193832	0.0175499	0.677481
4801	132.029	11.7551	56	1	1	1	1	1	1	1	1	1	183.433	125.749	1	177.18	1	127.531	1	543.26	475.324	564.48	1059.14	1	102.649	1	528.642	1	5.15	#DIV/0!	0.0232613	528.642	aspartate	0.460809	C4H7NO4	[M - H]-	InChI=1S/C4H7NO4/c5-2(4(8)9)1-3(6)7/h2H,1,5H2,(H,6,7)(H,8,9)	C(C(C(=O)O)N)C(=O)O
4802	145.014	11.763		6579.6	666.504	3066.75	4334.47	2103.38	6133.33	13305.1	6419.42	9605.62	3577.14	2809.97	3492.4	5994.29	3629.08	1340.97	8259.08	5079.58	13726.4	9784.28	9452.85	3350.14	3473.97	8865.86	9260.43	2.64641	2.66566	0.0210448	0.00288671	1.0445	bmse000064	0.135693	C5H6O5	[M - H]-	InChI=1S/C5H6O5/c6-3(5(9)10)1-2-4(7)8/h1-2H2,(H,7,8)(H,9,10)	C(CC(=O)O)C(=O)C(=O)O
4804	132.066	11.5405		6735.24	7804	9428.23	7297.99	9279.8	3565.47	5581.62	6056.14	3699.38	5269.94	6426.32	7899.68	6507.1	7688.52	7351.87	3061.02	5085.71	6092.81	3563.91	5979.05	8109.05	6857.24	4725.65	4756.5	0.582763	0.693647	0.00463801	0.0164988	0.845628	4-amino-5-hydroxypentanoic acid	0.0933158	C5H11NO3	[M - H]-	InChI=1S/C5H11NO3/c6-4(3-7)1-2-5(8)9/h4,7H,1-3,6H2,(H,8,9)	C(CC(=O)O)C(CO)N
4807	220.065	11.5423		1473.17	1681.91	2323.14	1721.01	1730.91	2577.11	5992.78	4584.41	2362.76	1160.11	1322.01	1899.91	1476.24	1405.63	1499.21	2059.08	5336.97	4397.35	2064.64	3473.85	1786.03	1460.52	3879.27	3466.38	2.17201	2.37339	0.0307312	0.00806157	0.893566	5-[(2R)-2-amino-2-carboxyethyl]sulfanylpentanoic acid	0.0963212	C8H15NO4S	[M - H]-	InChI=1S/C8H15NO4S/c9-6(8(12)13)5-14-4-2-1-3-7(10)11/h6H,1-5,9H2,(H,10,11)(H,12,13)	C(CCSCC(C(=O)O)N)CC(=O)O
4810	233.078	11.6643		1	1	1	1	46.0711	649.909	253.503	1	537.864	277.549	362.415	207.917	381.171	507.496	324.922	1567.9	2728.29	1740.06	3408.27	1607.55	10.0142	343.578	360.569	2210.41	36.0057	6.43351	0.029573	0.000345174	6.13035	Serinyl-Glutamate	0.184577	C8H14N2O6	[M - H]-	InChI=1S/C8H14N2O6/c9-4(3-11)7(14)10-5(8(15)16)1-2-6(12)13/h4-5,11H,1-3,9H2,(H,10,14)(H,12,13)(H,15,16)	C(CC(=O)O)C(C(=O)O)NC(=O)C(CO)N
4815	378.189	11.5998		1	1	1	1	1	1	1	1	1	1491.89	1769.35	957.041	1312.63	1355.37	1957.39	2183.35	3218.83	3709.53	2568.83	1484.45	1	1473.94	1	2633	1	1.78636	#DIV/0!	0.0148803	2633	null	0.198506	C15H29N3O8	[M - H]-	InChI=1S/C15H29N3O8/c1-5(20)18-9-12(23)11(22)8(4-19)25-15(9)26-14-7(17-2)3-6(16)10(21)13(14)24/h6-15,17,19,21-24H,3-4,16H2,1-2H3,(H,18,20)	CC(=O)NC1C(C(C(OC1OC2C(CC(C(C2O)O)N)NC)CO)O)O
4816	347.06	11.6026	79	168.502	528.952	78.5841	97.5179	227.094	5313.73	1225.31	530.809	222.984	124.35	444.362	79.355	64.2359	173.901	80.104	4500.02	1008.04	430.667	59.5833	192.366	220.13	161.051	1823.21	1238.13	8.28242	7.68783	0.167997	0.186597	0.679096	null	0.127103	C10H16N6O4S2	[M - H]-	InChI=1S/C10H16N6O4S2/c11-5(7(17)18)1-3-21-9-13-15-10(16-14-9)22-4-2-6(12)8(19)20/h5-6H,1-4,11-12H2,(H,17,18)(H,19,20)	C(CSC1=NN=C(N=N1)SCCC(C(=O)O)N)C(C(=O)O)N
4817	460.18	11.6101		154.618	376.971	40.1155	54.6907	183.052	5693.67	801.412	280.008	106.629	86.7188	277.705	1	57.5889	100.592	30.6382	4307.75	537.917	231.306	1	100.636	161.89	92.3739	1720.43	1035.72	10.6272	11.2123	0.225436	0.23675	0.602013
4820	173.093	11.5829	79	7148.7	16779.7	5234.04	5016.9	8298.76	162190	34765	16335.6	8742.69	5335.6	13743.3	4419.18	4501.97	7097.8	5226.52	138571	30820.7	15951.3	7905.15	9329.55	8495.62	6720.73	55508.4	40515.5	6.53376	6.02844	0.181557	0.16713	0.729899	bmse000195	0.3056	C7H14N2O3	[M - H]-	InChI=1S/C7H14N2O3/c1-5(10)9-6(7(11)12)3-2-4-8/h6H,2-4,8H2,1H3,(H,9,10)(H,11,12)	CC(=O)NC(CCCN)C(=O)O
4821	255.097	11.6099	79	238.603	638.243	126.312	165.388	321.147	6695.4	1298.45	586.286	302.947	194.746	570.929	122.367	137.38	266.465	165.36	6051.21	1124.5	647.324	252.046	296.169	297.939	242.875	2220.77	1674.25	7.45379	6.89348	0.190588	0.186386	0.753905	null	0.268229	C11H16N2O5	[M - H]-	InChI=1S/C11H16N2O5/c14-9(7-3-1-6-13(7)11(17)18)12-5-2-4-8(12)10(15)16/h7-8H,1-6H2,(H,15,16)(H,17,18)	C1CC(N(C1)C(=O)C2CCCN2C(=O)O)C(=O)O
4828	307.152	11.6472		1	1	1	1	1	1	1	1	1	2200.99	1834.55	1594.13	1820.17	588.171	2128.47	287.774	1022.66	2474.38	389.596	1938.48	1	1694.41	1	1222.58	1	0.721535	#DIV/0!	0.340779	1694.41	null	0.153111	C12H24N2O7	[M - H]-	InChI=1S/C12H24N2O7/c13-6(11(18)19)3-1-2-4-14-8-10(17)9(16)7(5-15)21-12(8)20/h6-10,12,14-17,20H,1-5,13H2,(H,18,19)	C(CCNC1C(C(C(OC1O)CO)O)O)CC(C(=O)O)N
4834	322.056	11.8043		11133.4	11635.4	29246.6	7822.52	16708.7	22007.1	23744	12882.8	17502.6	7056.92	21534.7	29400.7	9610.92	9666.88	14939.9	35115.5	26305.3	16840	23074.5	12019.4	15309.3	15368.3	19034.1	22670.9	1.2433	1.47517	0.460743	0.200364	1.19107
4836	74.0236	11.6343	44	8670.9	6744.27	7756.15	8067.57	3111.72	6647.13	11899.9	10403.9	7760.49	5055.62	4742.88	6103.4	7572.39	3304.81	4254.64	3850.73	11199.8	10227.2	6705.9	15720	6870.12	5172.29	9177.85	9540.73	1.33591	1.84458	0.177865	0.0514592	1.03954
4842	156.027	11.6291	44	3915.17	3544.38	4333.81	3847.78	2233.82	3328.47	7236.78	5423.74	5319.82	3018.08	3247.04	3908.15	3949.57	2008.1	3435.4	2858.04	7128.26	5896.09	5275.9	7061.43	3574.99	3261.06	5327.2	5643.94	1.49013	1.73071	0.067397	0.0132139	1.05946	nitroso[5-(nitrosoamino)(1H-1,2,4-triazol-3-yl)]amine	0.0541692	C2H3N7O2	[M - H]-	InChI=1S/C2H3N7O2/c10-8-6-1-3-2(5-4-1)7-9-11/h(H3,3,4,5,6,7,10,11)	C1(=NC(=NN1)NN=O)NN=O
4844	135.018	11.8416	96	4061.92	871.691	1576.1	3765.54	898.74	3160.77	1	1	249.569	2798.35	1910.73	1610.25	3133.73	1195.93	1573.79	6520.46	1	172.617	2036.7	3066.58	2234.8	2037.13	853.086	2359.47	0.381729	1.15823	0.226594	0.781302	2.76581
4845	175.024	11.8642		971.379	1122.1	3321.03	1858.73	1726.6	4554.67	326.726	1381.85	2189.81	717.878	1689.05	1702.54	1507.7	1470.9	1026.79	2508.89	2510.75	1455.99	3066.69	1387.18	1799.97	1352.48	2113.27	2185.9	1.17406	1.61622	0.743396	0.039346	1.03437	Citrovit	0.189139	C6H8O6	[M - H]-	InChI=1S/C6H8O6/c7-1-2(8)5-3(9)4(10)6(11)12-5/h2,5,7-10H,1H2	C(C(C1C(=C(C(=O)O1)O)O)O)O
4847	154.947	11.5262	94	10515.9	13319	13194.3	8590.53	9798.42	13480.7	18976.7	12019.9	14362.2	7552.47	9961.91	12348.4	8399.34	9042.5	13258.6	12886.7	24651.1	14170.4	15351.1	8212.87	11083.6	10093.9	14709.9	15054.4	1.32717	1.49144	0.0697551	0.0920999	1.02342
4848	170.012	11.6687	44	652.235	607.756	758.304	651.956	296.039	455.823	1263.34	1007.57	800.418	478.662	531.453	581.329	570.47	261.206	471.114	373.506	1246.68	1057.59	797.461	1475.6	593.258	482.372	881.788	990.166	1.48635	2.0527	0.141678	0.019846	1.12291	null	0.114371	C3H9NO5S	[M - H]-	InChI=1S/C3H9NO5S/c4-3(1-5)2-9-10(6,7)8/h3,5H,1-2,4H2,(H,6,7,8)	C(C(COS(=O)(=O)O)N)O
4858	348.097	11.616		46302	53176.2	65010.9	38580.6	39918.3	41203.7	106259	61000.4	36490.4	41778	49213.7	58851.9	39149.5	36308.8	52624.2	37812.4	116727	69598.6	38731.9	43872	48597.6	46321	61238.4	61348.4	1.26011	1.32442	0.427996	0.314436	1.0018
4859	555.155	11.6588		15115.3	17352.6	21247.4	11204.1	12349	25008.6	31754.6	18298.7	23255.1	12115.3	14300	16382.6	10720	9678.19	13702.4	21245.2	32809.8	18944.3	22851.1	10922.7	15453.7	12816.4	24579.3	21354.6	1.59051	1.6662	0.0241756	0.0319944	0.868806	null	0.818219	C18H32N6O10S2	[M - H]-	InChI=1S/C18H32N6O10S2/c1-7(27)13(24-17(33)10(4-26)21-14(30)8(19)5-35)18(34)22-9(3-25)16(32)23-11(6-36)15(31)20-2-12(28)29/h7-11,13,25-27,35-36H,2-6,19H2,1H3,(H,20,31)(H,21,30)(H,22,34)(H,23,32)(H,24,33)(H,28,29)	CC(C(C(=O)NC(CO)C(=O)NC(CS)C(=O)NCC(=O)O)NC(=O)C(CO)NC(=O)C(CS)N)O
4860	209.03	11.0631		49.9268	1	37.9955	1	1	68.1031	54.7998	1	1	1	1	1	1	1	1	1	1	1	1	1	18.1845	1	31.2257	1	1.71716	1	0.52889	#DIV/0!	0.0320249	allarate	0.170148	C6H10O8	[M - H]-	InChI=1S/C6H10O8/c7-1(3(9)5(11)12)2(8)4(10)6(13)14/h1-4,7-10H,(H,11,12)(H,13,14)	C(C(C(C(=O)O)O)O)(C(C(=O)O)O)O
4861	245.044	11.7265		27237.8	25483.8	28354.8	27988.3	13425	20494.8	22504.3	24736.6	15409.5	20412.5	21522.2	24849.7	23274.1	10786.6	17523	16541.7	20548.8	23702	13151.8	21571.4	24497.9	19728	20786.3	19103.1	0.848492	0.968325	0.341377	0.831027	0.919025	Glycerophosphoglycerol	0.124503	C6H15O8P	[M - H]-	InChI=1S/C6H15O8P/c7-1-5(9)3-13-15(11,12)14-4-6(10)2-8/h5-10H,1-4H2,(H,11,12)	C(C(COP(=O)(O)OCC(CO)O)O)O
4865	172.061	11.2334		1	1	1	1	1	253.939	994.792	1	357.575	1	1	1	1	1	1	215.048	86.1592	1	181.321	1	1	1	401.827	96.9056	401.827	96.9056	0.0676959	0.0406994	0.241163	trans-ACPD	0.122059	C7H11NO4	[M - H]-	InChI=1S/C7H11NO4/c8-7(6(11)12)2-1-4(3-7)5(9)10/h4H,1-3,8H2,(H,9,10)(H,11,12)	C1CC(CC1C(=O)O)(C(=O)O)N
4867	247.094	11.3157		799.764	687.128	480.336	1004.79	702.868	2997.22	3097.06	2085.2	5395.86	2663.08	2620.38	1120	2826.32	2327.04	1963.14	12582.5	7701.96	4688.11	12759.4	7906.26	734.977	2253.33	3393.83	9127.64	4.61761	4.05074	0.00383054	0.000975033	2.68948	null	0.125596	C9H16N2O6	[M - H]-	InChI=1S/C9H16N2O6/c10-5(1-2-7(13)14)8(15)11-6(3-4-12)9(16)17/h5-6,12H,1-4,10H2,(H,11,15)(H,13,14)(H,16,17)	C(CC(=O)O)C(C(=O)NC(CCO)C(=O)O)N
4870	117.018	11.8682		19783.7	22777.1	26781.3	16925.1	17615.9	43948.4	50130.8	28426.3	40985.9	13413.4	17786.3	22135.2	16594.6	16349.3	24681.3	32936.1	47450	29640.2	42600.3	22953.6	20776.6	18493.4	40872.9	35116	1.96725	1.89885	0.0029396	0.00440777	0.859153	Wormwood	0.145061	C4H6O4	[M - H]-	InChI=1S/C4H6O4/c5-3(6)1-2-4(7)8/h1-2H2,(H,5,6)(H,7,8)	C(CC(=O)O)C(=O)O
4872	104.034	11.7832	106	74012.3	79011.6	80714.7	72393.7	62418.9	103375	175385	67685.7	77550.2	61153	69699.8	75717.9	71843.2	53847.7	81823.1	89040.1	173926	65418.9	81754.4	79466	73710.2	69014.1	105999	97921	1.43805	1.41885	0.179842	0.144314	0.92379	serinium	0.57098	C3H7NO3	[M - H]-	InChI=1S/C3H7NO3/c4-2(1-5)3(6)7/h2,5H,1,4H2,(H,6,7)	C(C(C(=O)O)N)O
4874	186.038	11.7322		1140.95	1233.07	1685.94	1002.62	969.574	1392.61	1985.64	924.431	1002.25	986.671	1073.26	1398.8	1045.78	941.89	1751.4	985.768	2009.39	934.225	879.969	955.566	1206.43	1199.63	1326.23	1152.98	1.0993	0.961113	0.656919	0.850432	0.86937	N-[5-(hydrazinecarbonyl)-1H-1,2,4-triazol-3-yl]nitramide	N/A	C3H5N7O3	[M - H]-	InChI=1S/C3H5N7O3/c4-6-2(11)1-5-3(8-7-1)9-10(12)13/h4H2,(H,6,11)(H2,5,7,8,9)	C1(=NNC(=N1)N[N+](=O)[O-])C(=O)NN
4877	319.028	12.1221		6034.55	7866.98	7851.05	6204.82	1148.29	16413.7	24170.2	12233.3	18035.2	5216.49	6256.62	7508.15	6234.24	4657.13	6613.44	18138.7	26673.7	15558.3	23249.2	10111.4	5821.14	6081.01	17713.1	18746.3	3.04289	3.08275	0.00247679	0.00102159	1.05833	null	0.133439	C8H12N6O4S2	[M - H]-	InChI=1S/C8H12N6O4S2/c9-3(5(15)16)1-19-7-11-13-8(14-12-7)20-2-4(10)6(17)18/h3-4H,1-2,9-10H2,(H,15,16)(H,17,18)	C(C(C(=O)O)N)SC1=NN=C(N=N1)SCC(C(=O)O)N
4879	391.122	11.8136	134	5055.98	5104.98	6486.45	4504.1	3754.67	5356.04	8541.94	3289.03	3846.37	4243.58	4369.31	5344.32	4080.17	3153.25	5199.96	4605.35	8212.99	3208.33	3477.53	3445.82	4981.24	4398.43	5258.35	4590	1.05563	1.04355	0.816966	0.839764	0.872899	[5-[4-[amino(hydroxy)phosphoryl]oxy-4-methylpentyl]sulfanyl-2-methylpentan-2-yl]oxyphosphonamidic acid	0.202047	C12H30N2O6P2S	[M - H]-	InChI=1S/C12H30N2O6P2S/c1-11(2,19-21(13,15)16)7-5-9-23-10-6-8-12(3,4)20-22(14,17)18/h5-10H2,1-4H3,(H3,13,15,16)(H3,14,17,18)	CC(C)(CCCSCCCC(C)(C)OP(=O)(N)O)OP(=O)(N)O
4883	132.994	11.8537	106	3278.86	4057.3	4992.52	3241.13	3161.75	4631.96	6860.6	5173.96	5426.33	2389.03	3497.04	3714.45	2841.92	2858.18	3338.6	5721.33	8637.23	5864.67	6284.24	2826.71	3746.31	3106.54	5523.21	5866.83	1.47431	1.88854	0.017831	0.010941	1.06221	null	N/A	CH3N4O2P	[M - H]-	InChI=1S/CH3N4O2P/c6-8(7)1-2-4-5-3-1/h4-5H,(H,2,3)	C1(=NNNN1)[P+](=O)[O-]
4884	317.055	11.7972		1023.76	734.561	1005.29	1082.82	805.733	1576.98	5399.34	1147.93	2468.4	696.807	658.796	802.849	772.036	591.915	667.921	1352.51	4687.96	1033.43	2150.9	1386.96	930.431	698.388	2648.16	2122.35	2.84616	3.03893	0.0813949	0.0425689	0.801444	null	0.151683	C10H14N4O6S	[M - H]-	InChI=1S/C10H14N4O6S/c11-6(10(18)19)1-2-8(16)13-7(5-21-14-20)9(17)12-3-4-15/h6-7,15H,1-2,5,11H2,(H,12,17)(H,13,16)(H,18,19)	C(CC(=O)NC(CSN=O)C(=O)NC#CO)C(C(=O)O)N
4890	272.087	11.7524	134	3143.85	3178.92	3762.79	2749.46	2560.39	3883.65	5843.96	2590.87	2875.95	2530.13	3000.47	3737.38	2941.31	2405.62	3916.53	3309.16	5842.69	2657.94	2888.17	2748.48	3079.08	3088.57	3798.61	3489.29	1.23368	1.12974	0.330311	0.526639	0.91857	null	0.157079	C10H15N3O6	[M - H]-	InChI=1S/C10H15N3O6/c11-5(9(16)17)1-4-8(15)13-6(10(18)19)2-3-7(12)14/h1,4-6H,2-3,11H2,(H2,12,14)(H,13,15)(H,16,17)(H,18,19)	C(CC(=O)N)C(C(=O)O)NC(=O)C=CC(C(=O)O)N
4893	192.051	11.8106		1	1	1	1	1	1	1	1	1	1969.27	1283.3	1610.18	2527.34	715.767	1221.5	2379.86	5930.12	5838.6	7004.32	11784.8	1	1554.56	1	6587.55	1	4.23757	#DIV/0!	0.00572055	6587.55	null	0.106652	C6H11NO6	[M - H]-	InChI=1S/C6H11NO6/c8-4(9)1-3(6(12)13)7-2-5(10)11/h3,5,7,10-11H,1-2H2,(H,8,9)(H,12,13)	C(C(C(=O)O)NCC(O)O)C(=O)O
4901	481.165	11.8292	36	1768.68	1979.08	2186.58	1981.13	2067.04	4509.72	6051.69	3414.32	5393.32	1376.76	1943.95	1847.72	2163.29	1986.42	2457.84	4453.65	6856.12	4297.03	6233.17	1656.51	1996.5	1962.66	4842.26	4699.29	2.42537	2.39435	0.000811487	0.00959016	0.970475	4-[[3-carboxy-1-[[1-carboxy-2-(1H-imidazol-5-yl)ethyl]amino]-1-oxopropan-2-yl]amino]-4-oxo-3-(pyrrolidine-2-carbonylamino)butanoic acid	0.181518	C19H26N6O9	[M - H]-	InChI=1S/C19H26N6O9/c26-14(27)5-11(23-16(30)10-2-1-3-21-10)17(31)24-12(6-15(28)29)18(32)25-13(19(33)34)4-9-7-20-8-22-9/h7-8,10-13,21H,1-6H2,(H,20,22)(H,23,30)(H,24,31)(H,25,32)(H,26,27)(H,28,29)(H,33,34)	C1CC(NC1)C(=O)NC(CC(=O)O)C(=O)NC(CC(=O)O)C(=O)NC(CC2=CN=CN2)C(=O)O
4902	134.017	11.8511	96	18953.3	9434.25	6393.82	14310.3	8164.37	25308.3	9501.54	6704.1	11150.8	17135.2	10227.8	8789.17	18591.2	7038.1	9289.2	25084.1	11067.1	7961.16	20240.6	14749.3	11451.2	11845.1	13166.2	15820.4	1.14977	1.33561	0.712948	0.289302	1.20159	null	N/A	C3H7N2O2S	[M - H]-	InChI=1S/C3H7N2O2S/c6-8(7)4-2-1-3-5-8/h4H,1-3H2	C1CNS(=O)(=O)[N]C1
4904	146.058	11.8373	36	12591.9	14414.7	11491.2	15289.4	14071.1	42362.8	57826.6	29217.4	50775.7	9971.77	12349.5	9438.53	13456	12162.1	11410.7	40459.4	54511.9	31950.5	52109.6	30733.1	13571.7	11464.8	45045.6	41952.9	3.31909	3.65929	0.00068541	8.35632e-05	0.931342	beta-ASPARTYL HYDRAZIDE	0.0922626	C4H9N3O3	[M - H]-	InChI=1S/C4H9N3O3/c5-2(4(9)10)1-3(8)7-6/h2H,1,5-6H2,(H,7,8)(H,9,10)	C(C(C(=O)O)N)C(=O)NN
4907	133.013	11.8462		357852	158729	222285	384187	145340	718520	156558	106193	367493	334094	195397	158090	351395	124572	164119	678089	186423	137027	335598	301598	253679	221278	337191	327747	1.32921	1.48116	0.554697	0.296722	0.971992	L-malate	0.258747	C4H6O5	[M - H]-	InChI=1S/C4H6O5/c5-2(4(8)9)1-3(6)7/h2,5H,1H2,(H,6,7)(H,8,9)	C(C(C(=O)O)O)C(=O)O
4908	105.038	11.7867		2222.37	2336.04	2470.41	2221.85	1926.43	2061.08	5142.89	1084.18	1915.53	1838.4	1998.32	2142.22	1842.1	1685.32	2384.84	1779.59	3885.91	1804.72	1911.2	2212.12	2235.42	1981.87	2550.92	2318.71	1.14114	1.16996	0.701039	0.395915	0.90897
4913	131.045	11.8503	36	272291	329192	266622	302941	338767	912261	1.00973e+06	550144	1.00382e+06	226545	285045	231497	282272	300116	281272	778569	950917	548999	948972	530428	301963	267791	868988	751577	2.8778	2.80658	0.000625547	0.000278436	0.864887	agedoite	0.439932	C4H8N2O3	[M - H]-	InChI=1S/C4H8N2O3/c5-2(4(8)9)1-3(6)7/h2H,1,5H2,(H2,6,7)(H,8,9)	C(C(C(=O)O)N)C(=O)N
4917	115.003	11.9058	96	21900.3	10080.2	11010.2	16238.8	8661.06	30594.4	19242.3	7502.79	15592.5	20547	12017.9	10195.8	20078.6	6920.13	10482.6	37546.9	13253.9	9971.8	24169.3	17765.7	13578.1	13373.6	18233	20541.5	1.34282	1.53597	0.386508	0.191801	1.12661	(E)-4-hydroxy-2-oxobut-3-enoic acid	0.0700297	C4H4O4	[M - H]-	InChI=1S/C4H4O4/c5-2-1-3(6)4(7)8/h1-2,5H,(H,7,8)	C(=CO)C(=O)C(=O)O
4920	127.05	11.8338	36	94170	105156	82734.9	112430	104115	313645	422698	213850	373148	76583.8	91716.8	71567	104591	90087.9	87577.7	305797	410388	241068	400959	229168	99721.2	87020.7	330836	317476	3.3176	3.64828	0.000666782	0.000101009	0.959619	Citraconamide	0.0870652	C5H8N2O2	[M - H]-	InChI=1S/C5H8N2O2/c1-3(5(7)9)2-4(6)8/h2H,1H3,(H2,6,8)(H2,7,9)	CC(=CC(=O)N)C(=O)N
4921	313.114	11.8211	36	37699.5	42663.4	40997.5	41000.2	40429.8	106390	133891	72816	112708	30070.3	37839.2	36055	40249.4	37143.7	42813	96751.8	136485	86727.8	128927	67516.4	40558.1	37361.8	106451	103282	2.62467	2.76437	0.000595965	0.000351475	0.970224	null	0.161107	C12H18N4O6	[M - H]-	InChI=1S/C12H18N4O6/c17-7-9(19)13-3-1-5-15-11(21)12(22)16-6-2-4-14-10(20)8-18/h7-8H,1-6H2,(H,13,19)(H,14,20)(H,15,21)(H,16,22)	C(CNC(=O)C=O)CNC(=O)C(=O)NCCCNC(=O)C=O
4925	172.097	11.8381	106	2572.57	3014.28	2063.11	2349.1	2520.96	4140.03	3634.01	2674.95	3314.27	1980.15	2480.75	1796.26	2147.5	2368.31	1871.52	3439.69	3301.58	2658.09	3022.24	3116.32	2504	2107.41	3440.82	3107.59	1.37412	1.4746	0.0226725	0.000266171	0.903154	Tanganil	0.0803039	C8H15NO3	[M - H]-	InChI=1S/C8H15NO3/c1-5(2)4-7(8(11)12)9-6(3)10/h5,7H,4H2,1-3H3,(H,9,10)(H,11,12)	CC(C)CC(C(=O)O)NC(=O)C
4934	329.088	11.835	99	1996.47	2117.79	1832.75	2244.97	2158.95	4474.78	5449.85	3640.04	5072.01	1253.42	1492.22	1295.67	1799.43	1674.52	1648.72	3530.23	4726.44	3265.07	4472.48	2921.12	2070.18	1527.33	4659.17	3783.07	2.25061	2.47692	0.000166482	7.68057e-05	0.811962	null	0.116488	C15H14N4O5	[M - H]-	InChI=1S/C15H14N4O5/c1-10-5-6-13(19(23)24)8-14(10)17-15(20)9-16-11-3-2-4-12(7-11)18(21)22/h2-8,16H,9H2,1H3,(H,17,20)	CC1=C(C=C(C=C1)[N+](=O)[O-])NC(=O)CNC2=CC(=CC=C2)[N+](=O)[O-]
4935	487.179	11.8255		1523.75	1073.79	1016.36	1495.59	610.125	5558.68	3767.91	1981.61	11516.6	947.97	753.587	469.613	587.059	590.298	754.078	4428.33	3084.56	1101.34	9582.79	2391.03	1143.92	683.767	5706.2	4117.61	4.98828	6.02194	0.041255	0.0293708	0.721603	null	N/A	C18H28N6O10	[M - H]-	InChI=1S/C18H28N6O10/c19-5-12(26)22-9(4-15(29)30)17(32)23-10(8-25)16(31)21-6-13(27)20-7-14(28)24-3-1-2-11(24)18(33)34/h9-11,25H,1-8,19H2,(H,20,27)(H,21,31)(H,22,26)(H,23,32)(H,29,30)(H,33,34)	C1CC(N(C1)C(=O)CNC(=O)CNC(=O)C(CO)NC(=O)C(CC(=O)O)NC(=O)CN)C(=O)O
4945	600.201	11.8449	36	6718.93	7797.89	8028.68	6777.01	6588.41	17916.8	20664.8	11679.1	17101.4	5510.81	6801.89	7002.64	6441.14	6098.88	7718.51	15613.9	21791.4	13526.6	18736.5	9474.4	7182.18	6595.65	16840.5	15828.6	2.34476	2.39985	0.000718812	0.00104084	0.93991
4963	263.1	11.922	36	991.317	1203.53	1047.01	979.344	1435.94	3227.25	2326.99	1860.2	3295.13	798.308	1060.13	812.692	996.862	1209.83	1001.33	2352.02	2848.39	1565.66	2635.14	1595.24	1131.43	979.858	2677.39	2199.29	2.36638	2.2445	0.00199592	0.000851048	0.82143
4971	78.9573	11.7563		103.997	89.2699	101.947	275.373	1	1	1	111.31	1	70.9653	89.4698	104.757	77.9845	1	79.8069	1	1	96.1303	1	64.4521	114.317	70.6639	28.5775	32.7165	0.249984	0.462987	0.169649	0.153551	0.618138
4973	433.151	11.8682	36	13627.3	15375.3	14461.8	13749.9	12952.8	37543.5	45714.4	24616.5	36657.5	11465.1	13245.4	12284.7	12995.3	11567.3	13337.8	35190.1	45230.5	27030.7	40951.8	20564.4	14033.4	12482.6	36133	33793.5	2.57478	2.70725	0.000701232	0.000545124	0.935254
4976	250.105	11.8342		1132.06	1250.71	1118.66	1372.81	1182.63	1526.94	3457.71	1093.76	1289.49	908.412	800.619	880.577	1155.41	885.587	1158.7	1343.2	2414.64	1215.29	1336.53	1532.55	1211.37	964.884	1841.98	1568.44	1.52057	1.62553	0.232339	0.0176269	0.851501
4996	145.107	11.8426		2794.19	3498.65	2956.88	3225.22	4797.14	5248.82	4853.21	3372.01	4347.69	1269.55	1027.62	3124.69	2768.04	3027.54	2758.92	14796.3	4485.13	2212.42	1	7943.19	3454.42	2329.39	4455.43	5887.6	1.28978	2.52752	0.10548	0.167729	1.32144
4997	109.04	11.8407	36	2291.1	3008.73	2805.37	3223.31	3262.33	9287.62	13075.9	6530.5	10450.1	2898.36	3104.23	2473.87	3122.89	2703.55	2674.9	9433.08	12735.5	7615.9	12026.1	6907.93	2918.17	2829.63	9836.04	9743.69	3.37062	3.44345	0.000717886	0.000102404	0.990612
4998	128.054	11.838	36	4722.69	5048.05	4125.43	5604.29	5310.34	15720.1	21159.5	10881.3	19457.1	3685.94	4538.82	3423.88	4941.42	4377.99	4216.78	15295.9	19830.5	12043.8	20071.8	11631.3	4962.16	4197.47	16804.5	15774.7	3.38652	3.75813	0.000625202	6.56592e-05	0.938717
4999	145.069	11.8361	36	1545.95	2745.44	2192.5	4092.8	4028.7	3941.15	9696.84	7873.05	14046.4	2931.42	3137.23	2673.12	3855.1	3292.53	3521.55	10528.3	14769.3	8920.44	14272.5	8446.93	2921.07	3235.16	8889.37	11387.5	3.04319	3.51992	0.0174263	8.64953e-05	1.28102
5000	146.064	11.8362	36	97998.8	109380	86969.1	117537	110579	327193	440805	221345	375246	78503.7	92980	74822.6	103955	94148.1	91385.2	303387	409247	247933	402222	229203	104493	89299.1	341147	318398	3.26479	3.56553	0.000688444	9.22325e-05	0.933317	null	0.0533659	C6H13NOS	[M - H]-	InChI=1S/C6H13NOS/c1-9-4-2-3-6(7)5-8/h5-6H,2-4,7H2,1H3	CSCCCC(C=O)N
5001	147.065	11.8342	36	11396.2	12613.6	10219	13531	12038	35420.8	48777.3	24793.1	40579.5	9157.96	10059.2	8707.47	12202	10805.8	10138.6	33624.3	45461.8	27248.6	41787.8	25586.8	11959.6	10178.5	37392.7	34741.9	3.12659	3.41326	0.000728077	7.28087e-05	0.929108
5012	224.056	11.9359		2189.35	1809.09	1662.31	2155.6	1399.02	3476.75	5192.91	2506.86	4039.94	1674.32	1331.29	1212.04	1752	1076.82	1220.09	3470.29	4455	2359.8	3544.97	2760.86	1843.07	1377.76	3804.11	3318.19	2.06401	2.40839	0.00704038	0.000343302	0.872262	null	0.140788	C10H11NO5	[M - H]-	InChI=1S/C10H11NO5/c12-7-3-1-6(2-4-7)5-8(9(13)14)11-10(15)16/h1-4,8,11-12H,5H2,(H,13,14)(H,15,16)	C1=CC(=CC=C1CC(C(=O)O)NC(=O)O)O
5013	114.019	11.8666	36	11813.9	12892.2	11475.1	12692.5	14162	36255.6	40759.8	22719	39300.1	9703.27	12514.6	10723.7	11948.4	13092.3	12290.5	32385.6	40027.8	24082.5	39680.7	23096.6	12607.1	11712.1	34758.6	31854.6	2.75706	2.7198	0.00051385	0.000193907	0.916453	4-oxo-2-azetidinecarboxylic acid	0.158221	C4H5NO3	[M - H]-	InChI=1S/C4H5NO3/c6-3-1-2(5-3)4(7)8/h2H,1H2,(H,5,6)(H,7,8)	C1C(NC1=O)C(=O)O
5035	291.132	11.836	36	39578.8	44743	34474.4	48916.7	46322.3	136655	191235	97248.6	164244	30398	35419	27050	42656.1	37172.6	34179.5	128636	174682	105658	173264	97301	42807	34479.2	147346	135908	3.44209	3.94174	0.000631249	8.14736e-05	0.922378	null	0.152896	C10H20N4O6	[M - H]-	InChI=1S/C10H20N4O6/c15-3-1-11-5-8(17)13-14(7-10(19)20)9(18)6-12-2-4-16/h11-12,15-16H,1-7H2,(H,13,17)(H,19,20)	C(CO)NCC(=O)NN(CC(=O)O)C(=O)CNCCO
5042	107.024	11.837	36	1400.71	1554.52	892.786	1556.99	1516.3	4551.36	5983.35	2956.05	5140.27	1076.54	1355.13	1024.98	1323.47	1363.88	1258.74	4484.82	5614.64	3317.68	5714.3	3473.49	1384.26	1233.79	4657.76	4520.99	3.36479	3.6643	0.000771659	5.72456e-05	0.970636
5044	129.038	11.8589	36	2399.42	2516.52	2138.76	2963	2830.05	8056.5	10941.9	5549.95	9515.85	1917.64	2223.99	1801.08	2452.07	2318.34	2269.1	7759.01	7379.1	5628.89	10103.5	5953.98	2569.55	2163.7	8516.04	7364.9	3.31422	3.40384	0.000661356	5.34269e-05	0.864827
5054	131.04	11.8476	36	1673.71	2048.97	1645.22	1968.61	1812	5538.56	6270.91	3306.04	5172.77	440.777	1764.05	385.515	1358.94	1732.62	1642.52	2517.62	1660.08	1604.01	4400.32	3193.11	1829.7	1220.74	5072.07	2675.03	2.77208	2.19132	0.000683357	0.0273741	0.527403
5056	145.053	11.8373	36	2606.67	2040.1	885.67	1814.37	3729.04	8563.75	6127.35	3595.03	8887.33	2590.38	3043.55	2527.72	2635.23	3251.76	1659.99	11240.6	14483.5	8616.14	10004.5	3541.46	2215.17	2618.11	6793.36	9577.24	3.06675	3.65808	0.00672709	0.00214989	1.40979
5062	125.035	11.8386	36	9480.93	10417.1	8214.36	10640.5	9987.26	30414	41337.1	20110	35692.8	7457.52	9096.13	7384.03	10185.9	9044.6	8981.69	28847.6	39126.6	23959.6	38310.3	21621.1	9748.03	8691.65	31888.5	30373	3.27127	3.49451	0.000868326	0.000100182	0.952477	Methacyl	0.124933	C5H6N2O2	[M - H]-	InChI=1S/C5H6N2O2/c1-3-2-4(8)7-5(9)6-3/h2H,1H3,(H2,6,7,8,9)	CC1=CC(=O)NC(=O)N1
5066	145.051	11.8373	36	1668.24	1615.78	1075.23	2294.46	1323.6	5776.45	8397.98	2516.91	3214.92	1444.21	1529.04	1400	2127.75	1212.62	3149.53	5454.18	13143.2	4804.46	5703.49	2100.25	1595.46	1810.53	4976.56	6241.11	3.1192	3.44713	0.0257184	0.0279796	1.2541
5077	146.067	11.8361		2134.26	2800.97	1733.03	3302.43	1399.96	9119.34	6600.81	6079.53	10917.6	1	1	856.341	2546.87	2009.86	1121.62	1	1	4108.21	8829.28	6344.31	2274.13	1089.45	8179.32	3856.76	3.59668	3.5401	0.000871903	0.126027	0.471526	null	0.139416	C3H9N5O2	[M - H]-	InChI=1S/C3H9N5O2/c4-7-3(8-5)6-1-2(9)10/h1,4-5H2,(H,9,10)(H2,6,7,8)	C(C(=O)O)N=C(NN)NN
5078	586.185	11.9791	36	2303.27	2807.36	3131.61	2053.36	2430.74	5482.95	4461.4	3408.14	3914.3	1940.87	2634.55	2650.65	2144.28	2458.43	2949.81	4398.05	5859.49	3414.78	4147.06	2493.47	2545.27	2463.1	4316.7	4062.57	1.69597	1.64937	0.00538149	0.0145879	0.941129
5092	101.071	11.8553	36	946.294	1068.43	862.493	1237.26	1024.28	3313.96	4887.75	2143.05	3767.08	834.829	890.34	706.573	1099.33	920.293	946.011	2649.43	4350.83	2368.53	4121.02	2466.48	1027.75	899.563	3527.96	3191.26	3.4327	3.54756	0.00163404	0.000248988	0.904561
5100	145.07	11.8431	36	422.591	1594.28	621.792	1615.86	1932.8	4435.77	7598.61	1969.13	6468.36	944.968	1370.8	1174.86	1892.57	849.24	1618.34	4640.64	5586.25	4388.16	7542.52	4277.98	1237.47	1308.46	5117.97	5287.11	4.13584	4.04071	0.0113015	7.2745e-05	1.03305
5103	191.019	11.9002		11024.7	24761.3	33669.1	12826.9	18083.1	16715.1	23489.6	15136.8	17667.7	232.002	15962.9	10074.1	6608.15	2818.03	20304.9	322.528	12309.6	6912.52	12338.2	5745.39	20073	9333.35	18252.3	7525.65	0.909295	0.806318	0.725195	0.664518	0.46497	allarate	0.201327	C6H10O8	[M - H2O - H]-	InChI=1S/C6H10O8/c7-1(3(9)5(11)12)2(8)4(10)6(13)14/h1-4,7-10H,(H,11,12)(H,13,14)	C(C(C(C(=O)O)O)O)(C(C(=O)O)O)O
5108	131.05	11.861	36	1788.13	2132.33	1509.2	1822.58	1755.08	5814.99	6349.16	3489.09	6184.68	1309.62	1636.36	995.878	1605.75	1683.24	1455.27	4076.91	4430.34	2715.76	5255.88	2969.16	1801.46	1447.69	5459.48	3889.61	3.03058	2.68677	0.00047283	0.000358292	0.71245
5109	145.067	11.8352	36	10261.6	11660.9	8839.02	11598	11662.3	31796.3	44064.1	22802.5	36918.9	8527.42	9669.26	7838.78	11111.4	9770.62	9661.49	33504.7	43794.2	26291.6	43444.2	23064.4	10804.4	9429.84	33895.5	34019.8	3.1372	3.60768	0.000661178	0.000136558	1.00367
5124	145.05	11.87		3000.41	570.919	204.784	599.957	2807.6	7153.72	6553.5	1075.96	7739.6	886.27	2604.94	493.443	299.157	2666.47	475.605	6126.72	1410.79	6526.94	1912.29	1987.39	1436.73	1237.65	5630.7	3592.83	3.91909	2.90295	0.0276889	0.0664467	0.638078
5126	209.067	11.8773	56	2470.45	960.115	1337	2682.88	2292.77	1044.8	5077.13	943.243	1644.28	1998.78	847.925	1325.75	1190.1	1976.33	989.231	764.723	4670.2	664.328	2016.99	2414.12	1948.64	1388.02	2177.36	2106.07	1.11737	1.51732	0.814964	0.326788	0.967259	Heptose	0.112105	C7H14O7	[M - H]-	InChI=1S/C7H14O7/c8-1-3(10)5(12)7(14)6(13)4(11)2-9/h1,3-7,9-14H,2H2	C(C(C(C(C(C(C=O)O)O)O)O)O)O
5129	147.068	11.8357	36	1446.6	1826.32	1352.38	1860.17	1746.48	4933.72	7174.56	3657.33	6355.27	1203.48	1455.31	1069.57	1694.62	1432.15	1366.91	5009.02	6690.24	3953.9	6559.39	3795.49	1646.39	1370.34	5530.22	5201.61	3.359	3.79585	0.000809687	8.19426e-05	0.940579
5132	131.085	11.8823	36	575.731	842.668	512.329	904.524	963.279	1003.96	2983.27	1577.07	1636.93	440.695	444.755	585.167	491.444	511.566	530.12	2691.71	1426.21	1	2220.73	1712.2	759.706	500.624	1800.31	1610.37	2.36974	3.21672	0.0297062	0.0249753	0.894498
5143	132.049	11.8493	36	12483	14598.8	11808.1	13723.3	15283.4	39704.7	44105.3	24196.6	42577	10110.7	12803.2	10151.1	12681.8	13288.3	12478.9	34482.1	41367.9	23919.7	41556.2	23745.8	13579.3	11919	37645.9	33014.3	2.7723	2.76989	0.000603881	0.000255893	0.87697	2-amino-1-sulfanylpentan-3-one	0.0773345	C5H11NOS	[M - H]-	InChI=1S/C5H11NOS/c1-2-5(7)4(6)3-8/h4,8H,2-3,6H2,1H3	CCC(=O)C(CS)N
5150	434.143	11.8982	36	5222.29	5753.11	5505.96	5060.1	4816.94	14008	16199.6	9137.9	13383.5	4328.72	5098.55	4451.94	4842.92	4311.59	4833.21	13181.8	16474.6	10491.7	14581.9	7594.1	5271.68	4644.49	13182.2	12464.8	2.50058	2.68379	0.000523528	0.00036928	0.945577
5153	277.116	11.8585	36	11489.1	13700.2	11118.8	12949.2	14564	38278.7	43123.8	24287.2	43326	9190.7	11110.6	8670.6	11758	12335.2	11261.6	32974.4	39680.5	23580.8	41105.5	22324.3	12764.3	10721.1	37253.9	31933.1	2.91861	2.97852	0.000480975	0.000231006	0.857173	nitrilotriethane-2,1-diyl tricarbamate	0.152202	C9H18N4O6	[M - H]-	InChI=1S/C9H18N4O6/c10-7(14)17-4-1-13(2-5-18-8(11)15)3-6-19-9(12)16/h1-6H2,(H2,10,14)(H2,11,15)(H2,12,16)	C(COC(=O)N)N(CCOC(=O)N)CCOC(=O)N
5154	113.035	11.8588	36	23733.9	27494.9	22495.9	25819.5	29276.3	77761.2	86314.2	46467.1	85078.9	19531.1	24592.8	20073.3	24450.8	25465.6	23730.2	67572.8	82272	48025.7	80988.1	46235.3	25764.1	22974	73905.4	65018.8	2.86854	2.83011	0.000672767	0.000219892	0.879757	agedoite	0.343363	C4H8N2O3	[M - H2O - H]-	InChI=1S/C4H8N2O3/c5-2(4(8)9)1-3(6)7/h2H,1,5H2,(H2,6,7)(H,8,9)	C(C(C(=O)O)N)C(=O)N
5155	131.034	11.8491		3608.5	4037.22	4383.7	6156.37	6569.67	9415	18639.5	5113.07	7547.07	5159.42	3335.89	8017.39	6146.21	6107.76	4141.04	12187.2	4733.31	5149.69	8154.41	4536.41	4951.09	5484.62	10178.6	6952.19	2.05584	1.26758	0.0921594	0.359183	0.683017
5160	310.058	11.9172		47.9833	1	37.6859	162.119	1	19826.1	2861.5	2295.83	24284.3	1	1	1	1	1	1	1	1	1	1	1	49.9577	1	12317	1	246.548	1	0.0440023	#DIV/0!	8.11889e-05	null	0.087521	C13H13NO8	[M - H]-	InChI=1S/C13H13NO8/c15-9-5-19-12-10(6-20-11(9)12)21-13(16)7-2-1-3-8(4-7)22-14(17)18/h1-4,9-12,15H,5-6H2	C1C(C2C(O1)C(CO2)OC(=O)C3=CC(=CC=C3)O[N+](=O)[O-])O
5163	95.024	11.8614	36	1223.29	2172.52	1891.77	2054.6	2018.21	5667.95	6200.84	3621.25	6524.89	1556.25	1991.97	1690.68	1746.98	1847.92	2037.81	5131.93	5390.03	3617.49	6134.96	3511.87	1872.08	1811.94	5503.73	4757.26	2.9399	2.62551	0.000532851	0.000150345	0.864369
5167	132.042	11.8615	36	1734.52	2179.59	1686.87	1991.46	2360.6	5941.96	6533.75	3423.46	6561.5	1514.83	1901.24	1381.47	1798.02	1981.88	1772.97	5025.89	5869.29	3535.94	5668.12	3566.6	1990.61	1725.07	5615.17	4733.17	2.82083	2.74376	0.000996843	0.000115903	0.842926	ureidoglycine	0.102436	C3H7N3O3	[M - H]-	InChI=1S/C3H7N3O3/c4-1(2(7)8)6-3(5)9/h1H,4H2,(H,7,8)(H3,5,6,9)	C(C(=O)O)(N)NC(=O)N
5181	98.0237	11.9151	36	4007.92	4581.78	5165.3	3809.81	2881.54	9734.21	11897.5	6450.44	9762.1	2880.39	2791.32	4107.5	3677.87	2812.35	4765.73	7027.79	9447.14	6703.65	3337.3	5410.44	4089.27	3505.86	9461.06	6385.27	2.31363	1.82131	0.00160335	0.0163984	0.6749
5199	145.073	11.8383		1260.42	1133.84	280.111	1605.29	417.363	773.334	4840.64	4706.64	3571.77	436.946	1508.78	476.256	1117.95	1	1490.66	1313.4	2825.78	1485.96	6420.39	938.168	939.407	838.599	3473.09	2596.74	3.69712	3.09653	0.0234186	0.097884	0.747674
5203	253.011	11.9311		2018.39	133.153	2963.33	1825.24	2052.75	4763.44	355.962	6216.25	4408.94	1631.97	2121.65	5035.9	1925.79	1848.36	2592.26	4055.74	4691.71	3133	4215.99	4621.39	1798.57	2525.99	3936.15	4143.57	2.18849	1.64037	0.123319	0.0297008	1.0527
5212	418.133	11.8962	36	14540	17335.8	17532.4	13355.8	15294.7	38791.1	36575.1	22466.3	34946.2	12826.3	15663.7	14966.5	13266	14432.9	15749.8	32556	38632.3	22748.6	32326.3	16838.1	15611.7	14484.2	33194.7	28620.3	2.12626	1.97596	0.00117514	0.00322385	0.862194	null	0.200365	C18H21N5O7	[M - H]-	InChI=1S/C18H21N5O7/c1-29-15-9(25)3-2-8(12(15)26)4-19-16-11-17(21-6-20-16)23(7-22-11)18-14(28)13(27)10(5-24)30-18/h2-3,6-7,10,13-14,18,24-28H,4-5H2,1H3,(H,19,20,21)	COC1=C(C=CC(=C1O)CNC2=C3C(=NC=N2)N(C=N3)C4C(C(C(O4)CO)O)O)O
5214	222.062	11.9196		1	1	1	1	1	1	1	1	1	1803.48	1548.47	1103.38	2074.79	1369.49	1496.32	4893.08	6267.81	2765.3	5364.91	4385.81	1	1565.99	1	4735.38	1	3.02389	#DIV/0!	0.000261618	4735.38
5218	111.019	11.8594	36	2191.51	2628.76	2383.11	1918.75	2867.89	7874.06	8369.77	4046.96	8384.03	1925.36	2484.22	2417.33	2452.37	2562.1	2441.77	6150.24	7748.99	5025.48	8186.81	4466.61	2398	2380.53	7168.71	6315.63	2.98945	2.65304	0.00142809	0.000229749	0.881	Hybar X	0.14642	C4H4N2O2	[M - H]-	InChI=1S/C4H4N2O2/c7-3-1-2-5-4(8)6-3/h1-2H,(H2,5,6,7,8)	C1=CNC(=O)NC1=O
5226	133.05	11.8846		1897.34	3875.17	1871.71	1967.39	2182.65	5795.11	6625.86	3561.7	6596.51	1434.74	3297.69	1622.09	1925.71	1991.73	2057.13	5137.87	5979.94	3716.27	6272.65	3499.29	2358.85	2054.85	5644.8	4921.21	2.39303	2.39492	0.00365015	0.000919721	0.871813
5230	299.098	11.8741	36	12282.3	14459.5	14661.2	11904.5	13818.3	32406.2	31950.7	19581.6	31032.4	10014.2	13136	13193.8	12089	13242.3	15693.8	26460	32873.4	20342.7	30777.4	15909	13425.2	12894.9	28742.7	25272.5	2.14096	1.95989	0.000876179	0.00249017	0.879267	null	0.246476	C11H16N4O6	[M - H]-	InChI=1S/C11H16N4O6/c12-4-3-7(11(20)21)15-10(19)6(1-2-9(17)18)14-8(16)5-13/h6-7H,1-3,5,13H2,(H,14,16)(H,15,19)(H,17,18)(H,20,21)	C(CC(=O)O)C(C(=O)NC(CC#N)C(=O)O)NC(=O)CN
5231	217.013	11.8627		8630.03	9834.83	11540.3	7860.58	8143.29	20386.3	22933.7	12752.3	19557.5	5983.81	7538.82	8857.69	6608.91	6489.54	8551.15	15208	20669	6376.22	7642.21	9433.76	9201.81	7338.32	18907.5	11865.8	2.05475	1.61697	0.00216188	0.0997382	0.627575	null	N/A	C4H6N6O3S	[M - H]-	InChI=1S/C4H6N6O3S/c1-14(2,13)9-3-5-7-4(8-6-3)10(11)12/h1-2H3	CS(=NC1=NN=C(N=N1)[N+](=O)[O-])(=O)C
5236	237.062	11.8678		9364.79	7757.54	8013.87	8365.39	7542.85	8757.4	16627.4	9117.69	5101.22	6915.97	6413.25	6371.01	6356.11	5924.27	6165.7	6564.44	13913.7	7132.43	15705.4	10237.6	8208.89	6357.72	9900.93	10710.7	1.20612	1.68468	0.458128	0.0262464	1.08179	alpha-Kdo	0.272269	C8H14O8	[M - H]-	InChI=1S/C8H14O8/c9-2-4(11)6-5(12)3(10)1-8(15,16-6)7(13)14/h3-6,9-12,15H,1-2H2,(H,13,14)	C1C(C(C(OC1(C(=O)O)O)C(CO)O)O)O
5252	719.236	11.9482	36	9201.4	10327.5	11075.2	8379.55	7910.03	23411.9	26224.5	14518.3	20879	7714.34	9010.07	9063.11	7925.89	7149.83	9059.44	20370.9	27208.4	15461.5	20928.3	10385.9	9378.73	8320.45	21258.4	18871	2.26666	2.26803	0.00128184	0.0027043	0.887695	N-(3-Carboxypropanoyl)-.beta.-phenyl-L-phenylalanyl-L-.alpha.-glutamyl-L-phenylalanyl-L-cysteine	0.889962	C36H40N4O10S	[M - H]-	InChI=1S/C36H40N4O10S/c41-28(17-19-30(44)45)40-32(31(23-12-6-2-7-13-23)24-14-8-3-9-15-24)35(48)37-25(16-18-29(42)43)33(46)38-26(20-22-10-4-1-5-11-22)34(47)39-27(21-51)36(49)50/h1-15,25-27,31-32,51H,16-21H2,(H,37,48)(H,38,46)(H,39,47)(H,40,41)(H,42,43)(H,44,45)(H,49,50)	C1=CC=C(C=C1)CC(C(=O)NC(CS)C(=O)O)NC(=O)C(CCC(=O)O)NC(=O)C(C(C2=CC=CC=C2)C3=CC=CC=C3)NC(=O)CCC(=O)O
5253	284.042	12.0581		180.301	126.086	1	447.666	516.075	2658.36	2202.9	2147.64	3149.88	1	1	1	1	1	1	1	1	1	1	1	254.226	1	2539.7	1	9.98994	1	2.43915e-05	#DIV/0!	0.000393748	1H-Imidazo[4,5-b]pyridine, 6-nitro-2-(4-nitrophenyl)-	0.163369	C12H7N5O4	[M - H]-	InChI=1S/C12H7N5O4/c18-16(19)8-3-1-7(2-4-8)11-14-10-5-9(17(20)21)6-13-12(10)15-11/h1-6H,(H,13,14,15)	C1=CC(=CC=C1C2=NC3=C(N2)C=C(C=N3)[N+](=O)[O-])[N+](=O)[O-]
5255	189.088	11.9358		4617.06	5994	5607.92	5401.03	9722.51	12620.5	15107.2	6972.79	11212.3	3580.54	4967.94	4690.97	4493.83	7904.94	5467.51	11257.7	13798	7110.42	10904.4	8406.71	6268.5	5184.29	11478.2	10295.4	1.83109	1.98589	0.0235225	0.00266636	0.896958	meso-DAP	0.14717	C7H14N2O4	[M - H]-	InChI=1S/C7H14N2O4/c8-4(6(10)11)2-1-3-5(9)7(12)13/h4-5H,1-3,8-9H2,(H,10,11)(H,12,13)	C(CC(C(=O)O)N)CC(C(=O)O)N
5258	128.034	11.8822		60269.4	67929.7	57311.4	69583.7	65958.8	191106	256215	129237	225391	46926.1	56705	48445.5	63131.3	56380.2	58496.2	176607	236196	145115	233913	134566	64210.6	55014	200487	185279	3.12234	3.36786	0.000761866	9.3385e-05	0.924145
5261	174.04	11.666		11443	11690.5	8225.9	2427.6	2753.18	23449.5	5793.6	11458.6	18792.4	806.751	1038.13	1112.01	992.424	1005.97	1129.47	2230.67	2770.85	1838.78	2510.14	1581.23	7308.05	1014.13	14873.5	2186.33	2.03523	2.15588	0.109314	0.000259313	0.146995	bmse000423	0.0863578	C6H9NO5	[M - H]-	InChI=1S/C6H9NO5/c1-3(8)7-4(6(11)12)2-5(9)10/h4H,2H2,1H3,(H,7,8)(H,9,10)(H,11,12)	CC(=O)NC(CC(=O)O)C(=O)O
5264	147.029	12.0283		4360.22	8482.17	10011.2	8038.95	7192.72	11459.1	5292.99	6384.19	5111.49	7074.4	6803.06	6759.83	3189.05	1834.8	7400.51	6840.49	4993.98	6353.14	5047.47	4757.92	7617.06	5510.27	7061.93	5598.6	0.92712	1.01603	0.751471	0.939689	0.792786	2-hydroxyglutarate	0.114803	C5H8O5	[M - H]-	InChI=1S/C5H8O5/c6-3(5(9)10)1-2-4(7)8/h3,6H,1-2H2,(H,7,8)(H,9,10)	C(CC(=O)O)C(C(=O)O)O
5272	189.076	12.1316		2172.68	2220.35	2458.62	2418.24	2075.89	1	110.879	392.118	1	1649.74	1784.2	1963.04	2123.67	1814.46	1405.66	1	1	1	1	1	2269.16	1790.13	126.249	1	0.0556371	0.000558619	3.38499e-07	6.65392e-08	0.788896
5275	238.036	12.164	121	3756.73	2914.54	4713.76	3785.5	5052.81	6674.25	2782.99	5887.21	4048.22	2958.29	2327.56	3778.87	3411.49	3980.15	3764.43	5648.73	2385.8	5685.11	3640.24	3759.65	4044.67	3370.13	4848.17	4223.91	1.19866	1.25334	0.394599	0.214949	0.871237	null	0.155554	C5H9N5O4	[M + Cl]-	InChI=1S/C5H9N5O4/c1-10(8-4(13)2(6)11)9-5(14)3(7)12/h1H3,(H2,6,11)(H2,7,12)(H,8,13)(H,9,14)	CN(NC(=O)C(=O)N)NC(=O)C(=O)N
5282	122.024	12.0901	121	3757.09	2969.22	4267.18	3693.72	4502.72	6544.9	7947	5427.22	4660.44	6318.74	2965.4	4055.24	3551.44	3972.69	4218.5	6811.45	8562.31	6164.29	4693.55	3759.04	3837.99	4180.33	6144.89	5998.13	1.60107	1.43484	0.012858	0.0778152	0.976117	Nitrosophenol	0.0600462	C6H5NO2	[M - H]-	InChI=1S/C6H5NO2/c8-6-3-1-5(7-9)2-4-6/h1-4,8H	C1=CC(=CC=C1N=O)O
5283	218.067	12.5431		1	1	1	1	1	1	4064.91	167.226	1	974.154	726.187	564.294	1206.99	396.395	1114.4	1	3479.91	1922.47	507.883	1238.14	1	830.403	1058.53	1429.88	1058.53	1.72191	0.268959	0.317817	1.35081	2-(1-carboxyethylamino)pentanedioic acid	0.138009	C8H13NO6	[M - H]-	InChI=1S/C8H13NO6/c1-4(7(12)13)9-5(8(14)15)2-3-6(10)11/h4-5,9H,2-3H2,1H3,(H,10,11)(H,12,13)(H,14,15)	CC(C(=O)O)NC(CCC(=O)O)C(=O)O
5289	323.029	12.1244		408.588	389.51	397.596	460.554	335.829	72.0983	163.234	195.797	178.682	1487	1386.8	1105.18	1824.22	1485.42	1392.06	988.684	1464.09	1013.83	1371.97	1504.29	398.415	1446.78	152.453	1268.57	0.382648	0.876825	0.00014714	0.250441	3.63134	uridylate	0.400009	C9H13N2O9P	[M - H]-	InChI=1S/C9H13N2O9P/c12-5-1-2-11(9(15)10-5)8-7(14)6(13)4(20-8)3-19-21(16,17)18/h1-2,4,6-8,13-14H,3H2,(H,10,12,15)(H2,16,17,18)	C1=CN(C(=O)NC1=O)C2C(C(C(O2)COP(=O)(O)O)O)O
5290	307.116	12.7949		533.271	31.0086	103.479	229.808	568.755	1480.01	1109.67	1388.31	1028.99	27278.3	31922.8	16744.1	37555.9	40153.8	46811.4	63736.6	80015.5	112798	99717	80289.8	293.264	33411	1251.75	87311.3	4.26832	2.61325	0.000486594	0.000218216	69.7517	null	0.171879	C11H20N2O8	[M - H]-	InChI=1S/C11H20N2O8/c12-5(1-2-8(17)18)11(21)13-6(3-14)9(19)10(20)7(16)4-15/h3,5-7,9-10,15-16,19-20H,1-2,4,12H2,(H,13,21)(H,17,18)	C(CC(=O)O)C(C(=O)NC(C=O)C(C(C(CO)O)O)O)N
5293	187.072	12.4532		158.875	1	1	165.005	161.105	1	1	1	155.702	3371.52	4106.31	931.256	2053.08	2180.49	6544.18	8387.16	5305.22	5919.46	5578.87	3967.15	97.397	3197.81	39.6755	5831.57	0.407359	1.82362	0.337698	0.0407824	146.982	Acutil-S	0.243651	C7H12N2O4	[M - H]-	InChI=1S/C7H12N2O4/c1-4(10)9-5(7(12)13)2-3-6(8)11/h5H,2-3H2,1H3,(H2,8,11)(H,9,10)(H,12,13)	CC(=O)NC(CCC(=O)N)C(=O)O
5295	185.006	12.3368		23974.9	18743.6	33430.5	21824.4	16839.4	52272	63085.8	35527.5	35219	18449.8	17007.7	27498.1	14378.2	20855.2	27488.9	42684.3	60744.7	26938.6	50593.7	27460.4	22962.6	20946.3	46526.1	41684.3	2.02617	1.99006	0.0106088	0.0103819	0.895935	4,6-dinitro-1,3,5-triazin-2-amine	N/A	C3H2N6O4	[M - H]-	InChI=1S/C3H2N6O4/c4-1-5-2(8(10)11)7-3(6-1)9(12)13/h(H2,4,5,6,7)	C1(=NC(=NC(=N1)[N+](=O)[O-])[N+](=O)[O-])N
5296	145.061	11.8969		1.57669e+06	1.76702e+06	1.40972e+06	1.84744e+06	1.73676e+06	5.21421e+06	7.02202e+06	3.51651e+06	6.05237e+06	1.28614e+06	1.5268e+06	1.21047e+06	1.71292e+06	1.5112e+06	1.46004e+06	4.9978e+06	6.73011e+06	4.0021e+06	6.51398e+06	3.72068e+06	1.66752e+06	1.45126e+06	5.45128e+06	5.19293e+06	3.26908	3.57822	0.000702696	9.95622e-05	0.952608	glutamin	0.193826	C5H10N2O3	[M - H]-	InChI=1S/C5H10N2O3/c6-3(5(9)10)1-2-4(7)8/h3H,1-2,6H2,(H2,7,8)(H,9,10)	C(CC(=O)N)C(C(=O)O)N
5297	263.089	12.3538		1	1	1	1	1	1	1	1	1	1766.51	1565.56	1129.83	2479.45	2251.88	1479.38	12844.1	11967.4	7964.1	22351	9594.64	1	1778.77	1	12944.3	1	7.27709	#DIV/0!	0.000831917	12944.3	null	0.226549	C9H16N2O7	[M - H]-	InChI=1S/C9H16N2O7/c1-3(10)6(12)11-5(9(17)18)2-4(7(13)14)8(15)16/h3-5,7,13-14H,2,10H2,1H3,(H,11,12)(H,15,16)(H,17,18)	CC(C(=O)NC(CC(C(O)O)C(=O)O)C(=O)O)N
5299	132.041	12.358	35	1909.56	3803.06	4398.15	2865.22	10578.6	2502.67	7315.37	2061.81	1956.67	1521.45	3246.75	3745.3	2465.76	8456.81	5426.72	1996.29	6361.82	1815.29	1752.53	2953.21	4710.93	4143.8	3459.13	2975.83	0.734278	0.718141	0.564287	0.41653	0.879614	null	0.136302	C3H7N3O3	[M - H]-	InChI=1S/C3H7N3O3/c4-3(5)6-1(7)2(8)9/h1,7H,(H,8,9)(H4,4,5,6)	C(C(=O)O)(N=C(N)N)O
5300	281.079	12.4064		1	1	1	1	1	3564.53	755.167	156.509	2790.68	1	1	1	1	1	1	1252.38	354.328	32.3347	1426.76	240.883	1	1	1816.72	661.337	1816.72	661.337	0.0381016	0.0294611	0.364028
5302	351.103	12.2601	35	47.1222	221.019	242.889	183.646	2843.97	1	438.742	1	1	1	158.991	179.806	120.583	1770.1	446.284	1	1	1	1	128.138	707.729	446.127	110.435	26.4276	0.156042	0.059238	0.363329	0.196624	0.630364	null	0.270734	C13H16N6O6	[M - H]-	InChI=1S/C13H16N6O6/c1-18-5-19(10-9(18)11(23)17-13(14)16-10)4-7(20)15-6(12(24)25)2-3-8(21)22/h5-6H,2-4H2,1H3,(H5-,14,15,16,17,20,21,22,23,24,25)/p+1	CN1C=[N+](C2=C1C(=O)NC(=N2)N)CC(=O)NC(CCC(=O)O)C(=O)O
5308	89.0346	12.36	35	473.551	1000.19	1175.79	789.272	2949.55	602.45	1896.8	561.634	413.886	365.045	856.804	984.525	689.102	2371.14	1445.5	423.992	1692.86	440.143	455.804	810.026	1277.67	1118.69	868.693	764.564	0.679903	0.683449	0.502075	0.385189	0.875566
5312	175.047	12.3533	35	2951.68	5955.74	6909.61	4460.97	16738.4	4062.19	11297.4	3121.4	3091.29	2307.24	4950.54	5705.43	3802.92	13210.1	8207.78	3071.52	10084.9	2788.78	2678.53	4523.48	7403.28	6364	5393.07	4629.45	0.72847	0.727443	0.556681	0.443781	0.859618	allantoate	0.381185	C4H8N4O4	[M - H]-	InChI=1S/C4H8N4O4/c5-3(11)7-1(2(9)10)8-4(6)12/h1H,(H,9,10)(H3,5,7,11)(H3,6,8,12)	C(C(=O)O)(NC(=O)N)NC(=O)N
5314	257.051	12.4028	35	490.468	972.944	1164.22	766.008	2628.9	613.809	1831.06	541.694	431.132	335.442	785.472	983.476	632.751	2112.11	1543.74	440.629	1570.72	475.163	374	778.574	1204.51	1065.5	854.423	727.816	0.709354	0.683076	0.515973	0.367864	0.884593	null	0.20582	C8H10N4O6	[M - H]-	InChI=1S/C8H10N4O6/c1-11-3-9-6(12(17)18)7(11)10-4(8(15)16)2-5(13)14/h3-4,10H,2H2,1H3,(H,13,14)(H,15,16)	CN1C=NC(=C1NC(CC(=O)O)C(=O)O)[N+](=O)[O-]
5318	462.135	12.4006	35	1174.11	2176.25	2498.87	1707.47	5825.88	1597.64	4497.01	1276.6	1228.43	915.261	1937.93	2045.16	1462.03	4607.82	2937.16	1305.2	4044.21	1144.01	1052.59	1821.06	2676.52	2317.56	2149.92	1873.42	0.803252	0.808357	0.662779	0.58121	0.865887
5321	324.053	12.1505		9932.9	8202.17	12722.6	5575.25	5790.77	16718.3	3945.88	9627.8	2934.63	1339.13	1886.37	13212.2	1759.02	1755.16	14081.6	2959.47	20029.6	2999.64	17769.7	2147.37	8444.74	5672.24	8306.64	9181.16	0.983647	1.61861	0.96646	0.460799	1.10528
5323	341.11	12.4627	117	3859.72	3003.47	2802.16	3633.56	2737.17	8228.92	7542.58	4035.71	9223.79	3209.63	2838.6	2535.21	3454	2282.11	2501.68	7137.88	6911.82	3945.37	8330.23	4652.69	3207.22	2803.54	7257.75	6195.6	2.26294	2.20992	0.00548742	0.00165999	0.853653	Sugar-d6	0.102242	C12H22O11	[M - H]-	InChI=1S/C12H22O11/c13-1-4-6(16)8(18)9(19)11(21-4)23-12(3-15)10(20)7(17)5(2-14)22-12/h4-11,13-20H,1-3H2	C(C1C(C(C(C(O1)OC2(C(C(C(O2)CO)O)O)CO)O)O)O)O
5324	281.088	12.2214		843.723	458.786	1043.08	974.612	409.313	3522.16	3172.51	648.802	5205.57	668.432	383.758	851.936	855.224	283.266	347.462	3159.47	2637.91	530.767	4824.91	874.273	745.903	565.013	3137.26	2405.47	4.20599	4.25736	0.0247523	0.0306143	0.766742	1,4-beta-Xylobiose	0.126004	C10H18O9	[M - H]-	InChI=1S/C10H18O9/c11-1-4(13)7(15)6(2-12)19-10-9(17)8(16)5(14)3-18-10/h1,4-10,12-17H,2-3H2	C1C(C(C(C(O1)OC(CO)C(C(C=O)O)O)O)O)O
5331	175.061	12.6643		2881.03	3003.04	3129.66	2681.62	4023.64	1081.42	1179.69	1277.16	1	2166.43	2452.39	2562.9	2373.96	3105.31	3338.1	1	1026.1	1342.87	697.045	1173.63	3143.8	2666.52	884.816	848.13	0.281448	0.318067	0.000493958	0.0001725	0.848183
5332	401.131	12.4637	117	1704.49	1402.16	1204.16	1517.03	1217.73	3729.25	3287.29	1840.24	4151.44	1348.86	1226.18	1072.53	1389.73	995.77	1106.46	3129.51	3043.08	1870.9	3759.43	2106.37	1409.11	1189.92	3252.06	2781.86	2.30788	2.33785	0.00482278	0.000809539	0.855415	null	0.195722	C14H26O13	[M - H]-	InChI=1S/C14H26O13/c15-3-5-7(17)9(19)11(21)13(25-5)23-1-2-24-27-14-12(22)10(20)8(18)6(4-16)26-14/h5-22H,1-4H2	C(COOC1C(C(C(C(O1)CO)O)O)O)OC2C(C(C(C(O2)CO)O)O)O
5334	137.024	12.466	117	2433.18	8970.69	10278.2	3247.57	7320.45	5332.15	11259.6	9963.51	5625.62	6915.08	8217.53	9741.36	7814.58	7030.35	9920.87	16134	10579.4	13558.5	6020.95	7048.14	6450.02	8273.29	8045.23	10668.2	1.24732	1.28947	0.49218	0.221022	1.32603	bmse000092	0.133779	C7H6O3	[M - H]-	InChI=1S/C7H6O3/c8-6-3-1-5(2-4-6)7(9)10/h1-4,8H,(H,9,10)	C1=CC(=CC=C1C(=O)O)O
5338	188.056	12.5522		32794.6	33231.6	32870.6	33843.3	26913.1	7810.49	9216.18	21775.4	10725.2	27580.9	29393.8	29173.7	32804	22425	25306.2	7608.97	9598.4	22766.3	10886.4	26278.7	31930.7	27780.6	12381.8	15427.7	0.387772	0.555342	0.000440147	0.00980445	0.870029	acetyl-glu	0.74851	C7H11NO5	[M - H]-	InChI=1S/C7H11NO5/c1-4(9)8-5(7(12)13)2-3-6(10)11/h5H,2-3H2,1H3,(H,8,9)(H,10,11)(H,12,13)	CC(=O)NC(CCC(=O)O)C(=O)O
5344	179.035	12.5847	117	1373.02	1209.51	1082.93	1406.13	1028.65	3164.78	7421.49	1909.16	3290.17	951.525	1045.81	883.826	1343.29	835.22	1046.95	2481.47	6626.32	1952.23	3102.11	3467.97	1220.05	1017.77	3946.4	3526.02	3.23462	3.46446	0.0365173	0.00814167	0.893478	Aceticyl	0.09299	C9H8O4	[M - H]-	InChI=1S/C9H8O4/c1-6(10)13-8-5-3-2-4-7(8)9(11)12/h2-5H,1H3,(H,11,12)	CC(=O)OC1=CC=CC=C1C(=O)O
5345	293.1	12.9917		1	1	1	1	19.1855	537.604	1	144.893	102.108	2323.98	2294.07	3347.93	2896.7	3990.57	5054.02	8918.78	10847.8	9115.96	7170.01	7369.38	4.6371	3317.88	196.401	8684.39	42.3544	2.61745	0.106135	6.66788e-05	44.2176	null	0.173095	C10H18N2O8	[M - H]-	InChI=1S/C10H18N2O8/c11-3(9(17)18)1-5(14)12-6-8(16)7(15)4(2-13)20-10(6)19/h3-4,6-8,10,13,15-16,19H,1-2,11H2,(H,12,14)(H,17,18)	C(C1C(C(C(C(O1)O)NC(=O)CC(C(=O)O)N)O)O)O
5347	207.03	12.5836	117	2173.4	1882.3	1342.07	2322.43	1555.72	5583.64	14373.2	3306.33	5835.22	1608.82	1508.36	1088.52	1989.87	1199.76	1307.32	4162.64	11955.1	3052.54	5047.37	6427.84	1855.18	1450.44	7274.6	6129.1	3.92123	4.22568	0.0396056	0.00909714	0.842535	3-[(1-carboxyvinyl)-oxy]benzoate	0.106955	C10H8O5	[M - H]-	InChI=1S/C10H8O5/c1-6(9(11)12)15-8-4-2-3-7(5-8)10(13)14/h2-5H,1H2,(H,11,12)(H,13,14)	C=C(C(=O)O)OC1=CC=CC(=C1)C(=O)O
5349	135.029	11.2425		5342.55	7838.42	6547.23	6992.1	6208.08	16810.5	12057.3	15190.5	36869.6	35701.8	33210.7	34021.6	33955.9	29645.2	36075.5	87189.7	73238.8	61614.8	105674	53211.7	6585.68	33768.4	20231.9	76185.9	3.07211	2.25613	0.0286723	0.000738137	3.76562	Threonate	0.22902	C4H8O5	[M - H]-	InChI=1S/C4H8O5/c5-1-2(6)3(7)4(8)9/h2-3,5-7H,1H2,(H,8,9)	C(C(C(C(=O)O)O)O)O
5361	203.067	12.6354		4294.66	5177.55	6637.87	3879.26	3919.52	7353.48	6668.71	3831.52	5515.85	4710.01	3334.99	4021.66	4550.88	2286.85	4589.34	7264.81	6084.54	4504.73	6180.54	3319.11	4781.77	3915.62	5842.39	5470.75	1.2218	1.39716	0.2756	0.0708337	0.936389	alanylaspartate(1-)	0.134042	C7H12N2O5	[M - H]-	InChI=1S/C7H12N2O5/c1-3(8)6(12)9-4(7(13)14)2-5(10)11/h3-4H,2,8H2,1H3,(H,9,12)(H,10,11)(H,13,14)	CC(C(=O)NC(CC(=O)O)C(=O)O)N
5369	171.007	12.4689		3401.29	3567.84	9983.47	2818.59	3224.18	13160.4	14344.6	8991.23	634.482	2330.55	2968.37	8153.79	2373.12	2887.96	8588.03	10473.7	13891.1	9302.38	478.353	6594.75	4599.07	4550.3	9282.68	8148.05	2.01838	1.79066	0.177834	0.173185	0.877769	bmse000193	0.0933277	C3H9O6P	[M - H]-	InChI=1S/C3H9O6P/c4-1-3(5)2-9-10(6,7)8/h3-5H,1-2H2,(H2,6,7,8)	C(C(COP(=O)(O)O)O)O
5371	232.925	13.2573		10395.9	18428.4	25726.4	10885.6	11490.7	43803.9	49601	26369.4	38105.7	14058.2	17056.7	23714.2	10641.9	11650.2	18904.6	40789.7	55210.8	28504.8	38678.9	15209.5	15385.4	16004.3	39470	35678.8	2.56542	2.22933	0.0032541	0.0133359	0.903946
5372	415.147	12.8766	70	1	1	1	1	1	1940.32	173.162	1	4747.18	1	1	1	1	1	1	1643.22	126.382	1	4283.11	78.8743	1	1	1715.41	1226.52	1715.41	1226.52	0.119675	0.133404	0.714997	null	0.12317	C15H28O13	[M - H]-	InChI=1S/C15H28O13/c16-1-5(26-15-13(24)11(22)9(20)7(3-18)28-15)4-25-14-12(23)10(21)8(19)6(2-17)27-14/h5-24H,1-4H2	C(C1C(C(C(C(O1)OCC(CO)OC2C(C(C(C(O2)CO)O)O)O)O)O)O)O
5373	475.168	12.815	70	86.4391	1	1	96.5974	1	3842.26	522.388	1	9471.14	44.2292	1	1	1	1	1	3471.11	386.457	222.369	8589.77	350.61	37.2073	8.20486	3459.2	2604.06	92.9709	317.38	0.116667	0.108915	0.752794	null	0.145211	C17H32O15	[M - H]-	InChI=1S/C17H32O15/c18-1-5(20)9(22)6(21)3-29-16-15(28)13(26)11(24)8(32-16)4-30-17-14(27)12(25)10(23)7(2-19)31-17/h5-28H,1-4H2	C(C1C(C(C(C(O1)OCC2C(C(C(C(O2)OCC(C(C(CO)O)O)O)O)O)O)O)O)O)O
5378	172.061	12.8297		4808.32	5694.55	5459.61	5231.09	5060.78	9429.97	28085.7	12623.1	8412.67	3673.36	4724.25	4549.97	4332.37	3847.85	3783.55	7661.64	24091.5	11034.7	6754.52	12771	5250.87	4151.89	14637.9	12462.7	2.7877	3.00169	0.052175	0.0160541	0.8514	3-[amino(carboxy)methyl]cyclobutane-1-carboxylic acid	0.0741574	C7H11NO4	[M - H]-	InChI=1S/C7H11NO4/c8-5(7(11)12)3-1-4(2-3)6(9)10/h3-5H,1-2,8H2,(H,9,10)(H,11,12)	C1C(CC1C(=O)O)C(C(=O)O)N
5379	217.003	13.5668		7537.89	9043.59	11123.8	6564.19	6829.11	17457.1	20159.4	11269.6	16116.5	5822.02	6907.67	9116.86	6254.65	6140.5	8914.68	13998.8	18528.6	11494.6	15500.2	7836.6	8219.71	7192.73	16250.6	13471.8	1.97703	1.87297	0.00384161	0.00609357	0.828998	null	0.0895098	C7H6N2O4	[M + Cl]-	InChI=1S/C7H6N2O4/c1-4(10)6-2-5(9(12)13)3-8-7(6)11/h2-3H,1H3,(H,8,11)	CC(=O)C1=CC(=CNC1=O)[N+](=O)[O-]
5381	208.935	13.3109	116	15702.8	20784.1	26900.4	10679.7	11440.1	52109.3	57001.4	30169.8	18287.4	12076.1	20071.4	29921.8	13655.9	17045.3	28202.4	45193	68615.4	40448.7	55340.7	10498.5	17101.4	20162.1	39392	44019.3	2.30343	2.18326	0.0380126	0.0311884	1.11747
5382	267.073	12.9543		1636.3	1607.27	1268.31	1709.93	1399.73	10879.9	7772.51	2466.2	20902.5	1439.93	1397.02	1082.41	1537.09	1113.28	1133.38	9820.56	7138.32	2332.57	19036.7	3308.37	1524.31	1283.85	10505.3	8327.31	6.89184	6.48619	0.0335841	0.0285754	0.792678	null	0.19745	C9H16O9	[M - H]-	InChI=1S/C9H16O9/c10-1-3(11)2-17-9-6(14)4(12)5(13)7(18-9)8(15)16/h3-7,9-14H,1-2H2,(H,15,16)	C(C(COC1C(C(C(C(O1)C(=O)O)O)O)O)O)O
5385	316.117	12.9761		2808.86	2775.01	1974.66	2190.73	2249.09	7710.97	8145.27	3384.97	3716.21	2237.44	2399.09	1634.43	1954.86	1771.05	1901.61	6351.73	7259.69	3222.27	3460.59	2959.33	2399.67	1983.08	5739.36	4650.72	2.39173	2.3452	0.0212509	0.00982889	0.810322	null	0.186792	C11H23NO7	[M + Cl]-	InChI=1S/C11H23NO7/c1-2-3-12(5-9(16)17)4-7(14)10(18)11(19)8(15)6-13/h7-8,10-11,13-15,18-19H,2-6H2,1H3,(H,16,17)	CCCN(CC(C(C(C(CO)O)O)O)O)CC(=O)O
5393	210.065	13.0853	10	1609.39	1757.43	1315.68	1676.86	1732.16	1986.51	1730.71	1847.31	2702.94	1018.72	1533.76	1304.03	1903.56	1942	1841.93	1518.92	1769.76	2270.18	3374.52	2299.12	1618.3	1590.67	2066.87	2246.5	1.27718	1.4123	0.0722459	0.0807671	1.08691	citrulina	0.315028	C6H13N3O3	[M + Cl]-	InChI=1S/C6H13N3O3/c7-4(5(10)11)2-1-3-9-6(8)12/h4H,1-3,7H2,(H,10,11)(H3,8,9,12)	C(CC(C(=O)O)N)CNC(=O)N
5398	371.167	13.0882	10	1110.96	1394.99	629.634	1941.75	2389.56	812.47	644.171	1504.94	2435.23	748.652	1009.91	491.064	1459.36	1543.54	855.102	664.504	459.685	1240.31	1952	1596.2	1493.38	1017.94	1349.2	1182.54	0.903456	1.1617	0.781594	0.611714	0.876473	null	0.172164	C14H24N6O6	[M - H]-	InChI=1S/C14H24N6O6/c15-14(16)17-5-1-2-8(13(25)26)19-12(24)9(6-21)20-11(23)7-3-4-10(22)18-7/h7-9,21H,1-6H2,(H,18,22)(H,19,24)(H,20,23)(H,25,26)(H4,15,16,17)	C1CC(=O)NC1C(=O)NC(CO)C(=O)NC(CCCN=C(N)N)C(=O)O
5399	256.092	13.0851	10	5987.74	7142.83	5921.13	6997.1	7930.11	8053.11	7665.8	8287.08	12443.1	4253.17	5634.14	4617.8	5987.16	5992.01	5999.16	6361.26	6733.74	7745.27	11424	6854.21	6795.78	5413.91	9112.27	7823.69	1.34087	1.44511	0.0673898	0.0263989	0.858589	null	0.128597	C10H15N3O5	[M - H]-	InChI=1S/C10H15N3O5/c11-10(18)12-5-1-3-7(9(16)17)13-8(15)4-2-6-14/h7,14H,1,3-5H2,(H,13,15)(H,16,17)(H3,11,12,18)	C(CC(C(=O)O)NC(=O)CC#CO)CNC(=O)N
5400	131.082	12.9973	10	59371.6	69710.3	50096.4	73100.6	79916.3	70012	65378.6	76193.4	112304	47080.1	59742.8	43341.8	66082.9	64698.6	54604.9	62641.6	60052.4	76830.8	110247	74943.5	66439.1	55925.2	80972	76943.1	1.21874	1.37582	0.23232	0.0464099	0.950244	Ornitina	0.135019	C5H12N2O2	[M - H]-	InChI=1S/C5H12N2O2/c6-3-1-2-4(7)5(8)9/h4H,1-3,6-7H2,(H,8,9)	C(CC(C(=O)O)N)CN
5403	349.185	13.0869	10	5283.67	6504.51	2793.56	9251.33	11266.7	3835.16	3061.33	6824.26	10864.5	4151.85	5211.2	2216.43	7163.97	7192.72	3607.65	3406.1	2263.28	5943.95	9110.06	7630.08	7019.96	4923.97	6146.3	5670.7	0.875546	1.15165	0.714407	0.621566	0.922619	L-Lysine, L-phenylalanylglycyl-	0.19735	C17H26N4O4	[M - H]-	InChI=1S/C17H26N4O4/c18-9-5-4-8-14(17(24)25)21-15(22)11-20-16(23)13(19)10-12-6-2-1-3-7-12/h1-3,6-7,13-14H,4-5,8-11,18-19H2,(H,20,23)(H,21,22)(H,24,25)	C1=CC=C(C=C1)CC(C(=O)NCC(=O)NC(CCCCN)C(=O)O)N
5404	348.055	13.0772	10	2281.96	2676.87	2421.65	2189.25	2432.89	3106.24	2990.06	2989.88	4395.18	2082.58	2449.05	2088.88	1981.19	1847.03	2088.04	2878.59	2837.97	2781.86	4042.43	1871.05	2400.52	2089.46	3370.34	2882.38	1.404	1.37948	0.0179075	0.0370293	0.855219	[1-(6-amino-2-methylsulfanylpurin-9-yl)-3-hydroxypropan-2-yl]oxymethylphosphonic acid	0.150615	C10H16N5O5PS	[M - H]-	InChI=1S/C10H16N5O5PS/c1-22-10-13-8(11)7-9(14-10)15(4-12-7)2-6(3-16)20-5-21(17,18)19/h4,6,16H,2-3,5H2,1H3,(H2,11,13,14)(H2,17,18,19)	CSC1=NC(=C2C(=N1)N(C=N2)CC(CO)OCP(=O)(O)O)N
5405	174.088	13.0882	10	69183.6	81601.5	57977	85926	94518.1	86180.2	80133.1	91816.1	137700	54550.5	68734.8	49821	76589.9	76583.8	64273.8	75325.3	72821.9	91718.1	134346	88616.8	77841.3	65092.3	98957.3	92565.7	1.27127	1.42207	0.165693	0.0363989	0.93541
5408	461.176	13.0912	10	7959.85	9435.01	6557.61	9578.29	10587	10089.2	9269.13	10799.5	15590.8	6592.88	7988.47	5670.7	8523.26	8303.8	6899.33	8975.01	8638.15	10653.9	14948.3	9545.31	8823.55	7329.74	11437.2	10552.1	1.29621	1.43963	0.120916	0.0211211	0.922618
5410	329.159	13.1124		896.998	1055.05	370.349	1273.73	1464.54	1543.3	1477.03	1918.94	2259.1	887.88	1046.7	420.7	1317.5	1766.38	619.157	1652.62	1502.92	2161.66	2709.76	2399.69	1012.14	1009.72	1799.59	2085.33	1.77802	2.06525	0.0208758	0.00584305	1.15878	methyl (2S)-2-[(2-amino-4-phenylbutanoyl)amino]-3-(1H-imidazol-5-yl)propanoate	0.24586	C17H22N4O3	[M - H]-	InChI=1S/C17H22N4O3/c1-24-17(23)15(9-13-10-19-11-20-13)21-16(22)14(18)8-7-12-5-3-2-4-6-12/h2-6,10-11,14-15H,7-9,18H2,1H3,(H,19,20)(H,21,22)	COC(=O)C(CC1=CN=CN1)NC(=O)C(CCC2=CC=CC=C2)N
5416	349.075	12.5842		3205.4	3718.1	4780.57	2928.62	3165.31	10143.7	11109.5	6508.45	10242	2390.95	3458.28	3722.82	2441.08	3021.6	3539.65	7689.53	10190.1	6205.69	9296.92	4101.92	3559.6	3095.73	9500.91	7496.82	2.6691	2.42166	0.000485407	0.00190935	0.789064	null	N/A	C9H24N2O6P2S	[M - H]-	InChI=1S/C9H24N2O6P2S/c1-11(2,20)7-3-4-10(5-8-18(12,13)14)6-9-19(15,16)17/h20H,3-9H2,1-2H3,(H3-,12,13,14,15,16,17)/p+1	C[N+](C)(CCCN(CCP(=O)(O)O)CCP(=O)(O)O)S
5420	154.062	13.1409	50	67500.4	81680.7	58393.3	78582.8	110773	215613	264809	187756	228801	59394.4	74132.7	53441.3	73565.2	95303.6	62384.2	197420	254907	183758	216414	156543	79386.1	69703.6	224245	201808	2.82473	2.89524	6.75538e-05	2.01908e-05	0.899947	histidin	0.750294	C6H9N3O2	[M - H]-	InChI=1S/C6H9N3O2/c7-5(6(10)11)1-4-2-8-3-9-4/h2-3,5H,1,7H2,(H,8,9)(H,10,11)	C1=C(NC=N1)CC(C(=O)O)N
5422	155.065	13.1439	50	4383.41	5156.94	3731.13	5069.92	7554.38	12869.1	17106.7	11495.1	14857.6	3773.02	4758.55	3409.67	4833.2	6271.63	3934.61	11765.3	15665.3	11701.1	13849.9	9571.4	5179.15	4496.78	14082.1	12510.6	2.719	2.78213	0.000242585	3.16494e-05	0.888404
5425	115.003	13.1075		14942.6	12687	14392.9	13157.6	10087.9	29867.6	20571.4	12674.5	21353.4	11278.7	10839.1	12803.4	12889	3930.18	13912	23735.5	21043.8	14797.1	25121.9	14769.5	13053.6	10942.1	21116.8	19893.6	1.6177	1.81808	0.0413129	0.00677654	0.942074	L-malate	0.191474	C4H6O5	[M - H2O - H]-	InChI=1S/C4H6O5/c5-2(4(8)9)1-3(6)7/h2,5H,1H2,(H,6,7)(H,8,9)	C(C(C(=O)O)O)C(=O)O
5426	236.066	13.1521	50	1311.95	1659.39	1357.58	1542.89	2366.84	4746.44	6158.56	4017.56	5426.45	994.796	1368.25	1136.82	1331.45	1790.76	1351.68	3671.97	5374.03	3533.34	4352.93	2929.45	1647.73	1328.96	5087.25	3972.34	3.08743	2.98906	0.000134245	9.06201e-05	0.780843
5427	441.149	13.1486	50	1583.69	1881.94	1404.91	1783.74	2702.66	5285.79	6772.62	4362.79	5567.93	1371.05	1696.05	1187.25	1601.21	2107.39	1362.49	4664.93	6212.74	4151.2	4718.34	3202.65	1871.39	1554.24	5497.28	4589.97	2.93754	2.9532	0.00017992	0.000107721	0.834953	null	0.348016	C20H22N6O6	[M - H]-	InChI=1S/C20H22N6O6/c21-20-25-16-13(18(30)26-20)9-12(23-16)7-8-22-11-3-1-10(2-4-11)17(29)24-14(19(31)32)5-6-15(27)28/h1-4,9,14,22H,5-8H2,(H,24,29)(H,27,28)(H,31,32)(H4,21,23,25,26,30)	C1=CC(=CC=C1C(=O)NC(CCC(=O)O)C(=O)O)NCCC2=CC3=C(N2)N=C(NC3=O)N
5430	306.132	13.1646		1	1	1	1	1	1	1	1	1	3054.84	3054.94	1080.65	2504.09	2590.91	2352.29	6186.18	7303.24	7716.62	7455.94	5017.55	1	2439.62	1	6735.9	1	2.76105	#DIV/0!	3.0851e-05	6735.9	2-[[2-[(2-amino-3-hydroxybutanoyl)amino]-3-hydroxybutanoyl]amino]-3-hydroxypropanoic acid	0.146686	C11H21N3O7	[M - H]-	InChI=1S/C11H21N3O7/c1-4(16)7(12)9(18)14-8(5(2)17)10(19)13-6(3-15)11(20)21/h4-8,15-17H,3,12H2,1-2H3,(H,13,19)(H,14,18)(H,20,21)	CC(C(C(=O)NC(C(C)O)C(=O)NC(CO)C(=O)O)N)O
5436	173.093	13.2604	38	31170.7	44440.2	36452.6	46124.8	36799.7	4438.47	5126.63	17116.3	8470.46	25965.9	37539.2	30879.3	40188.8	30579.9	32680.2	3993.37	4773.43	16067.4	7335.6	20091.1	38997.6	32972.2	8787.96	10452.2	0.225346	0.317	0.00014145	0.000190979	0.845492	bmse000195	0.344328	C7H14N2O3	[M - H]-	InChI=1S/C7H14N2O3/c1-5(10)9-6(7(11)12)3-2-4-8/h6H,2-4,8H2,1H3,(H,9,10)(H,11,12)	CC(=O)NC(CCCN)C(=O)O
5437	460.181	13.2624	38	1525.37	2193.06	1659.92	2229.57	1840.12	1	81.8116	755.6	281.426	1250.91	1791.26	1481.22	1920.29	1455.95	1513.52	58.4693	1	677.277	213.192	928.89	1889.61	1568.86	279.959	375.766	0.148157	0.239515	0.00015124	0.000195977	0.830256
5445	255.097	13.2615	38	1625.13	2310.33	2079.51	2371.97	1997.73	73.7714	139.445	982.29	389.031	1168.19	1791.13	1612.26	1937.03	1567.9	1832.08	47.2863	1	769.727	235.2	1021.56	2076.93	1651.43	396.134	414.955	0.190731	0.25127	0.000189256	0.000346219	0.79513	null	0.14207	C11H16N2O5	[M - H]-	InChI=1S/C11H16N2O5/c1-2-3-4-8(11(17)18)13-9(14)6-5-7(12)10(15)16/h7-8H,4-6,12H2,1H3,(H,13,14)(H,15,16)(H,17,18)	CC#CCC(C(=O)O)NC(=O)CCC(C(=O)O)N
5446	347.06	13.2634	38	1836.14	2553.51	2265.79	2301.36	1734.01	40.1624	1	885.451	229.373	1842.08	2464.08	2126.18	2180.94	1622.54	1856.06	1	115.574	895.198	278.057	915.169	2138.16	2015.31	288.997	441	0.135161	0.218824	0.000150789	5.68766e-05	0.942545	null	0.165522	C10H16N6O4S2	[M - H]-	InChI=1S/C10H16N6O4S2/c17-7(18)5(1-3-21)11-9-13-15-10(16-14-9)12-6(2-4-22)8(19)20/h5-6,21-22H,1-4H2,(H,17,18)(H,19,20)(H,11,13,14)(H,12,15,16)	C(CS)C(C(=O)O)NC1=NN=C(N=N1)NC(CCS)C(=O)O
5448	236.078	13.3007		1	1	1	1	1	1	1	1	1	4250.72	3489.56	2996.63	4805.84	4046.8	4970.34	1508.67	7644.8	6691.38	3103.49	8227.52	1	4093.32	1	5435.17	1	1.32782	#DIV/0!	0.308785	5435.17	(-).b.Dioxol-A	0.123382	C9H11N5O3	[M - H]-	InChI=1S/C9H11N5O3/c10-8-7-9(12-3-11-8)14(4-13-7)5-2-16-6(1-15)17-5/h3-6,15H,1-2H2,(H2,10,11,12)	C1C(OC(O1)CO)N2C=NC3=C(N=CN=C32)N
5450	172.958	13.4259	116	65998.7	80739	104366	52886	8405.69	184747	203135	114876	161622	62939.4	75168	97226.2	8948.67	9140.36	79725.4	176992	225435	124614	167041	70478.7	62479.1	55524.7	166095	152912	2.65841	2.75395	0.00404888	0.00849909	0.92063
5452	208.935	14.0374	77	8724.08	10564.2	12723.2	5982.8	7282.36	45558.8	47894.2	26060.5	36436.4	6819.9	5255.71	14483.7	7916.6	9712.61	14361.8	41075.6	58936.9	36745.5	50793.9	22425.4	9055.33	9758.38	38987.4	41995.5	4.30547	4.30353	0.000317943	0.000393801	1.07715
5455	203.02	12.8552		18.6927	1	1	1	1	51.052	99.4984	149.332	309.997	1	1	1	28.8685	1	1	7337.7	1863.63	563.423	7339.9	1251.48	4.53854	5.64474	152.47	3671.23	33.5945	650.38	0.0203271	0.0249239	24.0784
5469	161.045	13.4318		2719.14	5723.2	6213.69	2618.91	4592.4	7946.54	8898.24	5807.66	6744.05	2477.32	2614.42	6279.68	2631.75	4520.07	5840.96	8606.63	11132.6	7104.84	8368.29	5300.66	4373.47	4060.7	7349.12	8102.61	1.68039	1.99537	0.023547	0.00704523	1.10253	bmse000335	0.0924957	C6H10O5	[M - H]-	InChI=1S/C6H10O5/c1-6(11,2-4(7)8)3-5(9)10/h11H,2-3H2,1H3,(H,7,8)(H,9,10)	CC(CC(=O)O)(CC(=O)O)O
5471	303.014	13.4957		1425.4	1051.1	964.408	1799.85	871.069	1	1	1	1	1123.95	785.677	634.743	1370.86	561.164	631.189	1	1	1	1	1	1222.37	851.265	1	1	0.000818086	0.00117472	0.000424041	0.000260574	0.696408	null	0.138496	C7H13O11P	[M - H]-	InChI=1S/C7H13O11P/c8-2(1-18-19(15,16)17)3(9)4(10)5(11)6(12)7(13)14/h2-5,8-11H,1H2,(H,13,14)(H2,15,16,17)	C(C(C(C(C(C(=O)C(=O)O)O)O)O)O)OP(=O)(O)O
5472	142.05	13.4455		1788.52	2229.04	1862.92	1531.29	2590.47	3850.4	4949.74	3743.94	2862.84	1610.59	2111.48	1924.51	1721.91	2997.42	2232.47	3139.77	4672.27	3681.11	3022.56	3647.14	2000.45	2099.73	3851.73	3632.57	1.92543	1.73002	0.00355402	0.00164019	0.9431	null	0.0794018	C6H9NO3	[M - H]-	InChI=1S/C6H9NO3/c1-3(8)7-5-2-4(5)6(9)10/h4-5H,2H2,1H3,(H,7,8)(H,9,10)	CC(=O)NC1CC1C(=O)O
5477	272.934	13.5565	39	5401.85	5606.61	7168.88	6492.08	4875.9	128.083	1	929.054	1	3575.64	4234.98	4685.64	4945.57	3154.96	5311.8	1	1	522.898	1	282.707	5909.06	4318.1	264.784	161.721	0.0448099	0.0374519	1.00182e-05	1.91067e-06	0.730759	(1-hydroxy-1-phosphonooxyethyl) dihydrogen phosphate	0.0679012	C2H8O9P2	[M + Cl]-	InChI=1S/C2H8O9P2/c1-2(3,10-12(4,5)6)11-13(7,8)9/h3H,1H3,(H2,4,5,6)(H2,7,8,9)	CC(O)(OP(=O)(O)O)OP(=O)(O)O
5478	314.906	13.5261	39	2831.56	2602.96	3130.96	4246.65	2676	1	1	1	1	1613.49	1689.36	1921.83	3032.02	1369.62	2485.54	1	1	1	1	1	3097.62	2018.64	1	1	0.000322828	0.000495382	4.06627e-05	5.29773e-05	0.651675	null	N/A	C7H6O6P2S	[M + Cl]-	InChI=1S/C7H6O6P2S/c8-14(9)12-7(13-15(10)11)16-6-4-2-1-3-5-6/h1-5,7H/p+1	C1=CC=C(C=C1)SC(O[P+](=O)O)O[P+](=O)[O-]
5483	194.946	13.54	39	27687.5	25282.8	31357.8	40270.5	24133.9	1	1	961.912	1	19207.2	18403.2	20541.1	29650.2	13279.1	22657.2	1	1	390.575	1	245.708	29746.5	20623	241.228	127.856	0.00810946	0.0061997	4.47838e-05	1.51699e-05	0.693292
5488	216.929	13.5479	39	8308.35	8181.89	10316	10340.1	7736.36	1	1	546.039	1	5226.62	5813.33	6969.69	8235.43	4886.95	8061.15	1	1	218.002	1	74.9813	8976.53	6532.19	137.26	59.1967	0.015291	0.0090623	2.62424e-06	3.73926e-06	0.727697
5489	292.924	13.5295	39	3388.57	2571.96	3245.3	6324.91	2731.89	1	1	1	1	1982.91	1766.63	1839.37	4125.81	1223.34	2310.89	1	1	1	1	1	3652.53	2208.16	1	1	0.000273783	0.000452867	0.00221041	0.000882194	0.604556
5496	254.914	13.5334	39	4673.79	4356.42	5453.13	6662.86	4052.52	1	1	1	1	3704.34	3266.06	3520.9	4936.01	2059.61	3640.55	1	1	1	1	1	5039.74	3521.24	1	1	0.000198423	0.000283991	3.00793e-05	1.41355e-05	0.698695	Methanesulfonic acid, diphosphono-	0.183659	CH6O9P2S	[M - H]-	InChI=1S/CH6O9P2S/c2-11(3,4)1(12(5,6)7)13(8,9)10/h1H,(H2,2,3,4)(H2,5,6,7)(H,8,9,10)	C(P(=O)(O)O)(P(=O)(O)O)S(=O)(=O)O
5498	176.936	13.7067	39	13797.7	12471.2	15932.1	20131.4	12204.4	1	1	611.161	38.1128	9569.09	9376.68	10369.2	14709.8	6535.84	11373.1	1	1	351.677	45.814	175.269	14907.4	10322.3	162.818	114.952	0.010922	0.0111363	4.72342e-05	1.49617e-05	0.692429
5499	78.958	13.5736	39	9434.03	9763.72	11608.3	12291.3	9151.78	2684.31	2093.93	3316.93	2263.59	7161.41	8551.62	9106.64	9981.34	6468.91	10011.9	949.22	1283.83	2517.11	1251.8	1676.68	10449.8	8546.97	2589.69	1535.73	0.247821	0.179681	1.60546e-05	3.77969e-06	0.817906
5507	174.947	13.6134	39	15696.5	19597.6	21787.9	16842.7	15715.4	3057.87	1693.15	4631.98	1134.97	12917.2	15024.9	17654	14118.1	11374.2	15448.4	1074.14	1437.67	3761.99	1366.56	2048.65	17928	14422.8	2629.49	1937.8	0.146669	0.134357	2.06976e-05	9.87574e-07	0.804482
5508	366.046	13.575	39	46964.7	45113.6	61819.9	40147	36645.3	11111.5	8467.77	13748	6755.16	37072.6	44129.5	50832.6	44368.6	32650.4	45080.4	6101.36	7445.13	11440.9	6609.94	6445.14	46138.1	42355.7	10020.6	7608.49	0.217187	0.179633	0.000192587	1.18793e-06	0.91802	null	N/A	C10H21NO7S2	[M + Cl]-	InChI=1S/C10H21NO7S2/c1-8(2)18-5-7-20(16,17)11-9(10(12)13)4-6-19(3,14)15/h8-9,11H,4-7H2,1-3H3,(H,12,13)	CC(C)OCCS(=O)(=O)NC(CCS(=O)(=O)C)C(=O)O
5509	178.972	13.5731	39	12252.9	13344.9	17240.3	13065.4	12515.2	3090.51	2383.86	5299.89	1485.42	7330.09	10329.6	11564.1	11220.8	8325.36	14759.1	1087.51	1452.85	3799.44	1408.76	2400.27	13683.7	10588.2	3064.92	2029.77	0.223983	0.191701	6.37298e-05	8.33881e-05	0.773778
5519	214.049	13.5895	13	2856.21	2932.35	2677.89	2199.43	2064.78	7208.49	10317.4	4033.33	5561.52	2361.44	2474.78	2276.24	1943.58	1727.96	2046.98	6662.5	9547.25	3674.46	4765.41	3915.8	2546.13	2138.5	6780.18	5713.09	2.66293	2.67154	0.00955804	0.00580385	0.842615	null	0.0961088	C6H13NO5	[M + Cl]-	InChI=1S/C6H13NO5/c7-5(6(10)11)3-12-2-4(9)1-8/h4-5,8-9H,1-3,7H2,(H,10,11)	C(C(COCC(C(=O)O)N)O)O
5523	242.079	13.599	13	3281.17	4145.25	2473.99	2836.41	3225.56	10802.7	6492.01	4689.45	8472.72	2906.89	3712.5	2103.48	2616.27	2717.23	2949.93	9909.23	5590.96	4610.28	8474.6	5632.82	3192.47	2834.39	7614.22	6843.58	2.38505	2.41448	0.00770597	0.00202869	0.89879	null	0.131897	C9H13N3O5	[M - H]-	InChI=1S/C9H13N3O5/c10-4-3-6(9(16)17)12-8(15)5(11)1-2-7(13)14/h5-6H,1-3,11H2,(H,12,15)(H,13,14)(H,16,17)	C(CC(=O)O)C(C(=O)NC(CC#N)C(=O)O)N
5528	563.185	13.2537		55.375	42.4116	1	78.0724	1	2370.05	624.383	1	6153.59	79.9241	25.8704	1	45.389	1	46.919	2169.23	597.781	1	5473.63	73.0437	35.5718	33.3504	2287.25	1662.94	64.2997	49.8625	0.10619	0.113475	0.727044	Epitope ID:140090	N/A	C20H36O18	[M - H]-	InChI=1S/C20H36O18/c21-1-4(24)14-10(29)9(28)12(31)20(36-14)37-16-13(32)18(33)35-15(5(25)2-22)17(16)38-19-11(30)8(27)7(26)6(3-23)34-19/h4-33H,1-3H2	C(C1C(C(C(C(O1)OC2C(C(C(OC2C(CO)O)O)O)OC3C(C(C(C(O3)C(CO)O)O)O)O)O)O)O)O
5532	147.044	13.9054	61	1359.52	1380.02	1616.61	1274.17	1333.7	2460.3	8353.31	2008.72	2513.17	1271.94	1457.94	1612.64	1268.85	1193.99	1578.63	2457.72	8105.3	2193.9	2481.3	2528.43	1392.8	1397.33	3833.87	3553.33	2.75263	2.54294	0.10876	0.0662041	0.926825
5536	164.071	13.9078	61	5238.34	4965.1	3723.26	5284.85	4431.97	11195.4	194230	10079.3	8901.19	4965.56	4832.46	3753.64	5142.95	4051.12	4591.08	10851.1	188419	10251	9008.5	47655.4	4728.7	4556.13	56101.5	53237.1	11.864	11.6847	0.244589	0.153231	0.948942	Sabiden	0.750242	C9H11NO2	[M - H]-	InChI=1S/C9H11NO2/c10-8(9(11)12)6-7-4-2-1-3-5-7/h1-5,8H,6,10H2,(H,11,12)	C1=CC=C(C=C1)CC(C(=O)O)N
5538	494.102	14.2368		61.7647	1	1	1	1	773.967	1	132.86	904.773	423.341	354.391	1	183.247	1	1	509.022	1	35.1594	1	1	13.1529	160.663	453.15	109.436	34.4524	0.681153	0.0628422	0.691696	12.215
5539	259.023	14.101		5021.05	4433.72	3691.27	5363.09	4524.53	1709.61	1379.09	2060.38	914.903	2178	4991.56	4339.55	2419.45	5138.92	5130.47	1	491.589	659.09	535.066	1006.17	4606.73	4032.99	1515.99	538.583	0.329083	0.133544	9.24789e-05	0.000394155	0.875456	bmse000016	0.158134	C6H13O9P	[M - H]-	InChI=1S/C6H13O9P/c7-3-2(1-14-16(11,12)13)15-6(10)5(9)4(3)8/h2-10H,1H2,(H2,11,12,13)	C(C1C(C(C(C(O1)O)O)O)O)OP(=O)(O)O
5548	232.925	13.2273	116	3651.52	4276.63	29381.5	8602.67	11486.1	52006.5	57376.7	14496.5	19145.6	3564.73	4257.22	27314.9	8037.76	2782.08	21961.4	49196.1	63825.3	14279.6	18446.6	18563.2	11479.7	11319.7	35756.3	32862.2	3.11475	2.9031	0.0641223	0.0635252	0.919058
5550	133.05	14.1873		1589.61	1539.41	1973.5	1540.12	2291.78	723.347	740.38	737.554	452.965	1647.62	1675.1	1888.3	1740.55	1933.78	1389.48	404.62	551.075	655.267	315.806	674.32	1786.88	1712.47	663.562	520.217	0.371351	0.303782	0.000443841	1.61807e-06	0.958356	2,4-dihydroxypentanoic acid	0.0774625	C5H10O4	[M - H]-	InChI=1S/C5H10O4/c1-3(6)2-4(7)5(8)9/h3-4,6-7H,2H2,1H3,(H,8,9)	CC(CC(C(=O)O)O)O
5551	196.938	14.9844		13888.3	38735.8	50186.5	12793.6	13896.3	83985.7	96737.1	56215.4	85296.4	20876.8	29176.7	39690.1	11212.1	26561.7	39983.4	61230.5	85992.4	55136.5	77189.6	35621.7	25900.1	27916.8	80558.7	63034.2	3.11036	2.25793	0.00220697	0.00460517	0.782463
5559	232.925	14.1234	77	7033.47	9013.1	11332.1	5459.08	6434.73	37277.2	40116.2	22032.5	33030.9	6954.03	8622.1	11061.9	5674.46	6554.05	9269.26	37012.8	46175.1	26110.1	36189.9	14526.4	7854.5	8022.63	33114.2	32002.9	4.21595	3.98907	0.000240251	0.000926449	0.966439
5560	175.061	14.1924		2271.69	2182.49	2854.75	2156.25	3162.24	997.782	1464.23	1147.47	711.509	2356.01	2255.06	2419.58	2399.63	2837.35	2039.34	869.971	1016.83	1035.56	517.634	869.966	2525.48	2384.5	1080.25	861.991	0.427738	0.361498	0.00104225	2.38005e-06	0.944174	3-Hydroxy-3-ethylglutaric acid	0.0720953	C7H12O5	[M - H]-	InChI=1S/C7H12O5/c1-2-7(12,3-5(8)9)4-6(10)11/h12H,2-4H2,1H3,(H,8,9)(H,10,11)	CCC(CC(=O)O)(CC(=O)O)O
5562	368.083	13.8446	77	11159	13761.6	17215.3	9507.96	10650.8	66098.4	73568.4	42372.8	62403.6	9585.28	12661.8	15877	9644.89	21273	14619.6	60502.3	80711	48238.8	65272.7	28676.2	12458.9	13943.6	61110.8	56680.2	4.90498	4.06496	8.89046e-05	0.000518621	0.927499	null	N/A	C10H20N5O6PS	[M - H]-	InChI=1S/C10H20N5O6PS/c11-10-13-8-7(9(17)14-10)12-3-15(8)6-1-4(16)5(21-6)2-20-22(18,19)23/h4-8,10,12-13,16H,1-3,11H2,(H,14,17)(H2,18,19,23)	C1C(C(OC1N2CNC3C2NC(NC3=O)N)COP(=S)(O)O)O
5563	428.104	13.7597	77	12359.4	15140	41049.8	10518	11586.1	73165.2	80965.5	45937.1	68695.3	10626.4	29229.7	37858.3	10603.1	23418.8	35202.8	65374.9	88575.5	52832	71335.6	31029.4	18130.6	24489.9	67190.8	61829.5	3.70592	2.5247	0.00115974	0.00520797	0.920208
5566	207.015	14.2571		2898.64	1643.62	1372.61	2383.99	1378.34	11271.2	4421.88	3199.71	12912.4	6621.85	4322.49	2342.98	2221.47	1112.59	739.834	6665.08	1881.57	2953.01	1249.26	1039.18	1935.44	2893.53	7951.3	2757.62	4.10826	0.953028	0.0270484	0.922931	0.346814	(2S,3R,4S)-2,3,4-trihydroxy-5-oxohexanedioic acid	0.115894	C6H8O8	[M - H]-	InChI=1S/C6H8O8/c7-1(3(9)5(11)12)2(8)4(10)6(13)14/h1-3,7-9H,(H,11,12)(H,13,14)	C(C(C(=O)C(=O)O)O)(C(C(=O)O)O)O
5569	135.029	14.2106		16618.9	11034.9	7765.65	13567.3	8908.1	59943.4	28398.9	20487.2	68530.4	38640.1	28981.9	20161.9	22955.9	12335.6	13027	56537.1	31036.1	29140.2	31993.9	17614.7	11579	22683.8	44340	33264.4	3.82935	1.46644	0.0165858	0.181631	0.750212
5571	168.027	14.4572	14	9035.28	9602.24	10051.8	8518.4	7707.88	20732.5	25356.9	11804.4	18832.5	6773.02	7504	8207.97	7983.05	6603.12	8527.84	16948.6	22920.6	11883.4	17980.5	11514.3	8983.13	7599.83	19181.6	16249.5	2.13529	2.13813	0.0048476	0.00158926	0.847139
5572	146.039	14.4497	14	3332.13	3031.72	2849.1	3062.86	2391.18	6619.24	8436.94	3292.89	5504.34	2820.5	2299.56	2474.65	3007.03	2076.92	2456.94	5581.1	7729.97	2949.63	5852.63	4738.07	2933.4	2522.6	5963.35	5370.28	2.03292	2.12887	0.0161148	0.00329643	0.900547
5585	337.064	14.4486	14	2635.28	2168.67	1855.85	2485.99	1882.55	5502.76	7248.72	2311.57	4486.42	1690.96	1542.59	1384.99	2156.36	1492.99	1536.79	4148	6031.66	2378.92	4319.88	3845.71	2205.67	1634.12	4887.37	4144.83	2.21582	2.53644	0.0227708	0.00121245	0.848071	4-amino-2-[[2-[(2-amino-3-sulfanylpropanoyl)amino]-3-sulfanylpropanoyl]amino]-4-oxobutanoic acid	0.149408	C10H18N4O5S2	[M - H]-	InChI=1S/C10H18N4O5S2/c11-4(2-20)8(16)14-6(3-21)9(17)13-5(10(18)19)1-7(12)15/h4-6,20-21H,1-3,11H2,(H2,12,15)(H,13,17)(H,14,16)(H,18,19)	C(C(C(=O)O)NC(=O)C(CS)NC(=O)C(CS)N)C(=O)N
5586	455.115	14.4652	14	4578.75	5086.24	5573.55	3932.83	3687.43	11399.7	13249.8	6238.54	9778.21	3880.89	4505.28	4979.22	4003	3511.72	4711.69	10100.3	13287.4	6857.14	10050.9	5452.21	4571.76	4265.3	10166.6	9149.61	2.22378	2.14513	0.00461377	0.00385115	0.899971	null	0.682362	C16H20N6O10	[M - H]-	InChI=1S/C16H20N6O10/c17-16-19-11-7(12(28)20-16)8(13(29)18-4(15(30)31)1-2-6(24)25)21-22(11)14-10(27)9(26)5(3-23)32-14/h4-5,9-10,14,23,26-27H,1-3H2,(H,18,29)(H,24,25)(H,30,31)(H3,17,19,20,28)	C(CC(=O)O)C(C(=O)O)NC(=O)C1=NN(C2=C1C(=O)NC(=N2)N)C3C(C(C(O3)CO)O)O
5587	129.038	14.4496	14	2342.39	2054.57	1961.33	2123.63	1651.29	4696.13	5860.7	2241.47	3930.54	1926.45	1816.81	1758.4	2036.49	1488.27	1665.66	4352.46	5659.8	2528.32	3992.32	3243.86	2026.64	1782.01	4182.21	3955.35	2.06362	2.2196	0.0155809	0.00154744	0.945756
5589	148.049	14.4455	14	4066.3	3556.43	3515.03	3848.27	2961.95	8151.34	10493.9	3910.14	6707.68	3378.96	3166.99	3012.23	3601.54	2597.42	2862.14	7466.83	9860.88	4302.17	6839.23	5612.95	3589.59	3103.21	7315.75	6816.41	2.03804	2.19657	0.0190046	0.00192593	0.931745
5595	146.051	14.4524	14	3495.63	3114.04	2906.01	3298.75	2509.5	7003.21	8916.33	3411.94	5809.55	2748.19	1793.08	2401.35	3106.9	2244.43	2488.35	5981.14	6894.27	3394.36	5773.28	4740.12	3064.79	2463.72	6285.26	5356.64	2.0508	2.17421	0.0166735	0.000720293	0.852255
5607	343.993	14.4495	14	3885.84	3505.55	3659.3	3648.91	3111.44	8489.93	10352.8	4122.96	7447.91	2336.59	2465.8	2681.29	3057.86	2307.33	2865.38	5959.15	8713.58	3968.3	6618.64	4946.65	3562.21	2619.04	7603.39	6041.27	2.13446	2.30667	0.0100758	0.00124407	0.794549	null	0.0754256	C12H13NO5P2S	[M - H]-	InChI=1S/C12H13NO5P2S/c14-19(15,21-20(16,17)18)13(11-7-3-1-4-8-11)12-9-5-2-6-10-12/h1-10H,(H,14,15)(H2,16,17,18)	C1=CC=C(C=C1)N(C2=CC=CC=C2)P(=O)(O)SP(=O)(O)O
5631	146.045	14.4502	14	521010	462864	440885	465779	360559	1.03924e+06	1.29714e+06	505797	844212	415520	405042	392908	455060	323137	370577	930749	1.2678e+06	552611	884413	706742	450219	393707	921595	868463	2.04699	2.20586	0.0160452	0.00199476	0.942348	Glutamat	0.423631	C5H9NO4	[M - H]-	InChI=1S/C5H9NO4/c6-3(5(9)10)1-2-4(7)8/h3H,1-2,6H2,(H,7,8)(H,9,10)	C(CC(=O)O)C(C(=O)O)N
5636	433.133	14.4473	14	22471.5	19637.9	18455.7	19644.2	15232.7	45816.4	57845.8	21546.8	36402.1	19116.2	17919.1	16570.1	19131.6	13524.5	15314.8	44536.9	58326.9	23954.3	38537.3	29065.2	19088.4	16929.4	40402.8	38884.1	2.11662	2.29684	0.0171727	0.00330279	0.962412	null	N/A	C15H18N10O6	[M - H]-	InChI=1S/C15H18N10O6/c26-23(27)13-16-1-4-20(13)10-7-19(8-11-21-5-2-17-14(21)24(28)29)9-12-22-6-3-18-15(22)25(30)31/h1-6H,7-12H2	C1=CN(C(=N1)[N+](=O)[O-])CCN(CCN2C=CN=C2[N+](=O)[O-])CCN3C=CN=C3[N+](=O)[O-]
5644	293.1	14.4486	14	2285.17	1722.96	1302.33	2091.18	1327.18	4170.73	5872.67	1646.97	3077.96	1789.19	1497.29	1164.35	1898.82	1172.7	1141.49	3880.72	5251.28	1852.99	3339.77	3579.17	1745.76	1443.97	3692.08	3580.79	2.11488	2.47981	0.0482523	0.00247104	0.969855	null	0.189911	C10H18N2O8	[M - H]-	InChI=1S/C10H18N2O8/c13-6(8(16)10(19)20)3-12-5(9(17)18)1-2-11-4-7(14)15/h5-6,8,11-13,16H,1-4H2,(H,14,15)(H,17,18)(H,19,20)	C(CNCC(=O)O)C(C(=O)O)NCC(C(C(=O)O)O)O
5645	102.055	14.4498	14	5543.77	4894.31	4551.82	5029.93	3892.06	11107.3	13859.3	5279.13	8920.7	4501.47	4296.26	4174.22	4934.34	3526.23	3922	10279.4	13751.6	6030.92	9510.45	7766.01	4782.38	4225.75	9791.62	9467.67	2.04744	2.24047	0.0175834	0.0017282	0.966916
5658	315.082	14.4521	14	12334.8	9273	7456.75	11915	8087.17	23912.6	32646.7	9631.93	19053.7	8594.28	7327.07	5925.63	10256.8	6231.9	6006.92	20572.6	28290.7	9571.53	18595.7	19360.4	9813.34	7390.43	21311.2	19278.2	2.17166	2.60854	0.0337059	0.00216431	0.904603	null	0.133396	C12H16N2O8	[M - H]-	InChI=1S/C12H16N2O8/c1-7(9(15)16)13-11(19)21-5-3-4-6-22-12(20)14-8(2)10(17)18/h7-8H,5-6H2,1-2H3,(H,13,19)(H,14,20)(H,15,16)(H,17,18)	CC(C(=O)O)NC(=O)OCC#CCOC(=O)NC(C)C(=O)O
5660	147.048	14.4513	14	28662.9	25330.1	24723.4	27050.2	20842.1	58039.8	73792.7	28236.2	46713.6	24015	22086.1	21635.9	24933.6	18305	20792	53807.8	69923.1	31037.3	48637.8	38943.2	25321.7	21961.3	51695.6	48469.8	2.04155	2.20706	0.0177369	0.00184901	0.937601
5681	128.035	14.4081	14	53384.2	49309.9	49484.4	48966.8	39748	109126	133599	56191.8	91412	43290.3	42567.7	42961	46791.6	35343.8	42182.3	85332.6	114777	61150.3	95711.5	71967.5	48178.7	42189.4	97582.1	85787.8	2.02542	2.0334	0.0114358	0.000661741	0.879135	Glutamat	0.372148	C5H9NO4	[M - H2O - H]-	InChI=1S/C5H9NO4/c6-3(5(9)10)1-2-4(7)8/h3H,1-2,6H2,(H,7,8)(H,9,10)	C(CC(=O)O)C(C(=O)O)N
5682	228.049	14.458	14	4870.14	5240.36	5653.69	4579.4	4186.16	11330.1	13718.6	6195.34	10219.4	3623.88	4084.22	4500.73	4254.18	3593.95	4598.38	9185.27	12780.3	6255.93	9860.23	6108.97	4905.95	4109.22	10365.9	8838.14	2.11292	2.1508	0.0060921	0.00245228	0.85262	null	N/A	C5H7N7O4	[M - H]-	InChI=1S/C5H7N7O4/c6-4(14)9-8-3(13)1-11-2-7-5(10-11)12(15)16/h2H,1H2,(H,8,13)(H3,6,9,14)	C1=NC(=NN1CC(=O)NNC(=O)N)[N+](=O)[O-]
5685	602.169	14.449	14	1811.61	1357.86	1093.77	1642.36	1081.65	3623.15	4855.09	1403.33	2724.59	1409.57	1150.93	917.83	1437.61	887.89	895.306	3354.34	4433.7	1497.76	2718.93	2668.33	1397.45	1116.52	3151.54	2934.61	2.25521	2.62835	0.0326869	0.0028669	0.931167	null	0.242165	C26H29N5O12	[M - H]-	InChI=1S/C26H29N5O12/c27-15-4-2-1-3-14(15)23(35)30-17(25(38)39)7-10-21(33)28-16(24(36)37)6-9-22(34)29-18(26(40)41)11-13-5-8-20(32)19(12-13)31(42)43/h1-5,8,12,16-18,32H,6-7,9-11,27H2,(H,28,33)(H,29,34)(H,30,35)(H,36,37)(H,38,39)(H,40,41)	C1=CC=C(C(=C1)C(=O)NC(CCC(=O)NC(CCC(=O)NC(CC2=CC(=C(C=C2)O)[N+](=O)[O-])C(=O)O)C(=O)O)C(=O)O)N
5686	720.22	14.45	14	2254.5	2127.81	1876.51	1950.02	1488.44	5018.16	6020.68	2250.36	3728.2	2244.23	2063.5	1958.93	1958.69	1441.96	1653.3	5243.06	6449.01	2679.54	4172.99	2960.09	1939.46	1886.77	4254.35	4300.94	2.19358	2.27952	0.0158884	0.00480936	1.01095	null	0.193554	C26H43NO22	[M - H]-	InChI=1S/C26H43NO22/c1-5(31)27-9-19(47-25-16(38)12(34)13(35)21(49-25)22(40)41)10(32)6(2-28)44-24(9)48-20-11(33)7(3-29)45-26(17(20)39)46-18-8(4-30)43-23(42)15(37)14(18)36/h6-21,23-26,28-30,32-39,42H,2-4H2,1H3,(H,27,31)(H,40,41)	CC(=O)NC1C(C(C(OC1OC2C(C(OC(C2O)OC3C(OC(C(C3O)O)O)CO)CO)O)CO)O)OC4C(C(C(C(O4)C(=O)O)O)O)O
5702	130.05	14.496		1302.38	1303.82	1824.62	1118.29	1504.06	1901.49	5872.68	2036.47	1393.45	1052.26	1193.78	1626.48	1203.42	1490.7	1572.88	1958.01	5889.77	2273.7	1524.22	3224.08	1410.63	1356.59	2801.03	2973.96	1.98565	2.19224	0.173502	0.0494246	1.06174
5720	402.091	14.7023	25	10023.6	5212.19	8354.8	6104.3	6156.15	3114.19	1898.89	6469.04	2044.14	9146.64	6258.99	7461.08	5828.95	5274.49	6118.01	2947.54	1850.07	6836.94	1894.91	4977.06	7170.2	6681.36	3381.56	3701.3	0.471613	0.553974	0.0277594	0.0220941	0.931823	null	0.132502	C13H25NO9S2	[M - H]-	InChI=1S/C13H25NO9S2/c1-7(2)4-3-5-9(14-23-25(19,20)21)24-13-12(18)11(17)10(16)8(6-15)22-13/h7-8,10-13,15-18H,3-6H2,1-2H3,(H,19,20,21)	CC(C)CCCC(=NOS(=O)(=O)O)SC1C(C(C(C(O1)CO)O)O)O
5721	172.958	14.2764		24697.3	31321.3	38744.4	20214.3	22598.4	8809.55	9569.56	96846.7	144140	24442.8	29724	36733.6	20457.1	22102.4	31163.5	8450.72	11425.3	7611.9	150769	2096.77	27515.2	27437.2	64841.5	36070.7	2.35657	1.31466	0.24933	0.748096	0.55629
5722	116.006	14.6989	25	4285.04	2639.87	2889.66	2652.09	2496.05	1077.06	622.246	2260.91	633.169	3670.95	2278.42	2563.69	2467.02	2043.55	2123.84	1003.21	593.634	2150.88	609.192	2099.17	2992.54	2524.58	1148.35	1291.22	0.383736	0.511459	0.00808793	0.0153923	0.843624
5723	243.051	14.6163		45.2885	1	1	34.7837	1	1377.08	5206.57	422.413	1561.64	17.0795	1	1	26.9614	1	1	1212.25	4803.83	366.914	1423.86	898.261	16.6144	8.00681	2141.93	1741.02	128.92	217.443	0.0549213	0.037231	0.81283	9-phenyl-3,7-dihydropurine-2,6,8-trione	0.0998228	C11H8N4O3	[M - H]-	InChI=1S/C11H8N4O3/c16-9-7-8(13-10(17)14-9)15(11(18)12-7)6-4-2-1-3-5-6/h1-5H,(H,12,18)(H2,13,14,16,17)	C1=CC=C(C=C1)N2C3=C(C(=O)NC(=O)N3)NC2=O
5727	333.06	14.6509		13684.2	10136.7	9770.15	12993.1	6338.78	5629.81	5518.99	8179.4	3379.17	11463.8	9301.87	9154.03	12167.7	5423.67	7849.98	5477.94	5354.57	8620.25	3306.01	7212.2	10584.6	9226.84	5676.84	5994.2	0.536331	0.649648	0.0244061	0.0430518	0.871724	null	0.133035	C9H19O11P	[M - H]-	InChI=1S/C9H19O11P/c10-1-4(12)3-18-21(16,17)20-9-8(15)7(14)6(13)5(2-11)19-9/h4-15H,1-3H2,(H,16,17)	C(C1C(C(C(C(O1)OP(=O)(O)OCC(CO)O)O)O)O)O
5734	308.1	14.6688		1	1	1	1	1	1	1	1	1	7209.49	3936.23	3416.75	4444.78	4305.86	8010	7884.45	10268	9926.25	8656.38	9759.95	1	5220.52	1	9299	1	1.78124	#DIV/0!	0.00197809	9299	N-Acetylneuraminic acid-6-14C	0.235679	C11H19NO9	[M - H]-	InChI=1S/C11H19NO9/c1-4(14)12-8(5(15)2-6(16)11(20)21)10(19)9(18)7(17)3-13/h5,7-10,13,15,17-19H,2-3H2,1H3,(H,12,14)(H,20,21)	CC(=O)NC(C(CC(=O)C(=O)O)O)C(C(C(CO)O)O)O
5738	71.0127	14.7044	25	3567.56	2334.73	2507.59	2247.9	2183.77	1516.12	1199.77	2007.68	925.976	2956.31	2031.33	2246.37	2204.14	1833.81	1900.98	1288.85	1131.35	2016.24	994.487	1884.17	2568.31	2195.49	1412.39	1463.02	0.549929	0.666375	0.0138401	0.0204198	0.854839
5739	231.015	14.6936	25	15021.4	7019.36	7665.7	8273.43	7567.83	942.552	256.589	5158.82	388.327	12293.9	6030.25	6683.59	7081.81	5827.78	5335.25	789.507	1	4827.16	305.921	5100.34	9109.54	7208.76	1686.57	2204.79	0.185143	0.305848	0.00713029	0.0102195	0.791342	null	0.137471	C8H8O8	[M - H]-	InChI=1S/C8H8O8/c9-5(10)1-2-7(13)16-4(8(14)15)3-6(11)12/h1-2,4H,3H2,(H,9,10)(H,11,12)(H,14,15)	C(C(C(=O)O)OC(=O)C=CC(=O)O)C(=O)O
5741	252.995	14.6422		3183.58	6273.44	7695.64	5543.38	5512.19	10516.7	11981.4	7043.1	9545.05	2339.42	5258.83	6425.13	4930.34	4557.94	6085.26	8840.84	12081.9	7368.04	9771.2	5382.57	5641.65	4932.82	9771.57	8688.92	1.73204	1.76145	0.0122263	0.0126137	0.889204	null	0.279795	C6H10N2O5S2	[M - H]-	InChI=1S/C6H10N2O5S2/c7-3(5(9)10)1-14-15-2-4(8-13)6(11)12/h3-4H,1-2,7H2,(H,9,10)(H,11,12)	C(C(C(=O)O)N)SSCC(C(=O)O)N=O
5742	115.003	14.6511	25	107630	62137.1	76690.8	68460.3	63132.6	44274.6	23823	60545.5	31230.8	89104.6	58467.3	66950.7	64056.7	53254.9	51905.4	37218.1	24876	60982.5	32022.2	56259	75610.2	63956.6	39968.5	42271.6	0.528612	0.660941	0.019906	0.0362705	0.845872
5751	168.043	14.7526	110	11805.1	9687.01	8834.75	9016.99	13026.1	7435.85	12225.9	12357.7	5588.44	9086.41	9225.02	7689.86	8060.11	10949	9186.95	6196.41	11312.2	10585	5003.13	11935.4	10474	9032.89	9401.95	9006.43	0.897648	0.997071	0.564236	0.985129	0.957932
5752	197.007	14.6936	25	4471.99	3386.56	4292.47	2891.69	3291.08	1858.92	1288.58	3586.27	1235.06	3440.63	2710.74	3372.36	2615.35	2542.46	3146.7	1383.74	895.334	3353.65	1226.76	1916.9	3666.76	2971.37	1992.21	1755.28	0.543316	0.59073	0.0257956	0.0196795	0.810354	Glycine, N-[imino(nitroamino)methyl]-	0.210399	C3H6N4O4	[M + Cl]-	InChI=1S/C3H6N4O4/c4-3(6-7(10)11)5-1-2(8)9/h1H2,(H,8,9)(H3,4,5,6)	C(C(=O)O)N=C(N)N[N+](=O)[O-]
5764	270.024	14.7368		1931.56	1131.87	980.451	1063.44	352.838	524.729	185.978	578.576	56.0097	1970.36	1283.4	1177.32	1484.44	956.314	896.091	605.795	222.618	811.172	206.649	1393.3	1092.03	1294.65	336.323	647.907	0.30798	0.500448	0.0431156	0.0380142	1.18555	null	0.0968464	C6H13N3O5S2	[M - H]-	InChI=1S/C6H13N3O5S2/c7-3(5(10)11)1-15-16(9-14)2-4(8)6(12)13/h3-4,14H,1-2,7-8H2,(H,10,11)(H,12,13)	C(C(C(=O)O)N)SS(=NO)CC(C(=O)O)N
5778	133.033	14.766	110	14218.5	13356.2	11594.3	13580.1	9846.42	24039.7	26921.7	10406.9	15906.2	12251.1	12031	10704.6	13268.8	8761.08	9842.75	21785	26695.2	11052.4	16871	16627.3	12519.1	11143.2	19318.6	18606.2	1.54313	1.66973	0.0884803	0.0153698	0.963123
5779	419.117	14.7647	110	8216.74	7334.12	6362.89	7605.14	4952.38	15985.3	16884.1	5365.79	9663.02	8083.73	7623.22	6433.18	8561.46	4912.21	5574.73	15077.8	17701.7	6126.67	10831.1	10507.7	6894.25	6864.76	11974.5	12049	1.73689	1.7552	0.0797523	0.0244945	1.00622
5791	287.05	14.7651	110	3128.57	2406.21	1624.29	3121.73	1522.94	5607.75	5582.94	1162.77	2648.35	3154.57	2508.77	1719.2	3780.83	1625.78	1545.29	4872.01	5276.86	1374.06	2957.19	5048.56	2360.75	2389.07	3750.45	3905.74	1.58867	1.63483	0.227044	0.0904924	1.0414	Orotidine	0.0949906	C10H12N2O8	[M - H]-	InChI=1S/C10H12N2O8/c13-2-4-6(15)7(16)8(20-4)12-3(9(17)18)1-5(14)11-10(12)19/h1,4,6-8,13,15-16H,2H2,(H,17,18)(H,11,14,19)	C1=C(N(C(=O)NC1=O)C2C(C(C(O2)CO)O)O)C(=O)O
5800	132.029	14.7204	110	324783	307927	275407	308762	227354	539224	616786	238481	370080	273839	274398	249633	297965	201869	224197	501268	605877	261608	399590	375079	288846	253650	441143	428684	1.52726	1.69006	0.0889859	0.0113015	0.971758	aspartate	0.572514	C4H7NO4	[M - H]-	InChI=1S/C4H7NO4/c5-2(4(8)9)1-3(6)7/h2H,1,5H2,(H,6,7)(H,8,9)	C(C(C(=O)O)N)C(=O)O
5808	88.0393	14.7322	110	6247.09	5430.74	5190.06	5955.18	4294.72	10109.2	12072.3	4980.88	7346.98	4752.71	4686.11	4556.59	5552.11	3943.31	4295.99	9193.67	11440.4	4816.37	7411.77	7332.91	5423.56	4631.14	8627.35	8039.02	1.59072	1.73586	0.0584206	0.00873551	0.931807
5823	242.08	14.7628	110	20001.4	20501.1	12694.4	16264.4	24536.4	12505.1	20503	21414.9	10686.3	16027	16635.3	12752.3	14809.9	19738	16536.6	8626.61	17574.9	21750.8	9445.89	21120.6	18799.5	16083.2	16277.3	15703.8	0.865835	0.976409	0.471274	0.893192	0.964765	N-(3,4,5,6-tetrahydroxyhexan-2-yl)acetamide	0.0973498	C8H17NO5	[M + Cl]-	InChI=1S/C8H17NO5/c1-4(9-5(2)11)7(13)8(14)6(12)3-10/h4,6-8,10,12-14H,3H2,1-2H3,(H,9,11)	CC(C(C(C(CO)O)O)O)NC(=O)C
5832	134.034	14.7709	110	2537.35	2354.74	2064.96	2371.03	1743.35	4247.78	4739.62	1790.24	2713.42	2228.47	2147.81	1864.64	2373.04	1490.23	1654.69	3905.1	4776.36	1990.13	3076.09	2913.82	2214.28	1959.81	3372.76	3332.3	1.52318	1.70031	0.103577	0.0143882	0.988003
5834	214.033	14.7771	110	2360.37	2493.63	2385.43	2488.51	2063.12	5525.47	6320.72	2162.77	4083.45	1769.22	2121.96	1980.79	2372.22	1593.73	1990.77	4318.33	5481.45	2127.71	3883.49	3076.54	2358.21	1971.45	4523.1	3777.5	1.91802	1.9161	0.0313784	0.00745566	0.835158	null	N/A	C4H5N7O4	[M - H]-	InChI=1S/C4H5N7O4/c5-3-7-1(8-4(6)9-3)2(10(12)13)11(14)15/h2H,(H4,5,6,7,8,9)	C1(=NC(=NC(=N1)N)N)C([N+](=O)[O-])[N+](=O)[O-]
5838	593.164	14.795	76	2222.38	2382.85	2243.55	2279.93	2024.09	773.709	654.671	1441.06	538.781	1	1	1	1	1	1	1	1	1	1	1	2230.56	1	852.056	1	0.381992	1	0.00016644	#DIV/0!	0.00117363	null	0.152101	C23H30N8O7S2	[M - H]-	InChI=1S/C23H30N8O7S2/c1-11(32)30-14(22(35)36)9-39-16(18-20(24)28-5-3-26-18)7-13(34)8-17(19-21(25)29-6-4-27-19)40-10-15(23(37)38)31-12(2)33/h3-6,14-17H,7-10H2,1-2H3,(H2,24,28)(H2,25,29)(H,30,32)(H,31,33)(H,35,36)(H,37,38)	CC(=O)NC(CSC(CC(=O)CC(C1=NC=CN=C1N)SCC(C(=O)O)NC(=O)C)C2=NC=CN=C2N)C(=O)O
5842	306.077	14.797	76	54260.5	58302.3	57598.3	60611.7	56697.1	19705.3	18977.2	38382.7	16158.3	1	1	1	1	1	1	1	1	1	1	1	57494	1	23305.9	1	0.405362	1	0.000148783	#DIV/0!	4.29077e-05	Glutinal	0.218448	C10H17N3O6S	[M - H]-	InChI=1S/C10H17N3O6S/c11-5(10(18)19)1-2-7(14)13-6(4-20)9(17)12-3-8(15)16/h5-6,20H,1-4,11H2,(H,12,17)(H,13,14)(H,15,16)(H,18,19)	C(CC(=O)NC(CS)C(=O)NCC(=O)O)C(C(=O)O)N
5843	328.059	14.7945	76	3991.03	4583.82	4663.51	4439.37	4489.38	1644.28	1622.08	3186.21	1481.61	1	1	1	1	1	1	1	1	1	1	1	4433.42	1	1983.54	1	0.447407	1	0.000338196	#DIV/0!	0.000504148
5847	308.074	14.5586	76	2131.63	2327.37	2247.26	2465.39	2270.01	703.427	405.586	1504.86	531.45	1	1	1	1	1	1	1	306.22	1	1	48.7517	2288.33	1	786.33	71.5944	0.343626	71.5944	0.000289366	0.220375	0.0910487
5852	355.089	15.203		3162.54	2683.67	2051.66	3278	3399.74	3355.19	3170.97	2007.87	3174.97	1322.82	1016.73	700.713	1401.7	1211.69	653.131	1254.28	1250.41	795.018	1411.95	1176.05	2915.12	1051.13	2927.25	1177.54	1.00416	1.12026	0.976107	0.478486	0.402268	beta-D-glucosyl-(1->3)-D-glucuronate	0.112533	C12H20O12	[M - H]-	InChI=1S/C12H20O12/c13-1-3(15)10(7(18)8(19)11(21)22)24-12-9(20)6(17)5(16)4(2-14)23-12/h1,3-10,12,14-20H,2H2,(H,21,22)	C(C1C(C(C(C(O1)OC(C(C=O)O)C(C(C(=O)O)O)O)O)O)O)O
5859	259.023	15.244		15641.3	10405.2	8688.95	13949.8	12480	4977.45	3669.95	4135.83	2258.56	6606.91	5893.97	6901.43	8183.07	7167.12	5464.46	1996.9	2596.12	2810.74	2918.53	2448.23	12233	6702.83	3760.45	2554.1	0.307401	0.381049	0.000738059	8.20493e-06	0.547928	bmse000016	0.209052	C6H13O9P	[M - H]-	InChI=1S/C6H13O9P/c7-3-2(1-14-16(11,12)13)15-6(10)5(9)4(3)8/h2-10H,1H2,(H2,11,12,13)	C(C1C(C(C(C(O1)O)O)O)O)OP(=O)(O)O
5867	135.029	15.0108		5629.01	4357.67	6420.73	4792.2	3459.97	16732	20791.6	6835	19139.8	10662.9	8567.76	5547.84	6286.53	8645.84	9064.71	16543.2	21965	9231.28	22149.6	12203.8	4931.91	8129.26	15874.6	16418.6	3.21875	2.01969	0.00590416	0.00861005	1.03427	Threonate	0.24731	C4H8O5	[M - H]-	InChI=1S/C4H8O5/c5-1-2(6)3(7)4(8)9/h2-3,5-7H,1H2,(H,8,9)	C(C(C(C(=O)O)O)O)O
5868	435.175	15.3808		1	1	1	1	1	1	1	1	1	202.158	268.866	1	687.346	716.287	456.781	1604.4	2732.33	3740.17	3925.62	2544.47	1	388.74	1	2909.4	1	7.48418	#DIV/0!	0.000149435	2909.4	4-[[2-[(2-amino-3-hydroxybutanoyl)amino]-3-hydroxypropanoyl]amino]-5-[(1-carboxy-2-hydroxypropyl)amino]-5-oxopentanoic acid	0.118003	C16H28N4O10	[M - H]-	InChI=1S/C16H28N4O10/c1-6(22)11(17)15(28)19-9(5-21)14(27)18-8(3-4-10(24)25)13(26)20-12(7(2)23)16(29)30/h6-9,11-12,21-23H,3-5,17H2,1-2H3,(H,18,27)(H,19,28)(H,20,26)(H,24,25)(H,29,30)	CC(C(C(=O)NC(CO)C(=O)NC(CCC(=O)O)C(=O)NC(C(C)O)C(=O)O)N)O
5872	273.121	15.4366		168.391	182.938	98.827	493.347	275.714	1131.75	4429.49	1470.58	1381.47	145.423	189.376	96.8628	461.102	213.907	210.768	1256.94	4420.88	1620.28	1542.07	1542.8	243.843	219.573	2103.32	2076.6	8.62571	9.45742	0.0305751	0.007039	0.987293
5874	116.034	15.68		5270.19	5557.63	6597.39	4437.85	5679.68	6903.89	6439.08	6181.07	5745.19	2988.11	3476.45	5832.18	4598.24	5425.84	6263.37	4619.65	7984.63	6858.2	6301.24	6141.09	5508.55	4764.03	6317.31	6380.96	1.14682	1.3394	0.114156	0.0657292	1.01008	aceturate	0.196404	C4H7NO3	[M - H]-	InChI=1S/C4H7NO3/c1-3(6)5-2-4(7)8/h2H2,1H3,(H,5,6)(H,7,8)	CC(=O)NCC(=O)O
5875	146.045	15.3476		10393.2	12405.5	12866.1	10438.7	23104.6	56317.2	68673.1	29732.1	40391.3	9631.18	12204.9	10142	9728.78	8698.55	12369.2	53063.6	70476.6	32851.7	49775.4	8543.32	13841.6	10462.4	48778.4	42942.1	3.52404	4.10442	0.00330735	0.00753196	0.880351	bmse000983	0.0851389	C5H9NO4	[M - H]-	InChI=1S/C5H9NO4/c1-3(7)10-2-4(6)5(8)9/h4H,2,6H2,1H3,(H,8,9)	CC(=O)OCC(C(=O)O)N
5877	565.05	15.7903		2376.27	1853.31	1259.85	2970.19	2456.72	1636.68	1667.81	987.665	911.414	1592.24	1219.26	698.737	1984.06	1365.38	772.522	540.617	1018.63	652.188	927.96	923.78	2183.27	1272.03	1300.89	812.635	0.595847	0.638848	0.0509647	0.0834146	0.582628	UDPglucose	0.420361	C15H24N2O17P2	[M - H]-	InChI=1S/C15H24N2O17P2/c18-3-5-8(20)10(22)12(24)14(32-5)33-36(28,29)34-35(26,27)30-4-6-9(21)11(23)13(31-6)17-2-1-7(19)16-15(17)25/h1-2,5-6,8-14,18,20-24H,3-4H2,(H,26,27)(H,28,29)(H,16,19,25)	C1=CN(C(=O)NC1=O)C2C(C(C(O2)COP(=O)(O)OP(=O)(O)OC3C(C(C(C(O3)CO)O)O)O)O)O
5879	146.009	15.9111	52	1	1	1	1	1	1	1	1	1	1563.19	949.756	1301.07	1624.51	618.085	1060.41	2135.93	3623.7	3428.39	4114.8	5785.14	1	1186.17	1	3817.59	1	3.21842	#DIV/0!	0.001132	3817.59	Oxaloglycine	0.345617	C4H5NO5	[M - H]-	InChI=1S/C4H5NO5/c6-2(7)1-5-3(8)4(9)10/h1H2,(H,5,8)(H,6,7)(H,9,10)	C(C(=O)O)NC(=O)C(=O)O
5880	176.02	15.9324	52	1	1	1	1	1	1455.04	2884.84	368.726	1984.8	1517.59	1262.27	1174.78	1452.32	1073.88	1504.25	3224.51	3459.96	1638.62	3378.63	2856.93	1	1330.85	1673.35	2911.73	1673.35	2.18788	0.00847641	0.000699806	1.74006	2-[(2-hydroxyacetyl)amino]propanedioic acid	0.118131	C5H7NO6	[M - H]-	InChI=1S/C5H7NO6/c7-1-2(8)6-3(4(9)10)5(11)12/h3,7H,1H2,(H,6,8)(H,9,10)(H,11,12)	C(C(=O)NC(C(=O)O)C(=O)O)O
5881	187.072	15.9506		1223.39	1422.99	1416.69	1504.97	2129.47	2088.51	5266.31	3248.44	1438.16	1140.87	1388.81	1394.66	1533.88	1907	1439.51	2250.03	5897.25	3638.17	2069.21	3608.21	1539.5	1467.45	3010.35	3492.57	1.95541	2.38002	0.0935912	0.0104748	1.16019	Acutil-S	0.532234	C7H12N2O4	[M - H]-	InChI=1S/C7H12N2O4/c1-4(10)9-5(7(12)13)2-3-6(8)11/h5H,2-3H2,1H3,(H2,8,11)(H,9,10)(H,12,13)	CC(=O)NC(CCC(=O)N)C(=O)O
5882	217.047	16.0655		1	1	1	1	1	189.871	1	1	339.126	2273.62	2058.76	1474.36	2862.61	2910.93	2205.19	19745.4	17022	10611	31533.6	12226.4	1	2297.58	132.749	18227.7	132.749	7.93343	0.109841	0.00104673	137.309	null	0.171544	C7H10N2O6	[M - H]-	InChI=1S/C7H10N2O6/c8-4(10)2-1-3(6(12)13)9-5(11)7(14)15/h3H,1-2H2,(H2,8,10)(H,9,11)(H,12,13)(H,14,15)	C(CC(=O)N)C(C(=O)O)NC(=O)C(=O)O
5887	274.105	16.3071		274.682	283.656	85.2703	513.746	504.58	3371.53	2730.04	1174.83	4529.07	277.849	248.327	112.733	520.295	463.491	210.842	3188.24	2733.79	1286.52	5120.09	1762.93	332.387	305.59	2951.37	2818.32	8.87932	9.22256	0.00395161	0.00250594	0.954919	4-amino-5-[(4-amino-1-carboxy-4-oxobutyl)amino]-5-oxopentanoic acid	0.16498	C10H17N3O6	[M - H]-	InChI=1S/C10H17N3O6/c11-5(1-4-8(15)16)9(17)13-6(10(18)19)2-3-7(12)14/h5-6H,1-4,11H2,(H2,12,14)(H,13,17)(H,15,16)(H,18,19)	C(CC(=O)O)C(C(=O)NC(CCC(=O)N)C(=O)O)N
5889	187.12	16.4684		1993.38	2638.48	2625.04	2287.75	3514.82	3341.9	3689.82	2328.71	2969.71	1628.6	2239.9	2141.43	2021.39	2706.01	2376.4	2916.39	3261.13	2318.17	2592.64	2322.95	2611.9	2185.62	3082.53	2682.26	1.18019	1.22723	0.26252	0.0599775	0.870146	targinina	0.284102	C7H16N4O2	[M - H]-	InChI=1S/C7H16N4O2/c1-10-7(9)11-4-2-3-5(8)6(12)13/h5H,2-4,8H2,1H3,(H,12,13)(H3,9,10,11)	CN=C(N)NCCCC(C(=O)O)N
5891	261.073	17.152		23401.7	14754.4	19185.4	26129.1	15475.6	25952.8	23837.5	10114.1	21044	24276	16751.9	19653.5	28822.5	14945.3	16879	26320.5	26442.1	11827.3	26753.1	17455.3	19789.2	20221.4	20237.1	21759.7	1.02263	1.07607	0.913549	0.683141	1.07524	alpha-Glu-asp	0.182272	C9H14N2O7	[M - H]-	InChI=1S/C9H14N2O7/c10-4(1-2-6(12)13)8(16)11-5(9(17)18)3-7(14)15/h4-5H,1-3,10H2,(H,11,16)(H,12,13)(H,14,15)(H,17,18)	C(CC(=O)O)C(C(=O)NC(CC(=O)O)C(=O)O)N
5892	253.011	17.3549		4047.54	4611.25	5672.22	3691.7	3063.26	32700.4	11101.8	5257.67	10841	3136.88	3844.76	4721.37	3426.85	3335.05	4781.9	20640.7	14339.1	6356.38	30442.1	5656.15	4217.19	3874.47	14975.2	15486.9	3.55099	3.99716	0.0840864	0.022068	1.03417	null	0.27304	C7H11O8P	[M - H]-	InChI=1S/C7H11O8P/c1-2-4(8)6(10)7(11)5(9)3-15-16(12,13)14/h1,4,6-8,10-11H,3H2,(H2,12,13,14)	C#CC(C(C(C(=O)COP(=O)(O)O)O)O)O
5904	173.112	17.7136	15	1575.73	1979.22	1559.6	1737.38	2792.31	2088.73	1614.93	1761.01	2434.89	1653.38	2318.49	1686.04	1850.12	2292.63	1685.29	2252.94	1929.56	2190.5	2401.36	1663.54	1928.85	1914.33	1974.89	2087.58	1.02387	1.0905	0.884206	0.369165	1.05706
5905	634.304	17.7101	15	2731.15	3507.16	2749.23	2783.49	3682.85	2945.77	2115.25	2686.3	3135.55	2489.95	3368.58	2510.19	2624.89	3385.07	2570.15	3249.35	2126.89	3101.85	3246.73	2488.86	3090.78	2824.8	2720.72	2842.73	0.88027	1.00635	0.265532	0.950782	1.04485	null	0.3489	C32H41N7O7	[M - H]-	InChI=1S/C32H41N7O7/c33-32(34)35-17-7-13-23(31(45)46)37-28(42)24(19-22-11-5-2-6-12-22)38-29(43)26-14-8-18-39(26)30(44)25(20-40)36-27(41)16-15-21-9-3-1-4-10-21/h1-6,9-12,15-16,23-26,40H,7-8,13-14,17-20H2,(H,36,41)(H,37,42)(H,38,43)(H,45,46)(H4,33,34,35)	C1CC(N(C1)C(=O)C(CO)NC(=O)C=CC2=CC=CC=C2)C(=O)NC(CC3=CC=CC=C3)C(=O)NC(CCCN=C(N)N)C(=O)O
5909	174.101	17.7089	15	4408.03	5505.71	4568.81	4692.76	6785.63	5631.47	4618.25	4636.68	5695.49	3627.17	4972.26	3587.59	4359.4	5697.23	4198.06	5007.57	4297.28	4851.23	5613.35	4305.17	5192.19	4406.95	5145.47	4814.92	0.991003	1.09257	0.936418	0.366251	0.935759	null	0.13591	C5H13N5O2	[M - H]-	InChI=1S/C5H13N5O2/c1-7-4(11)8-2-3-9-5(12)10-6/h2-3,6H2,1H3,(H2,7,8,11)(H2,9,10,12)	CNC(=O)NCCNC(=O)NN
5914	173.096	17.7096	15	1815.96	1063.14	594.584	1411.9	2849.19	1841.47	1491.92	1591.53	2331.25	1519.33	2189.89	1708.32	1818.73	2365.05	1378.43	2298.97	1912.09	2175.02	2420.52	1806.71	1546.95	1829.96	1814.04	2122.66	1.17266	1.15995	0.58289	0.180533	1.17013
5916	460.192	17.7095	15	17901.8	22658.2	21232.6	16987.5	19701.1	27893.3	25563.3	21811	27614.2	16564	20371.4	19475.2	16701.6	18168.6	18663.3	27886.1	26666	23875.6	27213.9	17826.7	19696.2	18324	25720.5	24693.7	1.30586	1.34761	0.0095991	0.00635269	0.960079	null	0.880889	C29H25N4O2	[M - H]-	InChI=1S/C29H25N4O2/c1-35-26-19-17-25(18-20-26)32-21-27(22-11-5-2-6-12-22)33(34)29(32)31-28(23-13-7-3-8-14-23)30-24-15-9-4-10-16-24/h2-21,34H,1H3,(H,30,31)	COC1=CC=C(C=C1)N2C=C(N(C2=N[C](C3=CC=CC=C3)NC4=CC=CC=C4)O)C5=CC=CC=C5
5920	581.351	17.7111	15	4034.7	5782.29	2926.51	4919.92	9154.93	2585.1	1256.61	3000.72	2868.46	3321.11	5057.54	2454.46	4169.38	7341.06	3026.12	2678.37	1113.94	2981.32	2712.1	3273.99	5363.67	4228.28	2427.72	2551.95	0.452623	0.603543	0.0514176	0.0863384	0.788318	null	0.340743	C29H50N4O8	[M - H]-	InChI=1S/C29H50N4O8/c1-39-27(36)24(33-29(38)32-17-19-41-26(35)21-23-12-6-3-7-13-23)14-8-9-15-30-28(37)31-16-18-40-25(34)20-22-10-4-2-5-11-22/h22-24H,2-21H2,1H3,(H2,30,31,37)(H2,32,33,38)	COC(=O)C(CCCCNC(=O)NCCOC(=O)CC1CCCCC1)NC(=O)NCCOC(=O)CC2CCCCC2
5923	131.082	17.7116	15	55753.7	71228.4	59596.6	58535.2	86338.9	70722.2	58837.3	58195.6	69966.9	44743.2	60970.7	48258	54110.7	77017.8	56871.4	63903.3	54737.4	61099.7	69689.1	54162.9	66290.6	56995.3	64430.5	60718.5	0.971941	1.06532	0.8007	0.535786	0.942387	Ornitina	0.155609	C5H12N2O2	[M - H]-	InChI=1S/C5H12N2O2/c6-3-1-2-4(7)5(8)9/h4H,1-3,6-7H2,(H,8,9)	C(CC(C(=O)O)N)CN
5926	156.077	17.7113	15	5696.52	7210.4	5578.14	5910.48	8687.96	6931.63	5533.58	5694.95	7111.01	4447.54	6140.47	4755.84	5447.73	7330.02	5268.13	6152.97	5157	6053.09	6865.52	5442.73	6616.7	5564.96	6317.79	5934.26	0.954825	1.06636	0.707192	0.513243	0.939294	null	0.145022	C6H11N3O2	[M - H]-	InChI=1S/C6H11N3O2/c7-4-9-3-1-2-5(8)6(10)11/h5,7H,1-3,8H2,(H,10,11)	C(CC(C(=O)O)N)CN=C=N
5934	174.107	17.7142	15	21048.7	26398	21459.2	22235.6	31518.6	26825.6	22434.6	22432.5	27082.3	16801.1	23047.2	18321.6	20335.9	26726.9	20410	23796	20777.8	23113.4	26529.5	20135.7	24532	20940.5	24693.7	22870.5	1.00659	1.09217	0.950831	0.33655	0.926165
5937	347.217	17.7138	15	16231.7	21919.9	14174.2	18535.1	29301.8	15000.7	9951.32	14786.1	15900.4	12788.9	18632.2	12033.4	15975.1	23880.2	13872.3	14025.8	9015.56	14995	15238.2	14391.6	20032.5	16197	13909.6	13533.3	0.694352	0.835539	0.0996644	0.26952	0.808536	(2S)-2,6-diamino-N-[(2S)-1-amino-5-[[amino-(2,2-dihydroxyhydrazinyl)methylidene]amino]-1-oxopentan-2-yl]hexanamide	N/A	C12H28N8O4	[M - H]-	InChI=1S/C12H28N8O4/c13-6-2-1-4-8(14)11(22)18-9(10(15)21)5-3-7-17-12(16)19-20(23)24/h8-9,23-24H,1-7,13-14H2,(H2,15,21)(H,18,22)(H3,16,17,19)	C(CCN)CC(C(=O)NC(CCCN=C(N)NN(O)O)C(=O)N)N
5938	407.238	17.7146	15	1386.49	1844.56	1177.3	1546.29	2365.73	1162.01	717.531	1176.69	1224.61	1040.97	1514.12	970.741	1329.9	1940.68	1189.9	1048.86	594.557	1151.43	1219.83	1146.88	1664.07	1331.05	1070.21	1032.31	0.643126	0.775558	0.0535282	0.151823	0.799877
5941	695.442	17.7138	15	2095.95	3162.05	1311.73	2713.43	5572.35	1023.86	370.656	1348.38	1130.58	1729.17	2786.03	1136.16	2233.91	4437.53	1437.81	1061.89	275.826	1378.38	1086.74	1636.1	2971.1	2293.44	968.368	1087.79	0.325929	0.474305	0.0481451	0.0676964	0.771914	null	0.442345	C29H56N14O6	[M - H]-	InChI=1S/C29H56N14O6/c1-3-16(2)21(24(46)41-19(10-6-14-39-29(35)36)25(47)43-15-7-11-20(43)26(48)49)42-23(45)18(9-5-13-38-28(33)34)40-22(44)17(30)8-4-12-37-27(31)32/h16-21H,3-15,30H2,1-2H3,(H,40,44)(H,41,46)(H,42,45)(H,48,49)(H4,31,32,37)(H4,33,34,38)(H4,35,36,39)	CCC(C)C(C(=O)NC(CCCN=C(N)N)C(=O)N1CCCC1C(=O)O)NC(=O)C(CCCN=C(N)N)NC(=O)C(CCCN=C(N)N)N
5942	521.329	17.7128	15	9426.97	13388.8	6891.46	11557.5	21367.3	6238.66	3245.06	7122.49	7100.31	7772.24	11877.4	5911.57	9666.27	17028	7148.84	6484.14	2838.55	7416.45	6771.25	7881.72	12526.4	9900.72	5926.63	6278.42	0.47313	0.634138	0.0573377	0.104422	0.790387	null	0.570129	C22H46N6O8	[M - H]-	InChI=1S/C22H46N6O8/c23-4-3-10(30)8-28-14-5-13(26)15(34-21-12(25)2-1-11(7-24)33-21)6-16(14)35-22-20(32)18(27)19(31)17(9-29)36-22/h10-22,28-32H,1-9,23-27H2	C1CC(C(OC1CN)OC2CC(C(CC2N)NCC(CCN)O)OC3C(C(C(C(O3)CO)O)N)O)N
5944	255.108	17.7314	15	21513.9	25489.9	25616	21656.4	25885.6	34418.7	32780	26498.6	34912.9	15785.7	20585.7	20610.8	18500.9	20300.6	22508	27493	28777.9	26183.8	32918.2	20567.4	24032.3	19715.3	32152.5	27188.1	1.33789	1.37904	0.00541169	0.00592563	0.845596	null	0.115555	C10H16N4O4	[M - H]-	InChI=1S/C10H16N4O4/c11-10(12)14-6-1-3-7(9(17)18)13-5-2-4-8(15)16/h7,13H,1,3-4,6H2,(H,15,16)(H,17,18)(H4,11,12,14)	C(CC(C(=O)O)NC#CCC(=O)O)CN=C(N)N
5945	369.199	17.714	15	7066.77	9270.58	7308.66	7701.81	10543.4	8140.01	6006.98	7418.96	8715.22	5438.07	7497.94	5789.87	6435.65	8414.52	6668.95	7006.1	5185.8	7333.48	7854.16	6329.16	8378.25	6707.5	7570.29	6741.74	0.903564	1.0051	0.404545	0.959033	0.890552	null	0.908192	C14H26N8O4	[M - H]-	InChI=1S/C14H26N8O4/c1-8(24)21-10(3-2-5-19-13(15)16)12(26)22-9(11(25)7-23)4-6-20-14(17)18/h7,9-10H,2-6H2,1H3,(H,21,24)(H,22,26)(H4,15,16,19)(H4,17,18,20)	CC(=O)NC(CCCN=C(N)N)C(=O)NC(CCN=C(N)N)C(=O)C=O
5946	132.085	17.7095	15	2846.27	3687.19	2870.99	2988.64	4344.62	3535.81	2704.28	2962.72	3434.89	2272.22	3201.04	2449.67	2752.83	3669.23	2738.85	3223.9	2583.65	3164.84	3627.14	2784.29	3347.55	2847.31	3159.42	3076.76	0.943803	1.08059	0.630731	0.439001	0.973837
5947	557.306	17.7123	15	2466.99	3008.21	1959.3	2272.65	3509.37	1970.8	1081.61	1853.96	2004.69	1443.37	2373.7	1772.79	2367.91	3592.69	2402.85	1604.31	980.887	2294.36	2322.67	2230.63	2643.3	2325.55	1727.77	1886.57	0.653638	0.811237	0.0410836	0.309305	0.879789	N-[(Benzyloxy)carbonyl]-L-Leucyl-N-[(2r,3s)-1,2-Dihydroxy-5-Methylhexan-3-Yl]-L-Leucinamide	0.244474	C27H46N4O6	[M + Cl]-	InChI=1S/C27H46N4O6/c1-17(2)12-21(25(33)31-23(14-19(5)6)27(35,36)16-28)29-24(32)22(13-18(3)4)30-26(34)37-15-20-10-8-7-9-11-20/h7-11,17-19,21-23,35-36H,12-16,28H2,1-6H3,(H,29,32)(H,30,34)(H,31,33)	CC(C)CC(C(=O)NC(CC(C)C)C(CN)(O)O)NC(=O)C(CC(C)C)NC(=O)OCC1=CC=CC=C1
5949	371.051	17.7892		5534.9	6541.86	7244.47	5249.56	3942.54	10153.9	10080.5	7417.19	10272.8	3663.15	4837.6	5537.46	4405.84	4659.74	5892.11	7487.84	8588.73	6951.27	9130.31	5185.05	5702.66	4832.65	9481.09	7468.64	1.66257	1.54545	0.00364589	0.00519541	0.78774
5950	335.158	18.2051		1	1	1	1	1	1	1	1	1	1676.27	2500.93	1158.63	2204.98	3029.6	3258	535.991	201.688	2510.97	895.958	1664.88	1	2304.73	1	1161.9	1	0.504135	#DIV/0!	0.055715	2304.73	null	0.154633	C12H24N4O7	[M - H]-	InChI=1S/C12H24N4O7/c13-5(2-1-3-16-12(14)15)7(19)9(21)11(23)10(22)8(20)6(18)4-17/h5-6,8-10,17-18,20-22H,1-4,13H2,(H4,14,15,16)	C(CC(C(=O)C(C(=O)C(C(C(CO)O)O)O)O)N)CN=C(N)N
5951	208.935	19.0302		24836.3	26876.1	31716.6	18725.4	18899.1	53971.2	58914.8	31438.3	44411.8	17048.8	23188.5	31075.4	7044.76	20819.9	31785	43062.3	66233	39850.7	53093.1	25578.8	24210.7	21827.1	47184	45563.6	1.94889	2.08748	0.00650813	0.0108433	0.965656
5952	194.927	18.5338	29	664.617	477.029	1168.98	560.961	572.186	382.72	290.449	652.611	45.1297	2589.87	1369.56	2145.59	2189.89	1421.01	1646.64	564.589	820	1448.93	735.058	1022.98	688.754	1893.76	342.728	918.312	0.497605	0.484915	0.0935316	0.00451592	2.74954	null	0.0668368	CH5O5PS	[M + Cl]-	InChI=1S/CH5O5PS/c1-5-8-6-7(2,3)4/h1H3,(H2,2,3,4)	COSOP(=O)(O)O
5960	272.925	18.5714	29	5715.2	5861.51	7219.29	3882.79	5186.06	10057.3	11153.3	7720.43	8762.65	5546.33	4990.23	7472.7	6034.16	4776.17	7188.11	7842.52	11317	9343.97	10416.4	6822.07	5572.97	6001.28	9423.42	9148.39	1.69091	1.52441	0.00362598	0.0066543	0.970815	null	N/A	C2H9O7P3	[M + Cl]-	InChI=1S/C2H9O7P3/c3-2(10,12(7,8)9)1-11(4,5)6/h3H,1,10H2,(H2,4,5,6)(H2,7,8,9)	C(C(O)(P)P(=O)(O)O)P(=O)(O)O
5969	96.9591	18.5665	29	27654.2	27074.9	43906.6	24542.3	25650.7	40010.7	43749.1	35308.1	31733.7	42705.9	37403.7	48448	39751.9	33594.9	41773.5	39728.8	56040.3	47130.5	44490	32580.2	29765.7	40613	37700.4	43994	1.26657	1.08325	0.133051	0.440594	1.16694
5972	145.098	18.5604	118	7823.55	11322.7	9293.08	8556.43	23641.8	8382.52	13384.2	10501.9	7127.46	6361.02	9392.36	7842.08	7298.8	18567.9	8486.94	7815.61	12782.6	10448.4	6602.44	7741.33	12127.5	9658.19	9849.02	9078.07	0.812123	0.939935	0.5404	0.803424	0.796387	lysinium	0.206735	C6H14N2O2	[M - H]-	InChI=1S/C6H14N2O2/c7-4-2-1-3-5(8)6(9)10/h5H,1-4,7-8H2,(H,9,10)	C(CCN)CC(C(=O)O)N
5976	227.101	18.5597	118	781.826	1105.16	921.129	815.757	2435.66	679.502	1396.8	1096.43	640.141	444.282	775.255	683.967	603.348	1651.59	759.687	559.899	907.534	927.949	480.147	711.953	1211.91	819.688	953.218	717.496	0.786544	0.875328	0.524915	0.63551	0.676362	null	N/A	C6H12N8O2	[M - H]-	InChI=1S/C6H13N8O2/c7-11-9-4-2-1-3-5-13(14(15)16)6-10-12-8/h1-6H2,(H,15,16)/q+1	C(CCN=[N+]=[N-])CCN(CN=[N+]=[N-])[N+](=O)O
5983	213.086	18.799	88	6103.78	7500.31	6769.7	8843.73	9971.84	1651.14	621.423	3171.65	2417.85	4505.92	5892.57	5232.77	7278.56	7544.4	5860.31	1490.32	529.702	3356.89	2531.87	4545.1	7837.87	6052.42	1965.52	2490.78	0.250772	0.411534	0.000393107	0.00192951	0.772202	null	N/A	C4H14N6O2	[M + Cl]-	InChI=1S/C4H14N6O2/c5-2-1-4(3-6)7-8-10(12)9-11/h4,7,11H,1-3,5-6H2,(H,8,9)	C(CN)C(CN)NN[N+](=NO)[O-]
5991	131.082	18.6979	88	81281.8	100014	61787.6	110067	137739	18652.5	9263.36	54561.1	24421.3	64769.2	84723.5	69958.4	74062.5	78380.3	54914.5	16848.4	8953.03	53708	26566.6	63632.1	98177.7	71134.7	26724.6	33941.6	0.272206	0.477145	0.00395986	0.00687234	0.724551	Ornitina	0.21876	C5H12N2O2	[M - H]-	InChI=1S/C5H12N2O2/c6-3-1-2-4(7)5(8)9/h4H,1-3,6-7H2,(H,8,9)	C(CC(C(=O)O)N)CN
5997	305.049	18.7963	88	2635.72	3236.24	2687.19	3618.08	3873.03	539.903	50.698	1305.33	798.627	2798.64	3246.19	2511.09	3074.08	3239.49	2249.13	777.375	1	1344.47	989.795	1810.62	3210.05	2853.1	673.64	984.651	0.209854	0.345116	0.000207778	0.000303324	0.888803	null	0.203018	C10H14N4O3S	[M + Cl]-	InChI=1S/C10H14N4O3S/c1-18-6-3-7(8(15)16)13-10(17)14-9-11-4-2-5-12-9/h2,4-5,7H,3,6H2,1H3,(H,15,16)(H2,11,12,13,14,17)	CSCCC(C(=O)O)NC(=O)NC1=NC=CC=N1
5998	132.085	18.4536		3073.25	3789.18	3167.87	4630.11	5436.13	1149.13	703.605	924.946	1181.07	2537.64	3266.64	2647.75	3980.54	4345.07	2972.4	843.303	676.65	1570.88	962.145	2247.84	4019.31	3291.67	989.688	1260.16	0.246233	0.382834	0.000643897	0.00093595	0.818965

## Sheet: glyph_changed_AMPextract
List of features significanly changed (by at least 2-times up or down for a P value of < 0.05) upon glyphosate treatment in the AMP-buffered extractions. Features listed by their fold change in 4 micromolar glyphosate plates compared to the control ("0") plates in the buffer extractions. Feature abundance is expressed as the feature integrated peak area divided by the recovery factor of isovitexi…
row ID	row m/z	row retention time	correlation group ID	0_wtr_p1	0_wtr_p3	0_wtr_p4	0_wtr_p6	0_wtr_p8	4_wtr_p1	4_wtr_p2	4_wtr_p3	4_wtr_p4	0_buf_p1	0_buf_p3	0_buf_p4	0_buf_p6	0_buf_p8	0_buf_p10	4_buf_p1	4_buf_p2	4_buf_p3	4_buf_p4	4_buf_p5	FoldChange	ttest	BFR/WTR	name	ConfidenceScore	molecularFormula	adduct	InChI	smiles
4567	369.082	11.1053	71	1	1	1	1	156.139	16835.1	3328.53	1311.57	16629.1	1	1	1	1	1	1	14175.3	2467.82	785.047	14630	1136.58	6638.96	0.0461995	0.696925	null	N/A	C9H18N6O8S	[M - H]-	InChI=1S/C9H18N6O8S/c10-6-12-5-3(2-16)15(19)7(11)14-1-4(23-24(20,21)22)9(17,18)8(5,14)13-6/h3-5,7,16-19H,1-2,11H2,(H3,10,12,13)(H,20,21,22)	C1C(C(C23N1C(N(C(C2N=C(N3)N)CO)O)N)(O)O)OS(=O)(=O)O
4527	515.163	11.0415	71	36.1343	1	1	65.6213	1	12902.3	4675.15	2114.2	19559.1	1	1	1	1	1	1	6499.1	1982.02	929.303	11178.8	1788.48	4475.54	0.0307343	0.456097	null	0.229256	C19H32O16	[M - H]-	InChI=1S/C19H32O16/c1-4-14(34-18-11(26)9(24)7(22)5(2-20)32-18)13(28)15(16(31-4)17(29)30)35-19-12(27)10(25)8(23)6(3-21)33-19/h4-16,18-28H,2-3H2,1H3,(H,29,30)	CC1C(C(C(C(O1)C(=O)O)OC2C(C(C(C(O2)CO)O)O)O)O)OC3C(C(C(C(O3)CO)O)O)O
3443	171.03	9.9459	82	780.94	374.18	504.034	557.768	132.797	160867	45235.8	13399.5	150867	1	1	1	1	1	1	7591.04	1554.99	424.025	5444.69	1456.05	3294.16	0.0262085	0.035577	3-dehydro-shikimate	0.218657	C7H8O5	[M - H]-	InChI=1S/C7H8O5/c8-4-1-3(7(11)12)2-5(9)6(4)10/h1,5-6,9-10H,2H2,(H,11,12)	C1C(C(C(=O)C=C1C(=O)O)O)O
4597	542.136	11.0922	71	22.4434	1	1	1	1	5627.96	3273.37	1313.33	4539.79	1	1	1	1	1	1	4835.48	2908.71	1241.72	5120.79	1198.02	3060.94	0.00300118	0.829836	null	0.189576	C24H25N5O8S	[M - H]-	InChI=1S/C24H25N5O8S/c1-2-10-36-23(32)27-26-21(30)16-4-3-5-17(11-16)25-22(31)20-12-19(38)13-28(20)24(33)37-14-15-6-8-18(9-7-15)29(34)35/h2-9,11,19-20,38H,1,10,12-14H2,(H,25,31)(H,26,30)(H,27,32)	C=CCOC(=O)NNC(=O)C1=CC(=CC=C1)NC(=O)C2CC(CN2C(=O)OCC3=CC=C(C=C3)[N+](=O)[O-])S
944	431.157	2.97788		1	1	1	1	1	4953.51	4950.37	1	2251.2	1	1	1	1	1	1	5003.64	5274.47	1	2082.78	1	2472.58	0.0417007	0.813609	null	0.131926	C19H28O11	[M - H]-	InChI=1S/C19H28O11/c20-6-5-9-1-3-10(4-2-9)28-19-17(26)15(24)14(23)12(30-19)8-27-18-16(25)13(22)11(7-21)29-18/h1-4,11-26H,5-8H2	C1=CC(=CC=C1CCO)OC2C(C(C(C(O2)COC3C(C(C(O3)CO)O)O)O)O)O
4504	216.051	11.1377	71	1	1	1	1	1	3329.68	9757.94	355.386	3425.58	1	1	1	1	1	1	1659.11	3262.52	1	1625.94	914.031	1492.52	0.0130359	0.353917	Tocris-1111	0.092258	C8H11NO6	[M - H]-	InChI=1S/C8H11NO6/c9-8(7(14)15)1-3(5(10)11)4(2-8)6(12)13/h3-4H,1-2,9H2,(H,10,11)(H,12,13)(H,14,15)	C1C(C(CC1(C(=O)O)N)C(=O)O)C(=O)O
4502	175.049	11.1054	71	1	1	1	1	1	3785.01	1212.07	353.298	3628.4	1	1	1	1	1	1	3004.21	784.728	262.961	2869.37	435.003	1471.26	0.0246276	0.655436
4533	292.105	11.0464	71	86.27	55.8935	1	106.952	66.1573	26575	10350.8	2817	21912.1	1	1	1	27.5127	1	1	17485	3989.15	1168.04	12921.2	3428.5	1439.14	0.0226132	0.505937	null	0.237235	C11H19NO8	[M - H]-	InChI=1S/C11H19NO8/c12-6(4-13)10(18)11(19)7(14)5-20-9(17)3-1-2-8(15)16/h4,6-7,10-11,14,18-19H,1-3,5,12H2,(H,15,16)	C(CC(=O)O)CC(=O)OCC(C(C(C(C=O)N)O)O)O
4603	747.22	11.0639	71	1	1	1	1	1	4300.66	2049.86	731.562	3371.95	1	1	1	1	1	1	2689.85	1168.39	391.953	2349.12	468.114	1413.49	0.00925674	0.540838
4535	93.0335	11.1121	71	1	1	1	1	1	3011.54	937.131	319.246	2737.92	1	1	1	1	1	1	2471.22	716.342	235.738	2506.47	389.33	1263.82	0.0219659	0.721582
4465	353.11	11.0777	71	1	1	1	1	1	3217.61	991.613	255.266	2769.96	1	1	1	1	1	1	2301.09	529.246	170.099	2165.42	302.431	1093.66	0.0297198	0.604694	null	0.111385	C13H22O11	[M - H]-	InChI=1S/C13H22O11/c1-21-12-10(20)8(18)11(5(3-15)23-12)24-13-9(19)7(17)6(16)4(2-14)22-13/h4-6,8-16,18-20H,2-3H2,1H3	COC1C(C(C(C(O1)CO)OC2C(C(=O)C(C(O2)CO)O)O)O)O
1032	153.019	3.44806		1	1	1	232.304	1	2500.45	704.916	32.1503	2579.1	1	39.6759	71.7353	15.5904	1	1	44780.1	12258.6	3384.25	39213	3258.1	949.781	0.031302	14.1517	Pyrocatechuate	0.0980136	C7H6O4	[M - H]-	InChI=1S/C7H6O4/c8-5-3-1-2-4(6(5)9)7(10)11/h1-3,8-9H,(H,10,11)	C1=CC(=C(C(=C1)O)O)C(=O)O
4558	155.034	11.0891	71	1	37.8267	1	53.4252	1	13962.3	4374.29	1512.49	12535.3	1	32.1354	1	1	1	1	10971.7	3470.72	1376.67	10813.6	1722.67	916.277	0.017487	0.700469	shikimate	0.262532	C7H10O5	[M - H2O - H]-	InChI=1S/C7H10O5/c8-4-1-3(7(11)12)2-5(9)6(4)10/h1,4-6,8-10H,2H2,(H,11,12)	C1C(C(C(C=C1C(=O)O)O)O)O
487	304.141	1.68741	57	1	1	1	1	1	1	1	1	1	27.5849	1	1	25.9906	1	1	14806.5	3120.76	1468.88	18861.5	4510.85	891.39	0.0234365	8553.7	null	0.111669	C13H23NO7	[M - H]-	InChI=1S/C13H23NO7/c1-13(2,3)21-12(18)14-6-7-19-8-9-20-11(17)5-4-10(15)16/h4-9H2,1-3H3,(H,14,18)(H,15,16)	CC(C)(C)OC(=O)NCCOCCOC(=O)CCC(=O)O
5300	281.079	12.4064		1	1	1	1	1	3564.53	755.167	156.509	2790.68	1	1	1	1	1	1	1252.38	354.328	32.3347	1426.76	240.883	661.337	0.0294611	0.364028
5455	203.02	12.8552		18.6927	1	1	1	1	51.052	99.4984	149.332	309.997	1	1	1	28.8685	1	1	7337.7	1863.63	563.423	7339.9	1251.48	650.38	0.0249239	24.0784
206	272.115	1.30829		1	1	1	1	1	1	1	1	1	51.6303	1	1	54.9246	1	1	20191.4	3899.89	1890.38	24377.4	5752.23	609.051	0.0245832	11222.3	null	0.169425	C12H19NO6	[M - H]-	InChI=1S/C12H19NO6/c1-8(14)4-5-9(12(17)19-3)13-10(15)6-7-11(16)18-2/h9H,4-7H2,1-3H3,(H,13,15)	CC(=O)CCC(C(=O)OC)NC(=O)CCC(=O)OC
4566	111.044	11.239	71	1	1	23.2661	1	27.4854	7023.5	2299.65	888.183	6249.21	27.4422	1	1	1	1	1	5572.4	1923.6	792.578	5612.25	973.142	550.172	0.0142537	0.722891	6-Hydroxyhexa-2,4-dienal	0.0940959	C6H8O2	[M - H]-	InChI=1S/C6H8O2/c7-5-3-1-2-4-6-8/h1-5,8H,6H2	C(C=CC=CC=O)O
3451	395.12	9.9893	3	97.7041	26.2268	25.0592	91.3964	29.6282	9636.54	8212.52	928.586	10777.8	1	1	1	1	1	1	923.485	583.723	1	554.477	1	412.737	0.032149	0.0558593	null	0.138143	C15H24O12	[M - H]-	InChI=1S/C15H24O12/c1-2-7(17)24-4-6-9(19)11(21)13(23)15(26-6)27-14-12(22)10(20)8(18)5(3-16)25-14/h2,5-6,8-16,18-23H,1,3-4H2	C=CC(=O)OCC1C(C(C(C(O1)OC2C(C(C(C(O2)CO)O)O)O)O)O)O
257	242.104	1.34571	101	1	1	1	1	1	1	1	1	1	35.0742	1	1	1	1	1	5132.9	846.095	419.245	3280.01	720.371	311.381	0.0339149	2079.72	null	0.0653242	C11H17NO5	[M - H]-	InChI=1S/C11H17NO5/c13-9-4-2-6-12(9)8(7-11(16)17)3-1-5-10(14)15/h8H,1-7H2,(H,14,15)(H,16,17)	C1CC(=O)N(C1)C(CCCC(=O)O)CC(=O)O
706	256.082	2.28326		1	1	1	1	1	1	1	1	1	38.7162	59.0095	29.4382	45.0035	1	1	20414.1	5784.55	1855.7	7923.55	1914.23	261.074	0.0367152	7578.42	null	0.0901998	C11H15NO6	[M - H]-	InChI=1S/C11H15NO6/c12-7-11(4-1-8(13)14,5-2-9(15)16)6-3-10(17)18/h1-6H2,(H,13,14)(H,15,16)(H,17,18)	C(CC(CCC(=O)O)(CCC(=O)O)C#N)C(=O)O
5723	243.051	14.6163		45.2885	1	1	34.7837	1	1377.08	5206.57	422.413	1561.64	17.0795	1	1	26.9614	1	1	1212.25	4803.83	366.914	1423.86	898.261	217.443	0.037231	0.81283	9-phenyl-3,7-dihydropurine-2,6,8-trione	0.0998228	C11H8N4O3	[M - H]-	InChI=1S/C11H8N4O3/c16-9-7-8(13-10(17)14-9)15(11(18)12-7)6-4-2-1-3-5-6/h1-5H,(H,12,18)(H2,13,14,16,17)	C1=CC=C(C=C1)N2C3=C(C(=O)NC(=O)N3)NC2=O
4800	174.048	11.0808		133.249	95.3374	81.1147	140.116	104.989	33020.6	10476.1	3625.02	30075.5	80.702	78.9174	1	97.8953	58.2728	45.6259	25137	8033.94	3126.55	25018	4059.07	216.464	0.0175499	0.677481
4623	337.053	11.0733		1	1	1	1	32.3831	4798.12	3122.47	1351.13	4536.46	25.252	43.7895	1	55.0583	21.0683	1	5474.87	4140.31	1854.24	7185.58	1884.37	167.477	0.00178014	1.18998	Z-nucleotide	0.147958	C9H15N4O8P	[M - H]-	InChI=1S/C9H15N4O8P/c10-7-4(8(11)16)12-2-13(7)9-6(15)5(14)3(21-9)1-20-22(17,18)19/h2-3,5-6,9,14-15H,1,10H2,(H2,11,16)(H2,17,18,19)	C1=NC(=C(N1C2C(C(C(O2)COP(=O)(O)O)O)O)N)C(=O)N
4750	102.055	11.9877	56	1	1	1	1	1	344.815	232.53	1	447.649	1	1	1	1	1	1	198.615	183.165	1	370.72	1	150.9	0.0405761	0.588307
4632	347.012	10.9739	71	1	1	1	1	22.3603	4475.55	2574.49	867.584	3555.43	1	1	1	1	1	87.5986	3726.21	1687.99	652.209	3833.12	636.094	136.533	0.00973305	0.734634
967	307.116	3.05404		1	1	1	1	1	1	1	1	1	33.9999	1	1	29.5601	30.7766	1	2632.49	1711.96	837.152	2111.76	3434.16	132.253	0.000426512	2145.5	null	0.1213	C11H20N2O8	[M - H]-	InChI=1S/C11H20N2O8/c1-4(15)12-7-9(18)8(17)6(3-14)20-10(7)21-11(19)13-5(2)16/h5-10,14,16-18H,3H2,1-2H3,(H,12,15)(H,13,19)	CC(NC(=O)OC1C(C(C(C(O1)CO)O)O)NC(=O)C)O
[truncated: 466 more rows]

## Sheet: buffer_enriched
List of features significanly changed (by at least 2-times up or down for a P value of < 0.05) upon glyphosate treatment and ≥3-times more abundant in AMP-buffered extractions compared to non-buffered. Feature abundance is expressed as the feature integrated peak area divided by the recovery factor of isovitexin and the mass of tissue in mg of fresh weight. Features that were not detected in a gi…
[truncated: 108 more rows]

[truncated: 3 more sheets: glyph_changed_nonbufextract, non-buffer_enriched, Compound_prediction_stats]
